# Supplementary material for: The impact of sex on gene expression in the brain of schizophrenic patients: a systematic review and meta-analysis of transcriptomic studies
Source: Biol Sex Differ. 2024 Jul 27;15:59. doi: 10.1186/s13293-024-00635-x (PMC11282642; doi:10.1186/s13293-024-00635-x)
Supplement: Supplementary file 1 — Supplementary Material 1 [file 13293_2024_635_MOESM1_ESM.xlsx]

## Sheet: Full 1
Accession ID	Platform	Brain areas	Reference
GSE174407	Illumina HiSeq 4000	Frontal cortex	27
GSE138082	Illumina HiSeq 2500	Cornus ammonis 1, cornus ammonis 3, dentate gyrus	28
GSE80655	Illumina HiSeq 2000	Anterior cingulate cortex, dorsolateral prefrontal cortex, nucleus accumbens	29
GSE42546	AB SOLiD 4 System	Dentate gyrus	30
GSE78936	Illumina HiSeq 2000	Orbitofrontal cortex	31
SRP102186	Illumina HiSeq 2000	Amygdala	32
