# Supplementary material for: The impact of sex on gene expression in the brain of schizophrenic patients: a systematic review and meta-analysis of transcriptomic studies
Source: Biol Sex Differ. 2024 Jul 27;15:59. doi: 10.1186/s13293-024-00635-x (PMC11282642; doi:10.1186/s13293-024-00635-x)
Supplement: Supplementary file 2 — Supplementary Material 2 [file 13293_2024_635_MOESM2_ESM.xlsx]

## Sheet: Studies_summary
Study accession number	Samples region	Males		Females		Total
		Control	Schizophrenia	Control	Schizophrenia
GSE-174407	Frontal cortex	21	21	8	8	58
GSE-138082	Hippocampus, CA1	10	9	3	4	26
GSE-138082	Hippocampus, CA3	10	9	3	4	26
GSE-138082	Hippocampus, DG	10	9	3	4	26
GSE-80655	Dorsolateral prefrontal cortex	21	21	3	3	48
GSE-80655	Anterior cingulate cortex	21	21	3	3	48
GSE-80655	Nucleus accumbens	21	21	3	3	48
GSE-42546	Hippocampus, DG	17	9	12	8	46
GSE-78936	Orbitofrontal cortex	9	11	3	5	28
SRP102186	Amygdala	19	19	5	3	46
	Total	159	150	46	45	400

## Sheet: GSE138082_CA1
geo_accession	group	sex	age_at_death
GSM4098896	control	female	68
GSM4098897	control	male	49
GSM4098898	control	male	58
GSM4098899	control	female	49
GSM4098900	control	male	54
GSM4098901	control	male	50
GSM4098902	control	male	51
GSM4098903	control	male	55
GSM4098904	control	female	55
GSM4098905	control	male	46
GSM4098906	control	male	72
GSM4098907	control	male	68
GSM4098908	control	male	54
GSM4098909	schizophrenia	male	49
GSM4098910	schizophrenia	female	73
GSM4098911	schizophrenia	male	45
GSM4098912	schizophrenia	female	58
GSM4098913	schizophrenia	male	60
GSM4098914	schizophrenia	male	47
GSM4098915	schizophrenia	male	54
GSM4098916	schizophrenia	male	51
GSM4098917	schizophrenia	female	43
GSM4098918	schizophrenia	female	45
GSM4098919	schizophrenia	male	77
GSM4098920	schizophrenia	male	44
GSM4098921	schizophrenia	male	57

## Sheet: GSE138082_CA3
geo_accession	group	sex	age_at_death
GSM4098922	control	female	68
GSM4098923	control	male	58
GSM4098924	control	male	54
GSM4098925	control	male	50
GSM4098926	control	male	51
GSM4098927	control	male	55
GSM4098928	control	female	49
GSM4098929	control	male	49
GSM4098930	control	female	55
GSM4098931	control	male	68
GSM4098932	control	male	46
GSM4098933	control	male	54
GSM4098934	control	male	72
GSM4098935	schizophrenia	female	73
GSM4098936	schizophrenia	male	60
GSM4098937	schizophrenia	male	54
GSM4098938	schizophrenia	male	51
GSM4098939	schizophrenia	male	49
GSM4098940	schizophrenia	male	47
GSM4098941	schizophrenia	female	58
GSM4098942	schizophrenia	male	45
GSM4098943	schizophrenia	female	43
GSM4098944	schizophrenia	male	44
GSM4098945	schizophrenia	female	45
GSM4098946	schizophrenia	male	57
GSM4098947	schizophrenia	male	77

## Sheet: GSE138082_DG
geo_accession	group	sex	age_at_death
GSM4098948	control	female	68
GSM4098949	control	male	49
GSM4098950	control	male	58
GSM4098951	control	male	54
GSM4098952	control	male	50
GSM4098953	control	male	51
GSM4098954	control	male	55
GSM4098955	control	female	49
GSM4098956	control	female	55
GSM4098957	control	male	46
GSM4098958	control	male	72
GSM4098959	control	male	68
GSM4098960	control	male	54
GSM4098961	schizophrenia	male	51
GSM4098962	schizophrenia	female	68
GSM4098963	schizophrenia	male	49
GSM4098964	schizophrenia	male	58
GSM4098965	schizophrenia	male	54
GSM4098966	schizophrenia	male	50
GSM4098967	schizophrenia	male	55
GSM4098968	schizophrenia	female	49
GSM4098969	schizophrenia	female	55
GSM4098970	schizophrenia	male	46
GSM4098971	schizophrenia	male	72
GSM4098972	schizophrenia	male	68
GSM4098973	schizophrenia	male	54

## Sheet: GSE174407
geo_accession	group	sex	age_at_death
GSM5297346	Schizophrenia	Male	24
GSM5297349	Schizophrenia	Male	21
GSM5297352	Schizophrenia	Male	18
GSM5297355	Schizophrenia	Male	31
GSM5297359	Schizophrenia	Female	28
GSM5297362	Schizophrenia	Male	27
GSM5297366	Schizophrenia	Male	25
GSM5297369	Schizophrenia	Female	67
GSM5297372	Schizophrenia	Male	34
GSM5297375	Schizophrenia	Female	53
GSM5297379	Schizophrenia	Male	32
GSM5297382	Schizophrenia	Male	43
GSM5297385	Schizophrenia	Male	49
GSM5297388	Schizophrenia	Male	70
GSM5297391	Schizophrenia	Female	74
GSM5297394	Schizophrenia	Male	32
GSM5297397	Schizophrenia	Male	26
GSM5297401	Schizophrenia	Male	35
GSM5297404	Schizophrenia	Male	51
GSM5297407	Schizophrenia	Male	58
GSM5297410	Schizophrenia	Female	52
GSM5297413	Schizophrenia	Male	34
GSM5297416	Schizophrenia	Male	43
GSM5297419	Schizophrenia	Female	50
GSM5297422	Schizophrenia	Female	60
GSM5297425	Schizophrenia	Male	56
GSM5297428	Schizophrenia	Male	41
GSM5297432	Schizophrenia	Male	36
GSM5297435	Schizophrenia	Female	42
GSM5297526	Control	Male	22
GSM5297530	Control	Male	21
GSM5297532	Control	Male	18
GSM5297535	Control	Male	32
GSM5297537	Control	Female	28
GSM5297540	Control	Male	28
GSM5297542	Control	Male	25
GSM5297545	Control	Female	66
GSM5297548	Control	Male	34
GSM5297551	Control	Female	51
GSM5297554	Control	Male	33
GSM5297557	Control	Male	44
GSM5297560	Control	Male	49
GSM5297563	Control	Male	71
GSM5297566	Control	Female	74
GSM5297569	Control	Male	32
GSM5297572	Control	Male	26
GSM5297575	Control	Male	36
GSM5297578	Control	Male	52
GSM5297581	Control	Male	56
GSM5297584	Control	Female	48
GSM5297587	Control	Male	34
GSM5297590	Control	Male	42
GSM5297593	Control	Female	50
GSM5297597	Control	Female	60
GSM5297600	Control	Male	54
GSM5297603	Control	Male	41
GSM5297606	Control	Male	36
GSM5297608	Control	Female	41

## Sheet: GSE42546
geo_accession	group	sex	age_at_death
GSM1044819	Control	Male	56
GSM1044820	Control	Female	90
GSM1044821	Control	Female	91
GSM1044822	Control	Male	52
GSM1044823	Control	Male	82
GSM1044824	Control	Male	52
GSM1044825	Control	Male	53
GSM1044826	Control	Male	44
GSM1044827	Control	Female	35
GSM1044828	Control	Male	41
GSM1044829	Control	Male	42
GSM1044830	Control	Female	35
GSM1044831	Control	Female	68
GSM1044832	Control	Male	58
GSM1044833	Control	Female	29
GSM1044834	Control	Female	57
GSM1044835	Control	Male	52
GSM1044836	Control	Female	44
GSM1044837	Control	Male	59
GSM1044838	Control	Male	52
GSM1044839	Control	Male	90
GSM1044840	Control	Female	95
GSM1044841	Control	Male	78
GSM1044842	Control	Female	91
GSM1044843	Control	Female	79
GSM1044844	Control	Female	92
GSM1044845	Control	Male	86
GSM1044846	Control	Male	81
GSM1044847	Control	Male	85
GSM1044866	Schizophrenia	Female	72
GSM1044867	Schizophrenia	Male	30
GSM1044868	Schizophrenia	Male	44
GSM1044869	Schizophrenia	Male	44
GSM1044870	Schizophrenia	Female	56
GSM1044871	Schizophrenia	Male	35
GSM1044872	Schizophrenia	Female	30
GSM1044873	Schizophrenia	Female	49
GSM1044874	Schizophrenia	Male	52
GSM1044875	Schizophrenia	Female	62
GSM1044876	Schizophrenia	Female	60
GSM1044877	Schizophrenia	Male	60
GSM1044878	Schizophrenia	Male	32
GSM1044879	Schizophrenia	Male	31
GSM1044880	Schizophrenia	Female	58
GSM1044881	Schizophrenia	Male	25

## Sheet: GSE78936
geo_accession	cases	Sex
GSM2081439	Control	Male
GSM2081440	Control	Male
GSM2081441	Control	Female
GSM2081442	Control	Male
GSM2081443	Control	Male
GSM2081444	Control	Female
GSM2081445	Control	Male
GSM2081446	Control	Male
GSM2081447	Control	Male
GSM2081448	Control	Female
GSM2081449	Control	Male
GSM2081450	Control	Male
GSM2081451	Schizophrenia	Male
GSM2081452	Schizophrenia	Male
GSM2081453	Schizophrenia	Male
GSM2081454	Schizophrenia	Female
GSM2081455	Schizophrenia	Male
GSM2081456	Schizophrenia	Female
GSM2081457	Schizophrenia	Male
GSM2081458	Schizophrenia	Female
GSM2081459	Schizophrenia	Male
GSM2081460	Schizophrenia	Male
GSM2081461	Schizophrenia	Male
GSM2081462	Schizophrenia	Female
GSM2081463	Schizophrenia	Female
GSM2081464	Schizophrenia	Male
GSM2081465	Schizophrenia	Male
GSM2081466	Schizophrenia	Male

## Sheet: GSE80655_AnCg
geo_accession	cases	sex	age_at_death
GSM2132201	Control	M	40
GSM2132209	Control	M	44
GSM2132210	Control	M	41
GSM2132211	Control	M	65
GSM2132212	Control	M	56
GSM2132260	Control	F	70
GSM2132278	Control	M	32
GSM2132288	Control	M	39
GSM2132290	Control	M	45
GSM2132302	Control	M	32
GSM2132339	Control	M	49
GSM2132348	Control	M	55
GSM2132359	Control	M	70
GSM2132382	Control	M	39
GSM2132406	Control	M	35
GSM2132423	Control	M	67
GSM2132428	Control	M	58
GSM2132429	Control	M	63
GSM2132437	Control	F	45
GSM2132438	Control	M	66
GSM2132439	Control	M	48
GSM2132455	Control	M	40
GSM2132464	Control	F	64
GSM2132468	Control	M	43
GSM2132220	Schizophrenia	M	35
GSM2132221	Schizophrenia	M	39
GSM2132222	Schizophrenia	M	36
GSM2132223	Schizophrenia	M	26
GSM2132276	Schizophrenia	M	50
GSM2132279	Schizophrenia	M	42
GSM2132303	Schizophrenia	M	24
GSM2132313	Schizophrenia	F	58
GSM2132324	Schizophrenia	M	48
GSM2132325	Schizophrenia	M	34
GSM2132327	Schizophrenia	M	31
GSM2132347	Schizophrenia	M	39
GSM2132360	Schizophrenia	M	50
GSM2132361	Schizophrenia	M	43
GSM2132373	Schizophrenia	M	44
GSM2132394	Schizophrenia	M	45
GSM2132396	Schizophrenia	M	36
GSM2132407	Schizophrenia	M	55
GSM2132408	Schizophrenia	F	31
GSM2132409	Schizophrenia	M	63
GSM2132432	Schizophrenia	M	50
GSM2132441	Schizophrenia	M	40
GSM2132443	Schizophrenia	M	52
GSM2132469	Schizophrenia	F	53

## Sheet: GSE80655_DLFC
geo_accession	cases	sex	age_at_death
GSM2132226	Control	male	32
GSM2132227	Control	male	44
GSM2132228	Control	male	35
GSM2132233	Control	male	32
GSM2132263	Control	male	65
GSM2132274	Control	male	58
GSM2132275	Control	male	48
GSM2132284	Control	male	66
GSM2132285	Control	male	56
GSM2132297	Control	male	45
GSM2132310	Control	male	49
GSM2132311	Control	male	41
GSM2132320	Control	male	40
GSM2132333	Control	male	40
GSM2132367	Control	male	70
GSM2132378	Control	male	43
GSM2132390	Control	male	63
GSM2132392	Control	male	67
GSM2132402	Control	female	64
GSM2132422	Control	male	55
GSM2132433	Control	female	45
GSM2132440	Control	female	70
GSM2132459	Control	male	39
GSM2132462	Control	male	39
GSM2132234	Schizophrenia	male	35
GSM2132242	Schizophrenia	male	52
GSM2132244	Schizophrenia	male	55
GSM2132265	Schizophrenia	male	45
GSM2132296	Schizophrenia	male	36
GSM2132308	Schizophrenia	male	26
GSM2132321	Schizophrenia	male	48
GSM2132343	Schizophrenia	male	50
GSM2132344	Schizophrenia	female	31
GSM2132345	Schizophrenia	male	34
GSM2132355	Schizophrenia	male	44
GSM2132366	Schizophrenia	male	63
GSM2132369	Schizophrenia	male	43
GSM2132403	Schizophrenia	male	24
GSM2132405	Schizophrenia	female	58
GSM2132414	Schizophrenia	male	40
GSM2132434	Schizophrenia	male	39
GSM2132436	Schizophrenia	male	50
GSM2132452	Schizophrenia	male	50
GSM2132457	Schizophrenia	male	31
GSM2132458	Schizophrenia	male	42
GSM2132460	Schizophrenia	female	53
GSM2132467	Schizophrenia	male	39
GSM2132471	Schizophrenia	male	36

## Sheet: GSE80655_nAcc
geo_accession	cases	sex	age_at_death
GSM2132206	Control	male	43
GSM2132207	Control	male	45
GSM2132235	Control	male	70
GSM2132236	Control	male	35
GSM2132237	Control	male	39
GSM2132238	Control	male	41
GSM2132239	Control	male	65
GSM2132258	Control	male	32
GSM2132269	Control	male	66
GSM2132270	Control	male	49
GSM2132316	Control	male	40
GSM2132317	Control	male	55
GSM2132358	Control	female	70
GSM2132364	Control	male	39
GSM2132374	Control	male	44
GSM2132376	Control	male	67
GSM2132386	Control	male	32
GSM2132387	Control	male	63
GSM2132389	Control	female	45
GSM2132431	Control	male	58
GSM2132435	Control	male	48
GSM2132472	Control	male	56
GSM2132205	Schizophrenia	female	31
GSM2132208	Schizophrenia	female	53
GSM2132247	Schizophrenia	male	63
GSM2132252	Schizophrenia	female	58
GSM2132253	Schizophrenia	male	26
GSM2132256	Schizophrenia	male	34
GSM2132261	Schizophrenia	male	44
GSM2132271	Schizophrenia	male	39
GSM2132319	Schizophrenia	male	43
GSM2132340	Schizophrenia	male	36
GSM2132341	Schizophrenia	male	24
GSM2132342	Schizophrenia	male	40
GSM2132365	Schizophrenia	male	35
GSM2132375	Schizophrenia	male	45
GSM2132398	Schizophrenia	male	48
GSM2132399	Schizophrenia	male	31
GSM2132420	Schizophrenia	male	42
GSM2132421	Schizophrenia	male	50
GSM2132466	Schizophrenia	male	50
GSM2132477	Schizophrenia	male	36
GSM2132478	Schizophrenia	male	52
GSM2132479	Schizophrenia	male	50
GSM2132480	Schizophrenia	male	55

[truncated: 1 more sheets: SRP102186]
