# Supplementary material for: The impact of sex on gene expression in the brain of schizophrenic patients: a systematic review and meta-analysis of transcriptomic studies
Source: Biol Sex Differ. 2024 Jul 27;15:59. doi: 10.1186/s13293-024-00635-x (PMC11282642; doi:10.1186/s13293-024-00635-x)
Supplement: Supplementary file 3 — Supplementary Material 3 [file 13293_2024_635_MOESM3_ESM.xlsx]

## Sheet: Sheet 1
lower_bound	logFC	upper_bound	pvalue	QE	QEp	SE	tau2	I2	H2	p.adjust.fdr	logFDR	n.studies	EnsemblID	Open_Targets_link	gene_symbol	Group
-0.359264	-0.0289212	0.301421	0.863757	6.39194	0.0940229	0.168545	0.0573302	53.0659	2.13065	0.999987	5.56082e-06	4	ENSG00000000003	yes	TSPAN6	NotSignificant
-0.279898	0.103788	0.487474	0.595989	0.254553	0.88049	0.195762	0	0	1	0.999987	5.56082e-06	3	ENSG00000000005	no	TNMD	NotSignificant
-0.513577	-0.0108585	0.49186	0.966232	13.084	0.00445849	0.256494	0.153692	77.0712	4.36132	0.999987	5.56082e-06	4	ENSG00000000419	no	DPM1	NotSignificant
-0.0344053	0.270179	0.574763	0.0821105	1.70918	0.634896	0.155403	0	0	1	0.81681	0.0878787	4	ENSG00000000457	no	SCYL3	NotSignificant
-0.367022	-0.102371	0.16228	0.448365	3.96578	0.265183	0.135029	0.0193658	24.3529	1.32193	0.999987	5.56082e-06	4	ENSG00000000460	no	C1orf112	NotSignificant
-1.1738	-0.370327	0.433145	0.366333	21.3581	8.87035e-05	0.409942	0.548074	85.9538	7.11936	0.999987	5.56082e-06	4	ENSG00000000938	no	FGR	NotSignificant
-0.801767	-0.416688	-0.0316096	0.0339345	1.36922	0.504287	0.196472	0	0	1	0.543514	0.26479	3	ENSG00000000971	yes	CFH	NotSignificant
-0.460976	-0.252705	-0.044435	0.0174008	0.634866	0.888406	0.106262	0	0	1	0.372166	0.429264	4	ENSG00000001036	no	FUCA2	NotSignificant
-0.211191	0.125349	0.461889	0.465381	2.074	0.557191	0.171707	0	0	1	0.999987	5.56082e-06	4	ENSG00000001084	yes	GCLC	NotSignificant
-0.639251	-0.387713	-0.136176	0.00251912	3.64878	0.301973	0.128338	0.0124233	17.7806	1.21626	0.109318	0.961308	4	ENSG00000001167	no	NFYA	NotSignificant
-0.209316	0.122985	0.455287	0.468216	5.10166	0.164503	0.169545	0.0449138	41.1956	1.70055	0.999987	5.56082e-06	4	ENSG00000001460	no	STPG1	NotSignificant
-0.557	-0.125973	0.305055	0.566765	4.79271	0.187621	0.219916	0.0720655	37.4049	1.59757	0.999987	5.56082e-06	4	ENSG00000001461	no	NIPAL3	NotSignificant
-0.267383	-0.0823146	0.102754	0.383343	2.80583	0.422541	0.0944243	0	0	1	0.999987	5.56082e-06	4	ENSG00000001497	no	LAS1L	NotSignificant
-0.313426	-0.0962008	0.121024	0.385397	1.22411	0.747228	0.110831	0	0	1	0.999987	5.56082e-06	4	ENSG00000001561	no	ENPP4	NotSignificant
-0.848484	-0.331493	0.185498	0.208854	7.7416	0.051665	0.263776	0.146173	61.2483	2.58053	0.999987	5.56082e-06	4	ENSG00000001617	no	SEMA3F	NotSignificant
-1.00015	-0.0539532	0.892239	0.911014	20.4334	3.65539e-05	0.48276	0.620809	90.2121	10.2167	0.999987	5.56082e-06	3	ENSG00000001626	yes	CFTR	NotSignificant
-0.463645	-0.189149	0.0853468	0.176834	4.86198	0.182187	0.140052	0.0302629	38.2967	1.62066	0.999987	5.56082e-06	4	ENSG00000001629	no	ANKIB1	NotSignificant
-0.273205	-0.0874786	0.0982481	0.355925	2.59246	0.458812	0.0947603	0	0	1	0.999987	5.56082e-06	4	ENSG00000001630	no	CYP51A1	NotSignificant
-0.429382	-0.0280632	0.373256	0.890987	0.0571742	0.971818	0.204758	0	0	1	0.999987	5.56082e-06	3	ENSG00000001631	no	KRIT1	NotSignificant
-0.455369	-0.147614	0.16014	0.347169	0.0445413	0.997533	0.157021	0	0	1	0.999987	5.56082e-06	4	ENSG00000002016	no	RAD52	NotSignificant
-0.32421	-0.0443651	0.23548	0.756012	4.62545	0.201369	0.142781	0.0285406	35.1415	1.54182	0.999987	5.56082e-06	4	ENSG00000002330	yes	BAD	NotSignificant
-0.468902	-0.276357	-0.0838121	0.00490651	0.364328	0.947509	0.098239	0	0	1	0.171138	0.766654	4	ENSG00000002549	yes	LAP3	NotSignificant
-0.743499	-0.355231	0.0330374	0.0729422	8.90419	0.0305922	0.1981	0.0904415	66.308	2.96806	0.772355	0.112183	4	ENSG00000002586	yes	CD99	NotSignificant
-1.18257	-0.468076	0.246418	0.199141	12.5651	0.00567806	0.364545	0.378147	76.1243	4.18836	0.999987	5.56082e-06	4	ENSG00000002587	no	HS3ST1	NotSignificant
-0.184915	-0.00056701	0.183781	0.99519	0.572969	0.449082	0.0940568	0	0	1	0.999987	5.56082e-06	2	ENSG00000002726	no	AOC1	NotSignificant
0.239048	0.459698	0.680349	4.43922e-05	4.6377	0.200332	0.112579	0.0171316	35.3127	1.5459	0.00592152	2.22757	4	ENSG00000002745	no	WNT16	NotSignificant
-0.040913	0.284007	0.608926	0.0866811	3.16613	0.366714	0.165778	0.0059652	5.24702	1.05538	0.832656	0.0795345	4	ENSG00000002746	no	HECW1	NotSignificant
-0.261405	-0.0462926	0.16882	0.673181	3.09031	0.377909	0.109753	0.00183561	2.92249	1.0301	0.999987	5.56082e-06	4	ENSG00000002822	yes	MAD1L1	NotSignificant
-0.119085	0.0983133	0.315712	0.37543	0.430732	0.933823	0.11092	0	0	1	0.999987	5.56082e-06	4	ENSG00000002834	yes	LASP1	NotSignificant
-0.142024	0.0436269	0.229278	0.6451	0.31061	0.958021	0.0947218	0	0	1	0.999987	5.56082e-06	4	ENSG00000002919	no	SNX11	NotSignificant
-0.678967	-0.291036	0.0968941	0.141448	5.74873	0.124496	0.197927	0.0712357	47.8146	1.91624	0.999987	5.56082e-06	4	ENSG00000002933	yes	TMEM176A	NotSignificant
-1.06987	-0.339578	0.390714	0.362104	30.1154	1.30502e-06	0.372605	0.455987	90.0383	10.0385	0.999987	5.56082e-06	4	ENSG00000003056	no	M6PR	NotSignificant
-0.438704	-0.0335371	0.37163	0.871122	4.99157	0.172415	0.206722	0.0686238	39.8987	1.66386	0.999987	5.56082e-06	4	ENSG00000003096	no	KLHL13	NotSignificant
-0.147343	0.223799	0.594941	0.237262	4.14838	0.245881	0.189362	0.0402332	27.6827	1.38279	0.999987	5.56082e-06	4	ENSG00000003137	yes	CYP26B1	NotSignificant
-0.314626	0.179651	0.673928	0.476235	6.42581	0.0926347	0.252187	0.128831	53.3133	2.14194	0.999987	5.56082e-06	4	ENSG00000003147	yes	ICA1	NotSignificant
-0.708903	-0.203182	0.302538	0.431018	4.73356	0.19238	0.258025	0.0981549	36.6227	1.57785	0.999987	5.56082e-06	4	ENSG00000003249	no	DBNDD1	NotSignificant
0.100816	0.291225	0.481634	0.00272017	1.06991	0.784342	0.0971492	0	0	1	0.115049	0.939119	4	ENSG00000003393	yes	ALS2	NotSignificant
-0.705527	-0.363902	-0.0222774	0.0368183	3.84945	0.145916	0.174301	0.0437496	48.0446	1.92473	0.56733	0.246164	3	ENSG00000003400	no	CASP10	NotSignificant
-0.498493	-0.112214	0.274066	0.569107	4.90988	0.178516	0.197085	0.0594536	38.8988	1.63663	0.999987	5.56082e-06	4	ENSG00000003402	yes	CFLAR	NotSignificant
-0.550911	-0.0919268	0.367058	0.694654	5.34885	0.147964	0.23418	0.0940678	43.9132	1.78295	0.999987	5.56082e-06	4	ENSG00000003436	yes	TFPI	NotSignificant
-0.513495	-0.0501003	0.413295	0.832183	5.29527	0.15141	0.23643	0.0963725	43.3456	1.76509	0.999987	5.56082e-06	4	ENSG00000003509	yes	NDUFAF7	NotSignificant
-0.227247	-0.055715	0.115817	0.524378	0.3	0.960028	0.0875181	0	0	1	0.999987	5.56082e-06	4	ENSG00000003756	yes	RBM5	NotSignificant
-0.108292	0.186945	0.482181	0.214585	9.89784	0.0194548	0.150634	0.0579081	69.6903	3.29928	0.999987	5.56082e-06	4	ENSG00000003987	no	MTMR7	NotSignificant
-0.710188	-0.239858	0.230472	0.317534	5.53596	0.136503	0.239969	0.0998272	45.8089	1.84532	0.999987	5.56082e-06	4	ENSG00000003989	no	SLC7A2	NotSignificant
-0.646051	0.0053848	0.656821	0.987074	17.4214	0.000578806	0.332371	0.342776	82.7798	5.80715	0.999987	5.56082e-06	4	ENSG00000004059	yes	ARF5	NotSignificant
-0.426806	-0.203645	0.0195158	0.0736854	2.75742	0.430558	0.11386	0	0	1	0.77614	0.11006	4	ENSG00000004139	no	SARM1	NotSignificant
-0.163299	0.0929791	0.349257	0.477031	0.226748	0.97316	0.130757	0	0	1	0.999987	5.56082e-06	4	ENSG00000004142	no	POLDIP2	NotSignificant
-0.816912	-0.362967	0.090978	0.117078	5.93183	0.114974	0.231609	0.0982212	49.4254	1.97728	0.947498	0.0234218	4	ENSG00000004399	no	PLXND1	NotSignificant
-0.528702	-0.319632	-0.110562	0.00273148	0.681533	0.711225	0.10667	0	0	1	0.11519	0.938586	3	ENSG00000004455	yes	AK2	NotSignificant
-1.03364	-0.341314	0.351016	0.33392	18.9885	0.000274905	0.353236	0.397658	84.2009	6.32949	0.999987	5.56082e-06	4	ENSG00000004468	yes	CD38	NotSignificant
-0.664673	-0.288686	0.0873005	0.132355	5.72993	0.125515	0.191833	0.0671037	47.6434	1.90998	0.98251	0.00766282	4	ENSG00000004478	yes	FKBP4	NotSignificant
0.0219269	0.220222	0.418516	0.0295036	2.4025	0.49317	0.101173	0	0	1	0.50048	0.300613	4	ENSG00000004487	yes	KDM1A	NotSignificant
-0.147553	0.0575258	0.262604	0.582469	2.64907	0.448953	0.104634	0	0	1	0.999987	5.56082e-06	4	ENSG00000004534	yes	RBM6	NotSignificant
-0.344888	0.134018	0.612924	0.583363	7.04562	0.0704577	0.244344	0.128171	57.4204	2.34854	0.999987	5.56082e-06	4	ENSG00000004660	yes	CAMKK1	NotSignificant
-0.34445	-0.019487	0.305476	0.906438	2.69144	0.441685	0.1658	0	0	1	0.999987	5.56082e-06	4	ENSG00000004700	no	RECQL	NotSignificant
-0.26196	0.189679	0.641319	0.410425	7.28133	0.0634514	0.230432	0.119263	58.7987	2.42711	0.999987	5.56082e-06	4	ENSG00000004766	no	VPS50	NotSignificant
-0.788284	-0.47497	-0.161655	0.00296628	1.71309	0.634027	0.159857	0	0	1	0.12189	0.914031	4	ENSG00000004776	no	HSPB6	NotSignificant
-0.491735	0.00294899	0.497633	0.990678	17.5636	0.000541079	0.252395	0.200929	82.9192	5.85452	0.999987	5.56082e-06	4	ENSG00000004777	yes	ARHGAP33	NotSignificant
-0.698543	-0.0633925	0.571758	0.844909	37.7568	3.18216e-08	0.324062	0.369152	92.0544	12.5856	0.999987	5.56082e-06	4	ENSG00000004779	yes	NDUFAB1	NotSignificant
-1.13732	-0.4935	0.150323	0.133009	32.0016	5.22934e-07	0.328487	0.317362	90.6255	10.6672	0.98335	0.00729208	4	ENSG00000004799	yes	PDK4	NotSignificant
-0.250348	-0.0203133	0.209721	0.862592	2.78327	0.248669	0.117367	0.0122706	28.142	1.39163	0.999987	5.56082e-06	3	ENSG00000004809	yes	SLC22A16	NotSignificant
-0.394791	-0.135366	0.12406	0.306454	2.03327	0.565529	0.132362	0	0	1	0.999987	5.56082e-06	4	ENSG00000004838	yes	ZMYND10	NotSignificant
-0.139625	0.121713	0.383052	0.361341	2.09532	0.350757	0.133338	0.00281233	4.54927	1.04766	0.999987	5.56082e-06	3	ENSG00000004846	no	ABCB5	NotSignificant
-0.277621	0.00453199	0.286685	0.974886	0.235478	0.971668	0.143958	0	0	1	0.999987	5.56082e-06	4	ENSG00000004848	yes	ARX	NotSignificant
-0.573156	-0.147111	0.278933	0.498554	5.84193	0.119559	0.217374	0.0907717	48.6471	1.94731	0.999987	5.56082e-06	4	ENSG00000004864	no	SLC25A13	NotSignificant
-0.231356	0.00962794	0.250612	0.937585	0.789519	0.851972	0.122953	0	0	1	0.999987	5.56082e-06	4	ENSG00000004866	yes	ST7	NotSignificant
-0.099671	0.18547	0.470612	0.202359	1.91507	0.59022	0.145483	0	0	1	0.999987	5.56082e-06	4	ENSG00000004897	no	CDC27	NotSignificant
-0.0367302	0.303121	0.642972	0.0804405	1.57972	0.663996	0.173397	0	0	1	0.807796	0.0926982	4	ENSG00000004939	no	SLC4A1	NotSignificant
-0.131952	0.195741	0.523433	0.241701	4.75954	0.190276	0.167193	0.0394879	36.9687	1.58651	0.999987	5.56082e-06	4	ENSG00000004948	yes	CALCR	NotSignificant
-0.332672	0.180029	0.69273	0.491316	6.61361	0.0852882	0.261587	0.142365	54.639	2.20454	0.999987	5.56082e-06	4	ENSG00000004961	no	HCCS	NotSignificant
-0.615172	0.0124742	0.640121	0.968927	10.9055	0.0122481	0.320234	0.280889	72.4909	3.63516	0.999987	5.56082e-06	4	ENSG00000004975	yes	DVL2	NotSignificant
-0.378681	-0.106693	0.165296	0.441992	0.285024	0.593427	0.138772	0	0	1	0.999987	5.56082e-06	2	ENSG00000005001	no	PRSS22	NotSignificant
-0.463678	-0.169486	0.124706	0.258834	1.81332	0.612041	0.150101	0	0	1	0.999987	5.56082e-06	4	ENSG00000005007	no	UPF1	NotSignificant
-0.187487	0.276995	0.741477	0.242472	13.2388	0.00414765	0.236985	0.132658	77.3393	4.41293	0.999987	5.56082e-06	4	ENSG00000005020	yes	SKAP2	NotSignificant
-0.873497	-0.216632	0.440232	0.518026	28.7767	2.49491e-06	0.335141	0.322337	89.5749	9.59223	0.999987	5.56082e-06	4	ENSG00000005022	yes	SLC25A5	NotSignificant
-0.270169	0.0152796	0.300728	0.916444	2.93711	0.401423	0.14564	0	0	1	0.999987	5.56082e-06	4	ENSG00000005059	no	MCUB	NotSignificant
-0.382321	-0.109959	0.162403	0.428777	1.98942	0.574605	0.138963	0	0	1	0.999987	5.56082e-06	4	ENSG00000005075	no	POLR2J	NotSignificant
-0.128797	0.0659797	0.260757	0.506737	0.592297	0.898193	0.0993779	0	0	1	0.999987	5.56082e-06	4	ENSG00000005100	no	DHX33	NotSignificant
-0.134604	0.0912272	0.317059	0.428507	2.07101	0.355047	0.115222	0.00188264	3.42883	1.03551	0.999987	5.56082e-06	3	ENSG00000005102	no	MEOX1	NotSignificant
-0.473296	-0.0163914	0.440513	0.943944	8.40656	0.0383158	0.233119	0.122583	64.3136	2.80219	0.999987	5.56082e-06	4	ENSG00000005108	yes	THSD7A	NotSignificant
-0.17348	0.063011	0.299502	0.60152	0.61688	0.892558	0.120661	0	0	1	0.999987	5.56082e-06	4	ENSG00000005156	no	LIG3	NotSignificant
-0.154099	0.0971557	0.348411	0.448522	3.2795	0.350506	0.128194	0.0058056	8.52272	1.09317	0.999987	5.56082e-06	4	ENSG00000005175	no	RPAP3	NotSignificant
-0.00743237	0.198764	0.404959	0.0588494	0.136456	0.934047	0.105204	0	0	1	0.705899	0.151258	3	ENSG00000005187	no	ACSM3	NotSignificant
-0.713754	-0.03185	0.650054	0.92706	9.96911	0.0188305	0.347917	0.303977	69.9071	3.32304	0.999987	5.56082e-06	4	ENSG00000005189	no	REXO5	NotSignificant
-0.333172	0.16867	0.670512	0.510059	7.3214	0.0623293	0.256047	0.148681	59.0243	2.44047	0.999987	5.56082e-06	4	ENSG00000005194	no	CIAPIN1	NotSignificant
-0.086018	0.106594	0.299206	0.278068	2.87285	0.411647	0.0982732	0	0	1	0.999987	5.56082e-06	4	ENSG00000005206	no	SPPL2B	NotSignificant
-0.270027	-0.0636415	0.142744	0.545591	2.03882	0.564388	0.105301	0	0	1	0.999987	5.56082e-06	4	ENSG00000005238	no	FAM214B	NotSignificant
-0.608346	-0.183632	0.241083	0.396761	7.80129	0.0503019	0.216695	0.102001	61.5448	2.60043	0.999987	5.56082e-06	4	ENSG00000005243	no	COPZ2	NotSignificant
-0.20572	0.173687	0.553093	0.36959	2.17703	0.536486	0.193578	0	0	1	0.999987	5.56082e-06	4	ENSG00000005249	yes	PRKAR2B	NotSignificant
0.0569314	0.252064	0.447197	0.011348	1.29865	0.729454	0.0995594	0	0	1	0.290411	0.536986	4	ENSG00000005302	yes	MSL3	NotSignificant
-0.363686	-0.14613	0.071426	0.188011	0.634816	0.888418	0.111	0	0	1	0.999987	5.56082e-06	4	ENSG00000005339	yes	CREBBP	NotSignificant
-0.559164	-0.202645	0.153873	0.26526	0.50896	0.916919	0.1819	0	0	1	0.999987	5.56082e-06	4	ENSG00000005379	no	TSPOAP1	NotSignificant
-0.202314	0.069108	0.34053	0.617755	2.66033	0.264434	0.138483	0.0176971	24.8212	1.33016	0.999987	5.56082e-06	3	ENSG00000005381	yes	MPO	NotSignificant
-0.526923	-0.19886	0.129204	0.234811	4.2594	0.234781	0.167383	0.0332871	29.5676	1.4198	0.999987	5.56082e-06	4	ENSG00000005421	yes	PON1	NotSignificant
-0.455522	-0.206818	0.0418859	0.103128	1.78815	0.617517	0.126892	0	0	1	0.902558	0.044525	4	ENSG00000005436	yes	GCFC2	NotSignificant
-0.772038	-0.0524381	0.667162	0.886429	12.7755	0.00514823	0.36715	0.392319	76.5175	4.25849	0.999987	5.56082e-06	4	ENSG00000005448	no	WDR54	NotSignificant
-0.0150837	0.199241	0.413566	0.068451	3.58963	0.309322	0.109352	0.00850184	16.4259	1.19654	0.754318	0.122446	4	ENSG00000005469	no	CROT	NotSignificant
-0.3929	-0.0340412	0.324818	0.852507	4.5576	0.207209	0.183095	0.0464649	34.1759	1.5192	0.999987	5.56082e-06	4	ENSG00000005471	no	ABCB4	NotSignificant
-0.196607	-0.0233727	0.149861	0.791443	1.28159	0.73351	0.0883863	0	0	1	0.999987	5.56082e-06	4	ENSG00000005483	yes	KMT2E	NotSignificant
-0.404112	0.0635378	0.531187	0.790014	13.8701	0.00308736	0.238601	0.172097	78.3708	4.62338	0.999987	5.56082e-06	4	ENSG00000005486	no	RHBDD2	NotSignificant
-1.38061	0.0127688	1.40615	0.98567	20.0903	0.000162586	0.710921	1.71745	85.0674	6.69675	0.999987	5.56082e-06	4	ENSG00000005513	no	SOX8	NotSignificant
-0.122387	0.0863796	0.295146	0.417391	2.95911	0.227739	0.106516	0.0110985	32.4122	1.47956	0.999987	5.56082e-06	3	ENSG00000005700	no	IBTK	NotSignificant
-0.327188	0.203194	0.733576	0.452725	10.7882	0.0129278	0.270608	0.2049	72.192	3.59608	0.999987	5.56082e-06	4	ENSG00000005801	no	ZNF195	NotSignificant
-0.220784	0.10637	0.433525	0.523956	0.567997	0.903718	0.166918	0	0	1	0.999987	5.56082e-06	4	ENSG00000005810	yes	MYCBP2	NotSignificant
-0.306371	-0.0534834	0.199404	0.678497	1.65759	0.646403	0.129027	0	0	1	0.999987	5.56082e-06	4	ENSG00000005812	no	FBXL3	NotSignificant
-1.0155	-0.404453	0.206594	0.194527	14.5682	0.00222539	0.311764	0.270383	79.4073	4.85608	0.999987	5.56082e-06	4	ENSG00000005844	yes	ITGAL	NotSignificant
-0.123787	0.0682591	0.260305	0.486033	0.233049	0.972086	0.0979844	0	0	1	0.999987	5.56082e-06	4	ENSG00000005882	no	PDK2	NotSignificant
-0.051526	0.149092	0.349709	0.145234	1.06945	0.784453	0.102358	0	0	1	0.999987	5.56082e-06	4	ENSG00000005884	yes	ITGA3	NotSignificant
-0.388131	-0.137734	0.112662	0.280986	0.0447809	0.997513	0.127756	0	0	1	0.999987	5.56082e-06	4	ENSG00000005889	no	ZFX	NotSignificant
-1.30446	-0.481224	0.342011	0.251919	5.46364	0.0651007	0.420026	0.333816	63.3944	2.73182	0.999987	5.56082e-06	3	ENSG00000005893	no	LAMP2	NotSignificant
-0.301859	-0.0757402	0.150378	0.511499	0.647693	0.723361	0.115369	0	0	1	0.999987	5.56082e-06	3	ENSG00000005961	no	ITGA2B	NotSignificant
-0.23487	0.0564618	0.347794	0.704055	4.85773	0.182516	0.148642	0.0343598	38.2428	1.61924	0.999987	5.56082e-06	4	ENSG00000005981	no	ASB4	NotSignificant
-0.564388	-0.177327	0.209735	0.369223	3.18625	0.363791	0.197484	0.00933286	5.84536	1.06208	0.999987	5.56082e-06	4	ENSG00000006007	no	GDE1	NotSignificant
0.00146736	0.177215	0.352962	0.0481176	2.9835	0.394177	0.0896686	0	0	1	0.641993	0.192469	4	ENSG00000006015	no	REX1BD	NotSignificant
-0.746976	0.0365998	0.820175	0.927058	13.2459	0.00413393	0.399791	0.462162	77.3515	4.4153	0.999987	5.56082e-06	4	ENSG00000006016	no	CRLF1	NotSignificant
-0.547348	-0.0800349	0.387279	0.737116	5.26043	0.153691	0.23843	0.0984078	42.9704	1.75348	0.999987	5.56082e-06	4	ENSG00000006025	no	OSBPL7	NotSignificant
-1.4963	-0.546212	0.403872	0.259827	61.0359	3.53101e-13	0.484746	0.860494	95.0849	20.3453	0.999987	5.56082e-06	4	ENSG00000006042	no	TMEM98	NotSignificant
-0.488803	0.107613	0.704029	0.723608	18.044	0.000430746	0.3043	0.29409	83.374	6.01468	0.999987	5.56082e-06	4	ENSG00000006047	no	YBX2	NotSignificant
-0.182206	0.0361222	0.25445	0.74573	5.74342e-05	0.993953	0.111394	0	0	1	0.999987	5.56082e-06	2	ENSG00000006059	no	KRT33A	NotSignificant
-0.729955	-0.420982	-0.112009	0.00757409	0.324098	0.850399	0.157642	0	0	1	0.224131	0.649498	3	ENSG00000006062	yes	MAP3K14	NotSignificant
-0.132975	0.171924	0.476824	0.269085	1.4503	0.693789	0.155564	0	0	1	0.999987	5.56082e-06	4	ENSG00000006071	no	ABCC8	NotSignificant
-0.315851	0.210075	0.736002	0.433694	10.1292	0.0174991	0.268335	0.17261	70.3827	3.3764	0.999987	5.56082e-06	4	ENSG00000006116	no	CACNG3	NotSignificant
-1.02357	-0.210454	0.602658	0.611952	42.69	2.86367e-09	0.414861	0.628061	92.9726	14.23	0.999987	5.56082e-06	4	ENSG00000006118	no	TMEM132A	NotSignificant
-0.129029	0.0790968	0.287222	0.456349	4.08984	0.251925	0.106188	0.0121581	26.6475	1.36328	0.999987	5.56082e-06	4	ENSG00000006125	yes	AP2B1	NotSignificant
-0.547457	0.169012	0.88548	0.643833	28.1137	3.43779e-06	0.365552	0.466759	89.3291	9.37124	0.999987	5.56082e-06	4	ENSG00000006128	yes	TAC1	NotSignificant
-0.349709	0.0492901	0.448289	0.808685	1.68097	0.641172	0.203575	0	0	1	0.999987	5.56082e-06	4	ENSG00000006194	yes	ZNF263	NotSignificant
-0.271281	0.016839	0.304959	0.908803	5.27534	0.152711	0.147003	0.0343136	43.1316	1.75845	0.999987	5.56082e-06	4	ENSG00000006210	yes	CX3CL1	NotSignificant
-0.25402	-0.0801226	0.0937752	0.366502	1.29759	0.729705	0.088725	0	0	1	0.999987	5.56082e-06	4	ENSG00000006282	no	SPATA20	NotSignificant
-0.264897	0.00912297	0.283143	0.947972	1.25029	0.74097	0.139809	0	0	1	0.999987	5.56082e-06	4	ENSG00000006283	yes	CACNA1G	NotSignificant
-0.659048	-0.389504	-0.119959	0.00462242	3.1174	0.373876	0.137525	0.00600465	3.76608	1.03913	0.163451	0.786611	4	ENSG00000006327	no	TNFRSF12A	NotSignificant
-0.282159	0.03224	0.346639	0.840711	3.67142	0.2992	0.160411	0.0226038	18.2878	1.22381	0.999987	5.56082e-06	4	ENSG00000006377	no	DLX6	NotSignificant
0.119205	0.300315	0.481425	0.00115406	3.10027	0.376422	0.0924047	0.00143605	3.23426	1.03342	0.0643072	1.19174	4	ENSG00000006432	no	MAP3K9	NotSignificant
-0.305617	-0.124598	0.0564206	0.177313	0.583603	0.900176	0.0923582	0	0	1	0.999987	5.56082e-06	4	ENSG00000006451	no	RALA	NotSignificant
-0.617773	-0.304826	0.00812142	0.0562492	6.05594	0.10892	0.15967	0.0489059	50.4618	2.01865	0.691581	0.160157	4	ENSG00000006453	no	BAIAP2L1	NotSignificant
-0.272886	-0.0875157	0.0978542	0.354796	0.728449	0.866493	0.0945783	0	0	1	0.999987	5.56082e-06	4	ENSG00000006459	no	KDM7A	NotSignificant
-0.113172	0.0930527	0.299277	0.376494	2.49841	0.475578	0.105219	0	0	1	0.999987	5.56082e-06	4	ENSG00000006468	no	ETV1	NotSignificant
-0.572163	0.0196395	0.611442	0.94814	6.25611	0.0438029	0.301946	0.183759	68.0312	3.12805	0.999987	5.56082e-06	3	ENSG00000006530	no	AGK	NotSignificant
-0.693249	-0.229471	0.234307	0.332164	6.67941	0.0828492	0.236626	0.120021	55.0859	2.22647	0.999987	5.56082e-06	4	ENSG00000006534	yes	ALDH3B1	NotSignificant
-0.526705	-0.102569	0.321566	0.635513	4.30884	0.229988	0.2164	0.058682	30.3757	1.43628	0.999987	5.56082e-06	4	ENSG00000006555	no	TTC22	NotSignificant
-0.216657	-0.00334033	0.209977	0.975516	3.14129	0.37035	0.108837	0.00255842	4.49789	1.0471	0.999987	5.56082e-06	4	ENSG00000006576	no	PHTF2	NotSignificant
-0.339928	-0.0365272	0.266874	0.81346	0.263463	0.607751	0.154799	0	0	1	0.999987	5.56082e-06	2	ENSG00000006606	no	CCL26	NotSignificant
-0.554457	-0.13319	0.288076	0.535471	5.58407	0.133696	0.214936	0.0854925	46.2757	1.86136	0.999987	5.56082e-06	4	ENSG00000006607	no	FARP2	NotSignificant
-1.07358	-0.0672832	0.939013	0.895738	120.425	6.25091e-26	0.513426	1.01389	97.5088	40.1416	0.999987	5.56082e-06	4	ENSG00000006611	no	USH1C	NotSignificant
-0.329012	0.110999	0.551011	0.621003	6.84581	0.076978	0.2245	0.105786	56.1776	2.28194	0.999987	5.56082e-06	4	ENSG00000006625	no	GGCT	NotSignificant
-0.720968	-0.0388344	0.643299	0.911154	11.8577	0.00788677	0.348033	0.356591	74.7	3.95258	0.999987	5.56082e-06	4	ENSG00000006634	yes	DBF4	NotSignificant
-0.790566	-0.219056	0.352454	0.452507	9.22186	0.00994255	0.291592	0.160235	78.3124	4.61093	0.999987	5.56082e-06	3	ENSG00000006638	no	TBXA2R	NotSignificant
-0.363027	-0.114951	0.133124	0.363777	4.4087	0.22058	0.126571	0.020903	31.9527	1.46957	0.999987	5.56082e-06	4	ENSG00000006652	no	IFRD1	NotSignificant
-0.192555	-0.00944095	0.173673	0.91951	0.950744	0.32953	0.0934271	0	0	1	0.999987	5.56082e-06	2	ENSG00000006659	no	LGALS14	NotSignificant
-0.343215	-0.0208703	0.301474	0.899021	3.72552	0.292669	0.164465	0.0227236	19.4744	1.24184	0.999987	5.56082e-06	4	ENSG00000006695	no	COX10	NotSignificant
-0.463386	-0.157542	0.148302	0.312694	4.55148	0.207745	0.156046	0.0329483	34.0873	1.51716	0.999987	5.56082e-06	4	ENSG00000006704	yes	GTF2IRD1	NotSignificant
-0.30812	-0.0273143	0.253491	0.848802	1.62694	0.653297	0.143271	0	0	1	0.999987	5.56082e-06	4	ENSG00000006712	no	PAF1	NotSignificant
-0.333378	-0.0120962	0.309186	0.941176	4.13801	0.246942	0.163922	0.0297394	27.5013	1.37934	0.999987	5.56082e-06	4	ENSG00000006715	no	VPS41	NotSignificant
-0.0324806	0.232133	0.496746	0.0855446	0.792276	0.851314	0.135009	0	0	1	0.828142	0.0818953	4	ENSG00000006740	no	ARHGAP44	NotSignificant
-0.342723	-0.00992795	0.322867	0.953374	1.39038	0.707791	0.169796	0	0	1	0.999987	5.56082e-06	4	ENSG00000006744	no	ELAC2	NotSignificant
-0.751924	-0.2612	0.229524	0.296837	7.63803	0.054116	0.250374	0.14328	60.7228	2.54601	0.999987	5.56082e-06	4	ENSG00000006747	no	SCIN	NotSignificant
-0.579	-0.402378	-0.225756	8.00048e-06	2.02551	0.567129	0.0901148	0	0	1	0.0014759	2.83094	4	ENSG00000006756	yes	ARSD	NotSignificant
-0.851712	-0.301824	0.248065	0.282022	19.0557	0.000266238	0.28056	0.257715	84.2567	6.35192	0.999987	5.56082e-06	4	ENSG00000006757	no	PNPLA4	NotSignificant
-0.636225	-0.236037	0.164151	0.247675	3.60835	0.306979	0.204181	0.0299731	16.8594	1.20278	0.999987	5.56082e-06	4	ENSG00000006788	no	MYH13	NotSignificant
-0.809684	-0.186675	0.436333	0.55702	20.0408	0.000166472	0.317867	0.334424	85.0305	6.68025	0.999987	5.56082e-06	4	ENSG00000006831	no	ADIPOR2	NotSignificant
-0.283179	-0.0265128	0.230153	0.839558	4.1252	0.248258	0.130954	0.0188241	27.2763	1.37507	0.999987	5.56082e-06	4	ENSG00000006837	no	CDKL3	NotSignificant
-0.0412996	0.161582	0.364464	0.118528	0.380555	0.944229	0.103513	0	0	1	0.949418	0.0225424	4	ENSG00000007001	no	UPP2	NotSignificant
-1.38348	-0.643402	0.0966739	0.0883923	3.86621	0.144698	0.377597	0.22223	48.2697	1.9331	0.839532	0.0759627	3	ENSG00000007038	no	PRSS21	NotSignificant
-0.0873558	0.164702	0.416759	0.2003	0.394554	0.941365	0.128603	0	0	1	0.999987	5.56082e-06	4	ENSG00000007047	no	MARK4	NotSignificant
-0.834122	-0.50633	-0.178539	0.00246586	6.02649	0.110329	0.167244	0.0506939	50.2197	2.00883	0.107653	0.967972	4	ENSG00000007062	yes	PROM1	NotSignificant
-0.177391	0.199871	0.577133	0.299094	6.74545	0.0804691	0.192484	0.0801463	55.5256	2.24848	0.999987	5.56082e-06	4	ENSG00000007080	no	CCDC124	NotSignificant
-0.65408	-0.2788	0.0964797	0.14537	0.368684	0.831651	0.191473	0	0	1	0.999987	5.56082e-06	3	ENSG00000007129	yes	CEACAM21	NotSignificant
0.171592	0.3467	0.521807	0.000104205	3.38996	0.335317	0.0893421	0.00411323	11.5033	1.12999	0.0113008	1.94689	4	ENSG00000007168	yes	PAFAH1B1	NotSignificant
-0.424968	-0.0837375	0.257493	0.630536	4.40133	0.221262	0.1741	0.038752	31.8388	1.46711	0.999987	5.56082e-06	4	ENSG00000007171	yes	NOS2	NotSignificant
-0.016231	0.182732	0.381694	0.071849	0.932185	0.817655	0.101513	0	0	1	0.768402	0.114412	4	ENSG00000007174	yes	DNAH9	NotSignificant
-0.15978	0.125602	0.410984	0.388348	0.144046	0.986072	0.145606	0	0	1	0.999987	5.56082e-06	4	ENSG00000007202	no	KIAA0100	NotSignificant
-0.0983994	0.119677	0.337754	0.282107	0.00832296	0.92731	0.111266	0	0	1	0.999987	5.56082e-06	2	ENSG00000007216	no	SLC13A2	NotSignificant
-0.0724149	0.19829	0.468994	0.151098	1.34229	0.719117	0.138117	0	0	1	0.999987	5.56082e-06	4	ENSG00000007237	yes	GAS7	NotSignificant
-0.267051	0.0810669	0.429184	0.648087	4.18397	0.242272	0.177614	0.035773	28.2978	1.39466	0.999987	5.56082e-06	4	ENSG00000007255	no	TRAPPC6A	NotSignificant
-0.0301382	0.174975	0.380088	0.0945288	0.138467	0.986852	0.104651	0	0	1	0.865671	0.0626471	4	ENSG00000007264	no	MATK	NotSignificant
-0.196289	0.012392	0.221073	0.907345	0.1212	0.727737	0.106472	0	0	1	0.999987	5.56082e-06	2	ENSG00000007306	no	CEACAM7	NotSignificant
-0.389579	-0.148268	0.0930421	0.228489	0.241189	0.623349	0.12312	0	0	1	0.999987	5.56082e-06	2	ENSG00000007312	no	CD79B	NotSignificant
-0.416871	0.0572525	0.531376	0.81291	5.64659	0.0594098	0.241904	0.109021	64.5804	2.8233	0.999987	5.56082e-06	3	ENSG00000007314	yes	SCN4A	NotSignificant
-0.366083	-0.122436	0.121212	0.32467	0.102266	0.991564	0.124312	0	0	1	0.999987	5.56082e-06	4	ENSG00000007341	no	ST7L	NotSignificant
-0.728745	-0.282334	0.164078	0.21513	2.44186	0.118136	0.227765	0.0618545	59.0476	2.44186	0.999987	5.56082e-06	2	ENSG00000007350	no	TKTL1	NotSignificant
-0.484582	-0.301282	-0.117982	0.0012752	1.95383	0.37647	0.0935222	0	0	1	0.0683799	1.16507	3	ENSG00000007372	yes	PAX6	NotSignificant
-0.0182253	0.228842	0.47591	0.0694649	1.47729	0.687521	0.126057	0	0	1	0.760044	0.119161	4	ENSG00000007376	no	RPUSD1	NotSignificant
-0.550984	-0.212271	0.126441	0.21933	4.07105	0.253894	0.172816	0.0348887	26.3089	1.35702	0.999987	5.56082e-06	4	ENSG00000007384	no	RHBDF1	NotSignificant
-0.119581	0.115003	0.349588	0.336624	5.70762	0.126735	0.119688	0.0252372	47.4387	1.90254	0.999987	5.56082e-06	4	ENSG00000007392	no	LUC7L	NotSignificant
0.0633988	0.221277	0.379155	0.00601392	0.044687	0.997521	0.0805516	0	0	1	0.195439	0.708989	4	ENSG00000007402	yes	CACNA2D2	NotSignificant
-0.0578885	0.148734	0.355357	0.158289	2.63737	0.450976	0.105422	0	0	1	0.999987	5.56082e-06	4	ENSG00000007516	no	BAIAP3	NotSignificant
-0.998783	-0.328447	0.34189	0.33689	21.0163	0.000104457	0.342015	0.393832	85.7254	7.00544	0.999987	5.56082e-06	4	ENSG00000007520	no	TSR3	NotSignificant
-0.236137	0.125603	0.487343	0.496165	1.00971	0.798903	0.184565	0	0	1	0.999987	5.56082e-06	4	ENSG00000007541	no	PIGQ	NotSignificant
-0.300162	-0.0944879	0.111186	0.367898	0.52626	0.913086	0.104938	0	0	1	0.999987	5.56082e-06	4	ENSG00000007545	no	CRAMP1	NotSignificant
-1.22897	-0.5686	0.0917691	0.091489	20.5973	0.000127622	0.336929	0.359267	85.435	6.86577	0.85332	0.068888	4	ENSG00000007866	no	TEAD3	NotSignificant
-1.07332	-0.546323	-0.0193307	0.0421681	7.6669	0.0534216	0.268879	0.164818	60.8708	2.55563	0.60713	0.216718	4	ENSG00000007908	no	SELE	NotSignificant
-0.0853593	0.168165	0.421689	0.19358	4.25618	0.235097	0.129351	0.0197981	29.5142	1.41873	0.999987	5.56082e-06	4	ENSG00000007923	yes	DNAJC11	NotSignificant
-0.671892	-0.0451127	0.581667	0.887815	28.9378	2.30788e-06	0.319791	0.304548	89.6329	9.64592	0.999987	5.56082e-06	4	ENSG00000007933	yes	FMO3	NotSignificant
-0.408009	-0.139514	0.12898	0.308474	0.189489	0.979268	0.13699	0	0	1	0.999987	5.56082e-06	4	ENSG00000007944	no	MYLIP	NotSignificant
-0.0250595	0.18161	0.388279	0.0850133	0.286216	0.9626	0.105446	0	0	1	0.826138	0.0829472	4	ENSG00000007952	no	NOX1	NotSignificant
-0.317671	-0.110521	0.0966287	0.295698	0.0426678	0.836352	0.105691	0	0	1	0.999987	5.56082e-06	2	ENSG00000007968	no	E2F2	NotSignificant
-0.452176	-0.0552558	0.341665	0.784969	5.37973	0.0678903	0.202514	0.0712456	62.8234	2.68986	0.999987	5.56082e-06	3	ENSG00000008018	no	PSMB1	NotSignificant
-0.115777	0.246249	0.608275	0.182478	4.69791	0.195302	0.184711	0.0485895	36.1419	1.56597	0.999987	5.56082e-06	4	ENSG00000008056	yes	SYN1	NotSignificant
-0.31035	-0.141987	0.0263754	0.0983473	1.8103	0.612697	0.0859008	0	0	1	0.881263	0.0548945	4	ENSG00000008083	yes	JARID2	NotSignificant
-0.459822	0.0541733	0.568169	0.836343	11.377	0.00985245	0.262247	0.188285	73.6311	3.79234	0.999987	5.56082e-06	4	ENSG00000008086	yes	CDKL5	NotSignificant
-0.294075	0.144923	0.583921	0.517614	12.8915	0.00487718	0.223983	0.145005	76.7289	4.29717	0.999987	5.56082e-06	4	ENSG00000008118	no	CAMK1G	NotSignificant
-0.356219	-0.145435	0.0653482	0.176271	3.1141	0.374365	0.107545	0.00274235	3.66412	1.03803	0.999987	5.56082e-06	4	ENSG00000008128	no	CDK11A	NotSignificant
-0.632445	-0.421497	-0.210549	8.9946e-05	2.27364	0.51759	0.107628	0	0	1	0.0101019	1.9956	4	ENSG00000008130	no	NADK	NotSignificant
-0.308005	-0.103877	0.100251	0.318574	0.448634	0.502984	0.104149	0	0	1	0.999987	5.56082e-06	2	ENSG00000008196	yes	TFAP2B	NotSignificant
-0.448538	-0.118878	0.210783	0.479707	1.4157	0.70186	0.168197	0	0	1	0.999987	5.56082e-06	4	ENSG00000008197	yes	TFAP2D	NotSignificant
-0.658096	-0.462064	-0.266033	3.84069e-06	2.33498	0.505853	0.100018	0	0	1	0.000804355	3.09455	4	ENSG00000008226	no	DLEC1	NotSignificant
-0.425507	-0.132403	0.1607	0.375956	0.634266	0.888545	0.149545	0	0	1	0.999987	5.56082e-06	4	ENSG00000008256	no	CYTH3	NotSignificant
-0.261272	0.15815	0.577572	0.459885	6.43066	0.0924377	0.213995	0.096398	53.3485	2.14355	0.999987	5.56082e-06	4	ENSG00000008277	yes	ADAM22	NotSignificant
-1.2884	-0.912474	-0.536549	1.96131e-06	3.50297	0.320378	0.191802	0.0358223	14.3583	1.16766	0.000477678	3.32087	4	ENSG00000008282	no	SYPL1	Up in males
-0.226107	0.178399	0.582904	0.387368	8.24024	0.0412991	0.206384	0.103013	63.5933	2.74675	0.999987	5.56082e-06	4	ENSG00000008283	no	CYB561	NotSignificant
-0.335509	-0.104814	0.125881	0.373203	2.34423	0.5041	0.117704	0	0	1	0.999987	5.56082e-06	4	ENSG00000008294	no	SPAG9	NotSignificant
-0.251083	-0.0347786	0.181526	0.75266	1.72984	0.63032	0.110361	0	0	1	0.999987	5.56082e-06	4	ENSG00000008300	yes	CELSR3	NotSignificant
-0.549946	-0.155529	0.238889	0.439603	6.57729	0.0866637	0.201237	0.0771318	54.3885	2.19243	0.999987	5.56082e-06	4	ENSG00000008311	no	AASS	NotSignificant
-0.495188	-0.184411	0.126365	0.244821	1.7293	0.421198	0.158562	0	0	1	0.999987	5.56082e-06	3	ENSG00000008323	no	PLEKHG6	NotSignificant
-0.57755	-0.0495823	0.478385	0.853964	8.21868	0.0417019	0.269376	0.166654	63.4978	2.73956	0.999987	5.56082e-06	4	ENSG00000008324	no	SS18L2	NotSignificant
-0.0969819	0.137651	0.372283	0.250209	3.24114	0.35592	0.119713	0.00507973	7.43984	1.08038	0.999987	5.56082e-06	4	ENSG00000008382	no	MPND	NotSignificant
-0.977853	-0.466318	0.0452177	0.0739842	17.2564	0.000625895	0.260992	0.177572	82.6152	5.75215	0.776962	0.1096	4	ENSG00000008394	yes	MGST1	NotSignificant
-0.819847	-0.430057	-0.0402665	0.0305847	7.46329	0.0585092	0.198876	0.0846815	59.8033	2.48776	0.510751	0.291791	4	ENSG00000008405	yes	CRY1	NotSignificant
-0.206813	0.250372	0.707556	0.283114	8.5849	0.0353507	0.233262	0.137477	65.0549	2.86163	0.999987	5.56082e-06	4	ENSG00000008438	no	PGLYRP1	NotSignificant
-0.222999	-0.0576154	0.107769	0.494734	0.939781	0.815819	0.0843811	0	0	1	0.999987	5.56082e-06	4	ENSG00000008441	no	NFIX	NotSignificant
-0.422498	-0.0781371	0.266224	0.656519	5.63063	0.131031	0.175698	0.0537519	46.72	1.87688	0.999987	5.56082e-06	4	ENSG00000008513	no	ST3GAL1	NotSignificant
-0.561971	-0.212082	0.137806	0.234827	0.107666	0.990902	0.178518	0	0	1	0.999987	5.56082e-06	4	ENSG00000008516	no	MMP25	NotSignificant
-0.652456	-0.439732	-0.227008	5.08814e-05	0.724141	0.696233	0.108535	0	0	1	0.00650681	2.18663	3	ENSG00000008517	no	IL32	NotSignificant
-0.474518	-0.127467	0.219583	0.471604	7.00846	0.0716286	0.17707	0.0692615	57.1946	2.33615	0.999987	5.56082e-06	4	ENSG00000008710	no	PKD1	NotSignificant
-0.444661	0.10236	0.64938	0.713803	23.8944	2.62806e-05	0.279097	0.244693	87.4448	7.9648	0.999987	5.56082e-06	4	ENSG00000008735	yes	MAPK8IP2	NotSignificant
-0.225546	-0.00979418	0.205958	0.929103	0.708677	0.871161	0.110079	0	0	1	0.999987	5.56082e-06	4	ENSG00000008838	no	MED24	NotSignificant
-0.21944	-0.00054101	0.218358	0.996135	1.66402	0.644963	0.111685	0	0	1	0.999987	5.56082e-06	4	ENSG00000008853	yes	RHOBTB2	NotSignificant
-0.0959988	0.176915	0.449829	0.203893	4.361	0.225029	0.139244	0.0244708	31.2084	1.45367	0.999987	5.56082e-06	4	ENSG00000008869	no	HEATR5B	NotSignificant
-0.322124	-0.0492319	0.22366	0.723644	0.891968	0.827366	0.139233	0	0	1	0.999987	5.56082e-06	4	ENSG00000008952	yes	SEC62	NotSignificant
-0.410387	-0.188611	0.0331649	0.0955409	4.78812	0.187986	0.113153	0.0187348	37.3449	1.59604	0.869962	0.0604997	4	ENSG00000008988	no	RPS20	NotSignificant
-0.767131	-0.193271	0.38059	0.509191	18.8613	0.000292065	0.292791	0.269576	84.0944	6.28709	0.999987	5.56082e-06	4	ENSG00000009307	no	CSDE1	NotSignificant
-0.0695673	0.159836	0.389239	0.172065	0.673384	0.879446	0.117044	0	0	1	0.999987	5.56082e-06	4	ENSG00000009335	yes	UBE3C	NotSignificant
-0.274969	0.0465075	0.367984	0.776759	4.44412	0.217329	0.164022	0.0368567	32.495	1.48137	0.999987	5.56082e-06	4	ENSG00000009413	yes	REV3L	NotSignificant
0.119325	0.282671	0.446017	0.000694544	2.04197	0.563741	0.0833414	0	0	1	0.0444754	1.35188	4	ENSG00000009694	no	TENM1	NotSignificant
-0.153699	0.337683	0.829065	0.178009	9.09925	0.028	0.25071	0.149453	67.0303	3.03308	0.999987	5.56082e-06	4	ENSG00000009709	no	PAX7	NotSignificant
-0.215903	0.0192903	0.254484	0.872287	1.90457	0.592448	0.119999	0	0	1	0.999987	5.56082e-06	4	ENSG00000009724	yes	MASP2	NotSignificant
-0.142841	0.0911139	0.325068	0.445278	0.00365114	0.951817	0.119367	0	0	1	0.999987	5.56082e-06	2	ENSG00000009765	no	IYD	NotSignificant
-0.026153	0.161615	0.349383	0.0916085	2.84206	0.416623	0.0958018	0	0	1	0.8537	0.0686949	4	ENSG00000009780	no	FAM76A	NotSignificant
-0.69197	-0.0412467	0.609476	0.90113	12.4643	0.0059507	0.332008	0.307675	75.9312	4.15476	0.999987	5.56082e-06	4	ENSG00000009790	no	TRAF3IP3	NotSignificant
-0.52645	-0.0892944	0.347861	0.688901	3.42743	0.180195	0.223043	0.0683936	41.6472	1.71371	0.999987	5.56082e-06	3	ENSG00000009830	no	POMT2	NotSignificant
-0.650943	-0.0429037	0.565135	0.890006	12.4716	0.00593055	0.31023	0.288027	75.9453	4.15719	0.999987	5.56082e-06	4	ENSG00000009844	no	VTA1	NotSignificant
-0.234513	-0.0327617	0.168989	0.750279	1.42126	0.700559	0.102936	0	0	1	0.999987	5.56082e-06	4	ENSG00000009950	no	MLXIPL	NotSignificant
-0.140631	0.0574358	0.255503	0.569795	2.94567	0.400078	0.101056	0	0	1	0.999987	5.56082e-06	4	ENSG00000009954	no	BAZ1B	NotSignificant
-0.530059	-0.0917972	0.346464	0.681418	3.13542	0.371213	0.223607	0.00911946	4.31911	1.04514	0.999987	5.56082e-06	4	ENSG00000010017	yes	RANBP9	NotSignificant
-0.450649	-0.106579	0.23749	0.54377	3.68816	0.297165	0.175549	0.0253198	18.6587	1.22939	0.999987	5.56082e-06	4	ENSG00000010030	no	ETV7	NotSignificant
-0.272856	-0.0501925	0.172471	0.658625	1.90481	0.592398	0.113606	0	0	1	0.999987	5.56082e-06	4	ENSG00000010072	no	SPRTN	NotSignificant
-0.918991	-0.123814	0.671362	0.76023	33.6353	2.36537e-07	0.40571	0.582289	91.0808	11.2118	0.999987	5.56082e-06	4	ENSG00000010165	no	METTL13	NotSignificant
-0.358859	-0.00350969	0.35184	0.984555	4.61773	0.202027	0.181304	0.0466323	35.033	1.53924	0.999987	5.56082e-06	4	ENSG00000010219	no	DYRK4	NotSignificant
-0.265841	-0.0618653	0.14211	0.55221	1.13681	0.768197	0.104071	0	0	1	0.999987	5.56082e-06	4	ENSG00000010244	yes	ZNF207	NotSignificant
-0.974074	-0.00492679	0.964221	0.99205	18.4997	0.000346885	0.494472	0.780343	83.7835	6.16655	0.999987	5.56082e-06	4	ENSG00000010256	yes	UQCRC1	NotSignificant
-0.222325	0.00183293	0.225991	0.987213	3.28986	0.349056	0.114368	0.00471516	8.81071	1.09662	0.999987	5.56082e-06	4	ENSG00000010270	no	STARD3NL	NotSignificant
-1.52899	-0.741412	0.0461708	0.0650282	32.2091	4.72834e-07	0.401835	0.544332	90.6859	10.7364	0.739413	0.131113	4	ENSG00000010278	no	CD9	NotSignificant
-0.752317	-0.236466	0.279386	0.368949	13.6826	0.00337063	0.263194	0.1965	78.0743	4.56087	0.999987	5.56082e-06	4	ENSG00000010282	yes	HHATL	NotSignificant
-0.784557	-0.291535	0.201486	0.246467	5.97357	0.112903	0.251546	0.117626	49.7788	1.99119	0.999987	5.56082e-06	4	ENSG00000010292	no	NCAPD2	NotSignificant
-0.151955	0.137021	0.425997	0.352716	1.45079	0.693673	0.147439	0	0	1	0.999987	5.56082e-06	4	ENSG00000010295	no	IFFO1	NotSignificant
-1.34597	-0.229595	0.886781	0.686883	19.9249	0.000175933	0.56959	1.07341	84.9435	6.64164	0.999987	5.56082e-06	4	ENSG00000010310	yes	GIPR	NotSignificant
-0.217429	0.109441	0.436311	0.511678	1.39658	0.706336	0.166773	0	0	1	0.999987	5.56082e-06	4	ENSG00000010318	yes	PHF7	NotSignificant
-0.846829	-0.411019	0.0247899	0.0645335	6.03064	0.110129	0.222356	0.0961556	50.2541	2.01021	0.73692	0.132579	4	ENSG00000010319	yes	SEMA3G	NotSignificant
-0.345319	-0.0228769	0.299565	0.889405	3.56728	0.31214	0.164514	0.0172981	15.9024	1.18909	0.999987	5.56082e-06	4	ENSG00000010322	yes	NISCH	NotSignificant
-1.78286	-0.863628	0.0556012	0.0655612	65.8037	3.37613e-14	0.469003	0.802724	95.441	21.9346	0.740842	0.130274	4	ENSG00000010327	yes	STAB1	NotSignificant
-0.169329	0.016457	0.202243	0.862168	2.00115	0.572168	0.0947904	0	0	1	0.999987	5.56082e-06	4	ENSG00000010361	no	FUZ	NotSignificant
-0.518955	-0.101199	0.316557	0.634936	7.488	0.0578676	0.213145	0.104454	59.9359	2.496	0.999987	5.56082e-06	4	ENSG00000010379	yes	SLC6A13	NotSignificant
-0.062402	0.229658	0.521717	0.123269	2.19936	0.532074	0.149013	0	0	1	0.960284	0.0176005	4	ENSG00000010404	no	IDS	NotSignificant
-0.921562	-0.111897	0.697768	0.786491	37.8164	3.09116e-08	0.413102	0.594622	92.0669	12.6055	0.999987	5.56082e-06	4	ENSG00000010438	no	PRSS3	NotSignificant
-0.230035	-0.0265397	0.176956	0.798247	0.746068	0.862319	0.103826	0	0	1	0.999987	5.56082e-06	4	ENSG00000010539	no	ZNF200	NotSignificant
-0.486414	-0.299216	-0.112019	0.00173146	1.76858	0.621796	0.0955107	0	0	1	0.0843398	1.07397	4	ENSG00000010610	yes	CD4	NotSignificant
-0.270863	-0.0395089	0.191846	0.737846	0.847169	0.838155	0.11804	0	0	1	0.999987	5.56082e-06	4	ENSG00000010626	no	LRRC23	NotSignificant
-0.712837	-0.343274	0.02629	0.0686774	0.0757349	0.962841	0.188556	0	0	1	0.755852	0.121563	3	ENSG00000010671	yes	BTK	NotSignificant
-1.04491	-0.742697	-0.44048	1.46018e-06	0.547816	0.760402	0.154195	0	0	1	0.000365906	3.43663	3	ENSG00000010704	yes	HFE	Up in males
-0.396429	-0.073906	0.248617	0.653341	0.582886	0.900339	0.164555	0	0	1	0.999987	5.56082e-06	4	ENSG00000010803	no	SCMH1	NotSignificant
-0.320058	-0.129438	0.0611832	0.183229	0.398591	0.940533	0.0972573	0	0	1	0.999987	5.56082e-06	4	ENSG00000010810	yes	FYN	NotSignificant
0.0115855	0.301526	0.591466	0.0415219	2.29111	0.514227	0.147931	0	0	1	0.601623	0.220675	4	ENSG00000010818	yes	HIVEP2	NotSignificant
-0.421541	0.00639318	0.434327	0.97664	9.74438	0.0076566	0.218338	0.100002	79.4753	4.87219	0.999987	5.56082e-06	3	ENSG00000010932	no	FMO1	NotSignificant
-0.4595	-0.141796	0.175908	0.381703	0.202632	0.977163	0.162097	0	0	1	0.999987	5.56082e-06	4	ENSG00000011007	no	ELOA	NotSignificant
-0.249851	-0.0154853	0.21888	0.896961	1.84031	0.606202	0.119576	0	0	1	0.999987	5.56082e-06	4	ENSG00000011009	no	LYPLA2	NotSignificant
-0.250875	0.0711551	0.393186	0.664965	4.0206	0.259248	0.164304	0.0321033	25.3843	1.3402	0.999987	5.56082e-06	4	ENSG00000011021	yes	CLCN6	NotSignificant
-0.641947	-0.0955096	0.450928	0.731919	12.9172	0.00481905	0.2788	0.233261	76.7752	4.30575	0.999987	5.56082e-06	4	ENSG00000011028	no	MRC2	NotSignificant
-0.0770302	0.157095	0.391219	0.188473	0.818233	0.845101	0.119454	0	0	1	0.999987	5.56082e-06	4	ENSG00000011083	yes	SLC6A7	NotSignificant
-0.496723	-0.294034	-0.0913436	0.00446581	2.84249	0.416554	0.103415	0	0	1	0.160299	0.79507	4	ENSG00000011105	yes	TSPAN9	NotSignificant
-0.299596	-0.10341	0.0927754	0.301555	1.16048	0.559765	0.100097	0	0	1	0.999987	5.56082e-06	3	ENSG00000011114	no	BTBD7	NotSignificant
-0.631534	-0.18819	0.255154	0.405431	13.9942	0.00291307	0.2262	0.155812	78.5625	4.66473	0.999987	5.56082e-06	4	ENSG00000011132	no	APBA3	NotSignificant
-0.290605	-0.109182	0.0722415	0.238191	1.95605	0.376054	0.0925645	0	0	1	0.999987	5.56082e-06	3	ENSG00000011143	no	MKS1	NotSignificant
-0.576656	-0.273748	0.0291601	0.0765135	4.62308	0.201571	0.154548	0.0334396	35.1083	1.54103	0.789993	0.102377	4	ENSG00000011198	no	ABHD5	NotSignificant
-0.863258	-0.420904	0.0214503	0.0621922	13.0775	0.00447205	0.225695	0.153223	77.0598	4.35915	0.725554	0.139331	4	ENSG00000011201	yes	ANOS1	NotSignificant
-0.0597827	0.0907627	0.241308	0.237346	0.214267	0.975254	0.0768103	0	0	1	0.999987	5.56082e-06	4	ENSG00000011243	yes	AKAP8L	NotSignificant
-0.467468	-0.0689753	0.329517	0.73442	0.269056	0.965739	0.203316	0	0	1	0.999987	5.56082e-06	4	ENSG00000011258	no	MBTD1	NotSignificant
-0.204483	0.0603048	0.325093	0.655325	0.873101	0.831914	0.135098	0	0	1	0.999987	5.56082e-06	4	ENSG00000011260	no	UTP18	NotSignificant
-0.316952	-0.0674262	0.182099	0.596377	1.03048	0.793877	0.127311	0	0	1	0.999987	5.56082e-06	4	ENSG00000011275	no	RNF216	NotSignificant
-0.204209	0.045435	0.295079	0.721307	3.39283	0.33493	0.127372	0.00782901	11.5782	1.13094	0.999987	5.56082e-06	4	ENSG00000011295	yes	TTC19	NotSignificant
-0.716865	-0.288137	0.140591	0.187758	11.0697	0.0113548	0.218743	0.119132	72.899	3.6899	0.999987	5.56082e-06	4	ENSG00000011304	yes	PTBP1	NotSignificant
0.0105977	0.358579	0.706561	0.0434193	3.48072	0.323271	0.177545	0.0183191	13.8109	1.16024	0.615537	0.210746	4	ENSG00000011332	yes	DPF1	NotSignificant
0.100612	0.296521	0.49243	0.00301176	1.27583	0.734881	0.0999553	0	0	1	0.122943	0.910295	4	ENSG00000011347	no	SYT7	NotSignificant
-0.46851	-0.2612	-0.0538903	0.0135318	1.83885	0.606517	0.105772	0	0	1	0.322501	0.491469	4	ENSG00000011376	yes	LARS2	NotSignificant
-0.493977	-0.304871	-0.115765	0.00157881	1.98095	0.576369	0.0964844	0	0	1	0.0793101	1.10067	4	ENSG00000011405	yes	PIK3C2A	NotSignificant
-0.552058	-0.304977	-0.057897	0.0155533	0.575551	0.902006	0.126064	0	0	1	0.348459	0.457848	4	ENSG00000011422	yes	PLAUR	NotSignificant
-1.69971	-0.445079	0.809554	0.486871	45.6083	6.87042e-10	0.64013	1.49374	93.4222	15.2028	0.999987	5.56082e-06	4	ENSG00000011426	no	ANLN	NotSignificant
-0.424046	-0.176437	0.0711734	0.162537	3.78123	0.286076	0.126334	0.0144981	20.6608	1.26041	0.999987	5.56082e-06	4	ENSG00000011451	no	WIZ	NotSignificant
-0.284917	-0.0422753	0.200367	0.73274	0.276599	0.964368	0.123799	0	0	1	0.999987	5.56082e-06	4	ENSG00000011454	no	RABGAP1	NotSignificant
-0.508436	-0.31036	-0.112283	0.0021334	1.3384	0.720036	0.101061	0	0	1	0.0970486	1.01301	4	ENSG00000011465	no	DCN	NotSignificant
-0.427868	-0.0108467	0.406175	0.959343	11.6353	0.00874277	0.21277	0.107091	74.2164	3.87844	0.999987	5.56082e-06	4	ENSG00000011478	no	QPCTL	NotSignificant
0.0712098	0.235474	0.399739	0.00495998	1.94178	0.584578	0.08381	0	0	1	0.17202	0.764421	4	ENSG00000011485	no	PPP5C	NotSignificant
-0.344414	-0.0496693	0.245075	0.741184	0.126673	0.988455	0.150383	0	0	1	0.999987	5.56082e-06	4	ENSG00000011523	no	CEP68	NotSignificant
-0.0251111	0.197781	0.420672	0.0820077	4.11792	0.249009	0.113722	0.0140194	27.1476	1.37264	0.81681	0.0878787	4	ENSG00000011566	no	MAP4K3	NotSignificant
-0.41596	-0.214445	-0.0129298	0.0370039	2.1823	0.535443	0.102816	0	0	1	0.568661	0.245147	4	ENSG00000011590	no	ZBTB32	NotSignificant
-0.966519	-0.728694	-0.490869	1.90967e-09	1.99529	0.368746	0.121342	0	0	1	1.3798e-06	5.86018	3	ENSG00000011600	yes	TYROBP	Up in males
-0.0513757	0.271606	0.594588	0.0993118	8.86182	0.0311856	0.16479	0.0602596	66.1469	2.95394	0.886973	0.0520897	4	ENSG00000011638	no	LDAF1	NotSignificant
-0.898489	0.0577637	1.01402	0.905755	16.9027	0.000740072	0.487893	0.741314	82.2513	5.63423	0.999987	5.56082e-06	4	ENSG00000011677	yes	GABRA3	NotSignificant
-0.994631	-0.153188	0.688254	0.721227	15.8054	0.000369744	0.429315	0.469015	87.3461	7.9027	0.999987	5.56082e-06	3	ENSG00000012048	yes	BRCA1	NotSignificant
-0.357658	-0.0735957	0.210467	0.611599	1.29836	0.729523	0.144932	0	0	1	0.999987	5.56082e-06	4	ENSG00000012061	no	ERCC1	NotSignificant
-1.85176	-0.35893	1.1339	0.637464	122.996	1.74633e-26	0.76166	2.18478	97.5609	40.9987	0.999987	5.56082e-06	4	ENSG00000012124	no	CD22	NotSignificant
-1.35705	-0.00572562	1.3456	0.993374	84.0262	4.1993e-18	0.689464	1.80542	96.4297	28.0087	0.999987	5.56082e-06	4	ENSG00000012171	yes	SEMA3B	NotSignificant
-0.0485425	0.183686	0.415915	0.121076	2.45979	0.482602	0.118486	0	0	1	0.954273	0.0203275	4	ENSG00000012174	no	MBTPS2	NotSignificant
-1.11358	-0.627318	-0.141053	0.0114551	5.85501	0.118881	0.248099	0.111136	48.7618	1.95167	0.292119	0.534441	4	ENSG00000012211	no	PRICKLE3	NotSignificant
-0.832678	-0.271934	0.28881	0.341864	12.9579	0.00153544	0.286099	0.181376	84.5654	6.47894	0.999987	5.56082e-06	3	ENSG00000012223	yes	LTF	NotSignificant
-0.234699	0.0102812	0.255261	0.934444	3.35446	0.340135	0.124992	0.00711396	10.5668	1.11815	0.999987	5.56082e-06	4	ENSG00000012232	no	EXTL3	NotSignificant
-0.113653	0.341501	0.796655	0.141411	3.00113	0.223004	0.232226	0.0583084	33.3585	1.50057	0.999987	5.56082e-06	3	ENSG00000012504	yes	NR1H4	NotSignificant
-0.789259	-0.392954	0.00335186	0.0519694	3.53492	0.316262	0.2022	0.0252377	15.1324	1.17831	0.667351	0.175646	4	ENSG00000012660	no	ELOVL5	NotSignificant
-1.35833	-0.878271	-0.398212	0.000336094	5.78055	0.055561	0.244933	0.116057	65.4012	2.89027	0.0263478	1.57926	3	ENSG00000012779	yes	ALOX5	Up in males
-0.081898	0.67334	1.42858	0.0805635	11.489	0.00935524	0.385333	0.407168	73.8881	3.82967	0.808762	0.0921791	4	ENSG00000012817	no	KDM5D	NotSignificant
-0.157033	0.0403385	0.23771	0.688733	0.657453	0.883163	0.100701	0	0	1	0.999987	5.56082e-06	4	ENSG00000012822	no	CALCOCO1	NotSignificant
-0.249436	0.0506394	0.350715	0.74083	0.535865	0.764959	0.153102	0	0	1	0.999987	5.56082e-06	3	ENSG00000012963	no	UBR7	NotSignificant
-0.445584	-0.143345	0.158894	0.352595	4.68364	0.196483	0.154206	0.034149	35.9473	1.56121	0.999987	5.56082e-06	4	ENSG00000012983	no	MAP4K5	NotSignificant
0.133731	0.34513	0.556528	0.00137501	2.1809	0.535721	0.107858	0	0	1	0.0721832	1.14156	4	ENSG00000013016	no	EHD3	NotSignificant
-0.362881	0.0142645	0.39141	0.940907	2.63974	0.26717	0.192425	0.0370703	24.235	1.31987	0.999987	5.56082e-06	3	ENSG00000013275	no	PSMC4	NotSignificant
-0.0711311	0.116823	0.304777	0.223142	0.419977	0.936085	0.0958966	0	0	1	0.999987	5.56082e-06	4	ENSG00000013288	no	MAN2B2	NotSignificant
-0.0189028	0.26656	0.552022	0.0672232	0.953806	0.812428	0.145647	0	0	1	0.748866	0.125596	4	ENSG00000013293	no	SLC7A14	NotSignificant
-2.04992	-0.394096	1.26173	0.64087	123.653	1.2605e-26	0.844823	2.74383	97.5739	41.2178	0.999987	5.56082e-06	4	ENSG00000013297	yes	CLDN11	NotSignificant
-0.367141	-0.184472	-0.00180285	0.0477814	0.719854	0.868524	0.0932003	0	0	1	0.639524	0.194143	4	ENSG00000013306	no	SLC25A39	NotSignificant
-1.02325	-0.305833	0.411589	0.403424	15.0699	0.0017579	0.366038	0.413756	80.0927	5.02329	0.999987	5.56082e-06	4	ENSG00000013364	no	MVP	NotSignificant
-0.227137	-0.0388863	0.149365	0.685578	1.59938	0.659531	0.0960482	0	0	1	0.999987	5.56082e-06	4	ENSG00000013374	no	NUB1	NotSignificant
-0.574111	-0.152326	0.269459	0.479049	0.0737062	0.994794	0.2152	0	0	1	0.999987	5.56082e-06	4	ENSG00000013375	no	PGM3	NotSignificant
0.0333509	0.325057	0.616763	0.0289587	7.18571	0.0662083	0.148832	0.0427748	58.2505	2.39524	0.495625	0.304846	4	ENSG00000013392	no	RWDD2A	NotSignificant
-0.651011	-0.413854	-0.176696	0.000625633	2.99868	0.391828	0.121001	0	0	1	0.0409705	1.38753	4	ENSG00000013441	no	CLK1	NotSignificant
-0.311718	0.063094	0.437906	0.741453	3.97639	0.264025	0.191234	0.03684	24.5547	1.32546	0.999987	5.56082e-06	4	ENSG00000013503	no	POLR3B	NotSignificant
-0.327795	-0.0350052	0.257785	0.81473	4.93594	0.176548	0.149386	0.0348624	39.2213	1.64531	0.999987	5.56082e-06	4	ENSG00000013523	no	ANGEL1	NotSignificant
0.0325448	0.2083	0.384055	0.0201849	1.12845	0.770212	0.0896727	0	0	1	0.405156	0.392377	4	ENSG00000013561	no	RNF14	NotSignificant
-0.121407	0.0867551	0.294917	0.414015	1.40086	0.705333	0.106207	0	0	1	0.999987	5.56082e-06	4	ENSG00000013563	yes	DNASE1L1	NotSignificant
-0.991075	0.023959	1.03899	0.9631	30.6015	1.03116e-06	0.517884	0.897157	90.1966	10.2005	0.999987	5.56082e-06	4	ENSG00000013573	no	DDX11	NotSignificant
-0.743871	-0.288164	0.167542	0.215206	5.87992	0.117601	0.232508	0.102482	48.9789	1.95997	0.999987	5.56082e-06	4	ENSG00000013583	no	HEBP1	NotSignificant
-1.37088	-0.53634	0.298203	0.207807	9.79607	0.00746123	0.425795	0.391825	79.5836	4.89804	0.999987	5.56082e-06	3	ENSG00000013588	no	GPRC5A	NotSignificant
-0.406619	-0.126779	0.153061	0.37457	0.190535	0.979103	0.142778	0	0	1	0.999987	5.56082e-06	4	ENSG00000013619	no	MAMLD1	NotSignificant
-0.210918	0.21296	0.636838	0.32477	7.10068	0.0687572	0.216268	0.0927757	57.7505	2.36689	0.999987	5.56082e-06	4	ENSG00000013725	no	CD6	NotSignificant
-0.603628	-0.331626	-0.0596238	0.016867	1.05627	0.78764	0.138779	0	0	1	0.36548	0.437137	4	ENSG00000013810	no	TACC3	NotSignificant
-0.272195	-0.0855035	0.101188	0.369371	2.16611	0.538655	0.0952523	0	0	1	0.999987	5.56082e-06	4	ENSG00000014123	no	UFL1	NotSignificant
-0.165385	0.0611187	0.287622	0.596897	1.51794	0.678137	0.115565	0	0	1	0.999987	5.56082e-06	4	ENSG00000014138	no	POLA2	NotSignificant
-0.411792	-0.078992	0.253808	0.641782	0.660416	0.718774	0.169799	0	0	1	0.999987	5.56082e-06	3	ENSG00000014164	no	ZC3H3	NotSignificant
-0.131152	0.171621	0.474394	0.266583	2.8206	0.42012	0.154479	0	0	1	0.999987	5.56082e-06	4	ENSG00000014216	no	CAPN1	NotSignificant
-0.488261	-0.277174	-0.0660868	0.0100651	0.248327	0.969434	0.1077	0	0	1	0.268852	0.570487	4	ENSG00000014257	yes	ACP3	NotSignificant
-0.620079	0.0719387	0.763957	0.83855	24.7271	1.76077e-05	0.353077	0.414228	87.8676	8.24238	0.999987	5.56082e-06	4	ENSG00000014641	yes	MDH1	NotSignificant
-0.110047	0.209316	0.528678	0.198934	2.83421	0.417899	0.162943	0	0	1	0.999987	5.56082e-06	4	ENSG00000014824	yes	SLC30A9	NotSignificant
-0.456262	-0.29245	-0.128639	0.000466839	1.18918	0.7556	0.0835789	0	0	1	0.0332322	1.47844	4	ENSG00000014914	no	MTMR11	NotSignificant
-0.122415	0.0532853	0.228986	0.552242	0.237624	0.887975	0.0896449	0	0	1	0.999987	5.56082e-06	3	ENSG00000014919	no	COX15	NotSignificant
-0.426922	-0.0337089	0.359504	0.866566	7.07497	0.0695463	0.200623	0.0835312	57.597	2.35832	0.999987	5.56082e-06	4	ENSG00000015133	no	CCDC88C	NotSignificant
-0.0538438	0.165042	0.383927	0.139453	4.5452	0.208294	0.111678	0.0167085	33.9963	1.51507	0.998201	0.000782144	4	ENSG00000015153	no	YAF2	NotSignificant
-0.184445	0.00659693	0.197639	0.94604	0.268882	0.965771	0.097472	0	0	1	0.999987	5.56082e-06	4	ENSG00000015171	no	ZMYND11	NotSignificant
-0.848863	-0.459801	-0.0707384	0.0205408	5.19368	0.0745088	0.198505	0.0689246	61.4916	2.59684	0.408667	0.388631	3	ENSG00000015285	no	WAS	NotSignificant
-0.434811	-0.0542583	0.326294	0.779902	0.0143336	0.904702	0.194163	0	0	1	0.999987	5.56082e-06	2	ENSG00000015413	yes	DPEP1	NotSignificant
-0.602485	-0.0950536	0.412378	0.71351	6.05739	0.108851	0.258899	0.129301	50.4737	2.01913	0.999987	5.56082e-06	4	ENSG00000015475	yes	BID	NotSignificant
-0.553933	-0.0458826	0.462168	0.859503	1.35958	0.506723	0.259214	0	0	1	0.999987	5.56082e-06	3	ENSG00000015479	no	MATR3	NotSignificant
-0.510952	-0.203314	0.104325	0.195213	2.43357	0.296181	0.156961	0.0150884	17.8162	1.21678	0.999987	5.56082e-06	3	ENSG00000015520	no	NPC1L1	NotSignificant
-0.512018	0.0367749	0.585567	0.895508	8.3672	0.0390021	0.280001	0.16045	64.1457	2.78907	0.999987	5.56082e-06	4	ENSG00000015532	no	XYLT2	NotSignificant
-0.193541	0.116871	0.427284	0.460555	2.68043	0.26179	0.158376	0.0241659	25.385	1.34021	0.999987	5.56082e-06	3	ENSG00000015568	no	RGPD5	NotSignificant
-0.263617	-0.0429783	0.177661	0.702623	0.80637	0.847943	0.112573	0	0	1	0.999987	5.56082e-06	4	ENSG00000015592	no	STMN4	NotSignificant
0.0102532	0.212616	0.414979	0.0394684	2.37102	0.499052	0.103248	0	0	1	0.587782	0.230784	4	ENSG00000015676	no	NUDCD3	NotSignificant
-0.107853	0.129966	0.367786	0.284122	0.0116917	0.913894	0.121339	0	0	1	0.999987	5.56082e-06	2	ENSG00000016082	no	ISL1	NotSignificant
-1.14374	-0.177146	0.789445	0.719445	44.059	1.46623e-09	0.493168	0.868884	93.191	14.6863	0.999987	5.56082e-06	4	ENSG00000016391	yes	CHDH	NotSignificant
-0.636855	-0.241699	0.153458	0.230599	5.87841	0.117678	0.201614	0.0699155	48.9658	1.95947	0.999987	5.56082e-06	4	ENSG00000016402	no	IL20RA	NotSignificant
-0.191158	0.0239563	0.239071	0.827217	0.00334771	0.953861	0.109754	0	0	1	0.999987	5.56082e-06	2	ENSG00000016490	no	CLCA1	NotSignificant
-1.09573	0.0368793	1.16949	0.949114	70.8255	2.84106e-15	0.577874	1.26157	95.7642	23.6085	0.999987	5.56082e-06	4	ENSG00000016602	no	CLCA4	NotSignificant
-0.448998	-0.0786385	0.291721	0.677293	4.62856	0.201106	0.188962	0.0509245	35.185	1.54285	0.999987	5.56082e-06	4	ENSG00000016864	yes	GLT8D1	NotSignificant
-0.37998	-0.0642898	0.2514	0.689787	0.262795	0.966867	0.161069	0	0	1	0.999987	5.56082e-06	4	ENSG00000017260	no	ATP2C1	NotSignificant
-0.253723	0.1652	0.584124	0.43958	9.5289	0.0230259	0.21374	0.115761	68.5168	3.1763	0.999987	5.56082e-06	4	ENSG00000017427	yes	IGF1	NotSignificant
-0.998943	-0.572965	-0.146986	0.00838253	7.53772	0.0565972	0.21734	0.112089	60.2002	2.51257	0.237973	0.623472	4	ENSG00000017483	no	SLC38A5	NotSignificant
-0.157181	0.0495359	0.256252	0.638591	0.172376	0.981921	0.10547	0	0	1	0.999987	5.56082e-06	4	ENSG00000017797	no	RALBP1	NotSignificant
-0.140363	0.116969	0.374301	0.372986	0.463169	0.926905	0.131294	0	0	1	0.999987	5.56082e-06	4	ENSG00000018189	no	RUFY3	NotSignificant
-0.265395	0.123627	0.512649	0.53338	9.11668	0.0277791	0.198484	0.0910693	67.0933	3.03889	0.999987	5.56082e-06	4	ENSG00000018236	no	CNTN1	NotSignificant
-0.799012	-0.388446	0.0221192	0.0636861	6.36792	0.0950195	0.209476	0.0877508	52.8889	2.12264	0.732554	0.135161	4	ENSG00000018280	yes	SLC11A1	NotSignificant
-0.819051	-0.497653	-0.176255	0.00240685	5.28673	0.151966	0.163982	0.0418789	43.2542	1.76224	0.105823	0.975419	4	ENSG00000018408	no	WWTR1	NotSignificant
-0.219581	-0.0605185	0.0985443	0.455845	1.14034	0.767346	0.081156	0	0	1	0.999987	5.56082e-06	4	ENSG00000018510	no	AGPS	NotSignificant
-0.755309	-0.277072	0.201166	0.256155	0.983854	0.611447	0.244003	0	0	1	0.999987	5.56082e-06	3	ENSG00000018607	no	ZNF806	NotSignificant
-0.114896	0.0389093	0.192715	0.620017	2.2495	0.522264	0.0784735	0	0	1	0.999987	5.56082e-06	4	ENSG00000018610	no	STEEP1	NotSignificant
-0.999702	-0.47448	0.0507413	0.0766251	13.8965	0.000960328	0.267975	0.168377	85.6079	6.94824	0.790073	0.102333	3	ENSG00000018625	yes	ATP1A2	NotSignificant
-0.289633	0.128518	0.54667	0.546913	8.06088	0.0447701	0.213347	0.108938	62.7832	2.68696	0.999987	5.56082e-06	4	ENSG00000018699	no	TTC27	NotSignificant
-0.140511	0.172425	0.485361	0.280175	1.23359	0.744959	0.159664	0	0	1	0.999987	5.56082e-06	4	ENSG00000018869	no	ZNF582	NotSignificant
-0.212552	-0.0350156	0.142521	0.699079	3.46753	0.324998	0.0905815	0.00503085	13.483	1.15584	0.999987	5.56082e-06	4	ENSG00000019102	yes	VSIG2	NotSignificant
-0.997144	-0.125385	0.746374	0.778019	34.8143	1.33345e-07	0.444783	0.695465	91.3828	11.6048	0.999987	5.56082e-06	4	ENSG00000019144	no	PHLDB1	NotSignificant
-0.935193	-0.545668	-0.156144	0.00603946	5.3547	0.0687451	0.198741	0.066123	62.6496	2.67735	0.195829	0.708124	3	ENSG00000019169	yes	MARCO	NotSignificant
-0.862566	-0.320852	0.220861	0.245695	3.45063	0.327222	0.27639	0.0446147	13.0593	1.15021	0.999987	5.56082e-06	4	ENSG00000019186	yes	CYP24A1	NotSignificant
-0.289332	-0.0585515	0.172229	0.619003	3.51196	0.319214	0.117747	0.00944703	14.5777	1.17065	0.999987	5.56082e-06	4	ENSG00000019485	no	PRDM11	NotSignificant
-0.607765	0.102116	0.811997	0.777989	16.417	0.000931222	0.362191	0.412768	81.7263	5.47234	0.999987	5.56082e-06	4	ENSG00000019505	yes	SYT13	NotSignificant
-0.912502	-0.408257	0.0959886	0.112544	5.57832	0.134028	0.257273	0.121198	46.2204	1.85944	0.933599	0.0298396	4	ENSG00000019549	no	SNAI2	NotSignificant
-1.91116	-0.578722	0.75372	0.394617	62.2317	1.96031e-13	0.67983	1.74848	95.1793	20.7439	0.999987	5.56082e-06	4	ENSG00000019582	yes	CD74	NotSignificant
-0.524636	-0.205232	0.114172	0.207897	4.24386	0.236308	0.162964	0.0336368	29.3096	1.41462	0.999987	5.56082e-06	4	ENSG00000019991	yes	HGF	NotSignificant
-0.636338	-0.110864	0.414609	0.679231	7.1445	0.0674321	0.268104	0.158117	58.0096	2.3815	0.999987	5.56082e-06	4	ENSG00000019995	no	ZRANB1	NotSignificant
-0.0375827	0.256611	0.550804	0.0873431	1.05238	0.78858	0.150102	0	0	1	0.834875	0.0783784	4	ENSG00000020129	yes	NCDN	NotSignificant
-1.21857	-0.396576	0.425418	0.344354	25.2939	1.3403e-05	0.419392	0.586126	88.1394	8.43129	0.999987	5.56082e-06	4	ENSG00000020181	no	ADGRA2	NotSignificant
-0.371983	0.10397	0.579923	0.668544	4.85005	0.0884761	0.242838	0.104662	58.7633	2.42502	0.999987	5.56082e-06	3	ENSG00000020219	no	CCT8L1P	NotSignificant
-0.0533463	0.190058	0.433462	0.125917	3.36098	0.339245	0.124188	0.00925249	10.7403	1.12033	0.968931	0.013707	4	ENSG00000020256	no	ZFP64	NotSignificant
-0.121085	0.15749	0.436065	0.26784	2.01053	0.570225	0.142133	0	0	1	0.999987	5.56082e-06	4	ENSG00000020426	no	MNAT1	NotSignificant
-0.624295	-0.264882	0.0945299	0.148607	9.96749	0.0188445	0.183377	0.0822468	69.9022	3.3225	0.999987	5.56082e-06	4	ENSG00000020577	no	SAMD4A	NotSignificant
-1.13996	-0.426251	0.287462	0.24178	22.0294	1.64583e-05	0.364146	0.296339	90.9212	11.0147	0.999987	5.56082e-06	3	ENSG00000020633	no	RUNX3	NotSignificant
-0.283209	-0.0773493	0.12851	0.461467	0.265256	0.875791	0.105032	0	0	1	0.999987	5.56082e-06	3	ENSG00000020922	no	MRE11	NotSignificant
-0.971555	-0.184529	0.602497	0.645846	17.2636	0.000623783	0.401551	0.499986	82.6224	5.75452	0.999987	5.56082e-06	4	ENSG00000021300	no	PLEKHB1	NotSignificant
-0.605055	-0.328046	-0.0510383	0.0202823	6.50429	0.0894936	0.141333	0.036466	53.8766	2.1681	0.405946	0.391532	4	ENSG00000021355	yes	SERPINB1	NotSignificant
-0.474009	-0.128259	0.217492	0.467188	8.59861	0.0351322	0.176407	0.0733346	65.1106	2.8662	0.999987	5.56082e-06	4	ENSG00000021461	yes	CYP3A43	NotSignificant
-0.491906	-0.243035	0.0058357	0.0556195	1.85315	0.603438	0.126977	0	0	1	0.690102	0.161087	4	ENSG00000021488	no	SLC7A9	NotSignificant
-0.256335	-0.0379037	0.180527	0.733776	0.138865	0.932923	0.111446	0	0	1	0.999987	5.56082e-06	3	ENSG00000021574	yes	SPAST	NotSignificant
-0.279947	0.175406	0.630759	0.450252	6.69414	0.0823128	0.232327	0.110158	55.1847	2.23138	0.999987	5.56082e-06	4	ENSG00000021645	yes	NRXN3	NotSignificant
-0.743941	-0.253641	0.236658	0.310618	6.93037	0.0741504	0.250158	0.128446	56.7123	2.31012	0.999987	5.56082e-06	4	ENSG00000021762	no	OSBPL5	NotSignificant
-0.0641252	0.117014	0.298153	0.205472	0.975868	0.807091	0.0924196	0	0	1	0.999987	5.56082e-06	4	ENSG00000021776	yes	AQR	NotSignificant
-0.546948	-0.266124	0.0147002	0.063259	2.41702	0.298642	0.14328	0.0135416	17.2535	1.20851	0.73055	0.13635	3	ENSG00000021826	no	CPS1	NotSignificant
-0.41213	-0.0468569	0.318417	0.801488	0.165119	0.684486	0.186367	0	0	1	0.999987	5.56082e-06	2	ENSG00000021852	no	C8B	NotSignificant
-0.209349	-0.000722256	0.207905	0.994586	2.39797	0.494012	0.106444	0	0	1	0.999987	5.56082e-06	4	ENSG00000022267	no	FHL1	NotSignificant
-0.147979	0.0944872	0.336953	0.444996	1.53071	0.6752	0.123709	0	0	1	0.999987	5.56082e-06	4	ENSG00000022277	no	RTF2	NotSignificant
-0.163858	0.331413	0.826684	0.189682	13.0874	0.00445128	0.252694	0.170357	77.0773	4.36248	0.999987	5.56082e-06	4	ENSG00000022355	yes	GABRA1	NotSignificant
0.0225768	0.514921	1.00727	0.0403801	11.9737	0.0025116	0.251201	0.140233	83.2967	5.98683	0.59361	0.226499	3	ENSG00000022556	no	NLRP2	NotSignificant
-0.178508	-0.0030727	0.172362	0.972615	2.37962	0.497439	0.0895094	0	0	1	0.999987	5.56082e-06	4	ENSG00000022567	yes	SLC45A4	NotSignificant
-0.148829	0.019617	0.188063	0.819448	1.03545	0.792674	0.0859432	0	0	1	0.999987	5.56082e-06	4	ENSG00000022840	no	RNF10	NotSignificant
0.0850893	0.240558	0.396027	0.00242403	0.101005	0.991717	0.0793223	0	0	1	0.106363	0.973209	4	ENSG00000022976	no	ZNF839	NotSignificant
-0.348235	-0.0536463	0.240942	0.721151	7.74918	0.05149	0.150303	0.0483816	61.2862	2.58306	0.999987	5.56082e-06	4	ENSG00000023041	no	ZDHHC6	NotSignificant
-0.0509394	0.234829	0.520596	0.107269	0.78141	0.853908	0.145803	0	0	1	0.915777	0.0382105	4	ENSG00000023171	yes	GRAMD1B	NotSignificant
-0.902919	-0.303942	0.295034	0.319952	16.7583	0.000229601	0.305606	0.232777	88.0656	8.37917	0.999987	5.56082e-06	3	ENSG00000023191	no	RNH1	NotSignificant
-0.368309	0.0949408	0.558191	0.687916	2.88067	0.236849	0.236356	0.051323	30.5717	1.44033	0.999987	5.56082e-06	3	ENSG00000023228	yes	NDUFS1	NotSignificant
-0.0585566	0.105816	0.270188	0.207043	1.74765	0.626392	0.0838649	0	0	1	0.999987	5.56082e-06	4	ENSG00000023287	yes	RB1CC1	NotSignificant
-0.378809	-0.0781615	0.222486	0.61037	4.22398	0.238272	0.153395	0.0275098	28.9769	1.40799	0.999987	5.56082e-06	4	ENSG00000023318	no	ERP44	NotSignificant
-0.0097804	0.22109	0.451961	0.0605272	3.18288	0.364279	0.117793	0.00518741	5.74565	1.06096	0.715731	0.14525	4	ENSG00000023330	yes	ALAS1	NotSignificant
-0.354236	-0.144759	0.0647176	0.175598	2.30135	0.512263	0.106878	0	0	1	0.999987	5.56082e-06	4	ENSG00000023445	yes	BIRC3	NotSignificant
0.0300472	0.276731	0.523414	0.0278995	4.69711	0.195368	0.125861	0.0213812	36.131	1.5657	0.485364	0.313932	4	ENSG00000023516	no	AKAP11	NotSignificant
-0.0476675	0.269053	0.585774	0.0959161	3.89614	0.2729	0.161595	0.0291621	23.0008	1.29871	0.871365	0.0597996	4	ENSG00000023572	no	GLRX2	NotSignificant
-0.33331	-0.0160692	0.301171	0.920917	1.2835	0.733055	0.16186	0	0	1	0.999987	5.56082e-06	4	ENSG00000023608	no	SNAPC1	NotSignificant
-0.450038	-0.220233	0.00957211	0.0603367	2.04048	0.564048	0.11725	0	0	1	0.715263	0.145534	4	ENSG00000023697	no	DERA	NotSignificant
-0.186802	0.132649	0.4521	0.415727	7.06478	0.0698613	0.162988	0.0498238	57.5359	2.35493	0.999987	5.56082e-06	4	ENSG00000023734	no	STRAP	NotSignificant
-0.642621	0.0529369	0.748495	0.881422	24.3754	2.08539e-05	0.354883	0.438231	87.6925	8.12515	0.999987	5.56082e-06	4	ENSG00000023839	no	ABCC2	NotSignificant
-0.500162	-0.215182	0.069799	0.138895	5.51054	0.13801	0.145401	0.0353315	45.5589	1.83685	0.996965	0.00131991	4	ENSG00000023892	no	DEF6	NotSignificant
-0.135976	0.220194	0.576364	0.225627	9.34597	0.0250277	0.181723	0.0777401	67.9006	3.11532	0.999987	5.56082e-06	4	ENSG00000023902	yes	PLEKHO1	NotSignificant
-0.445736	0.0524513	0.550639	0.836515	6.6567	0.0836833	0.254182	0.140065	54.9326	2.2189	0.999987	5.56082e-06	4	ENSG00000023909	yes	GCLM	NotSignificant
-0.306287	-0.133131	0.0400244	0.13183	2.07301	0.557393	0.0883464	0	0	1	0.98173	0.00800813	4	ENSG00000024048	no	UBR2	NotSignificant
-0.703501	-0.287365	0.128771	0.175907	4.489	0.213273	0.212318	0.0612307	33.17	1.49633	0.999987	5.56082e-06	4	ENSG00000024422	no	EHD2	NotSignificant
-0.46107	0.011991	0.485052	0.960377	8.69777	0.0335912	0.241362	0.147957	65.5084	2.89926	0.999987	5.56082e-06	4	ENSG00000024526	no	DEPDC1	NotSignificant
-0.200819	0.109539	0.419897	0.489089	3.33801	0.342388	0.158349	0.0132177	10.126	1.11267	0.999987	5.56082e-06	4	ENSG00000024862	yes	CCDC28A	NotSignificant
-0.270594	-0.00438021	0.261833	0.974274	1.55236	0.670239	0.135826	0	0	1	0.999987	5.56082e-06	4	ENSG00000025039	no	RRAGD	NotSignificant
-0.452525	0.0337801	0.520086	0.891707	11.4437	0.00955349	0.24812	0.173999	73.7846	3.81456	0.999987	5.56082e-06	4	ENSG00000025156	no	HSF2	NotSignificant
-0.138385	0.0198803	0.178146	0.805528	2.04836	0.56243	0.080749	0	0	1	0.999987	5.56082e-06	4	ENSG00000025293	no	PHF20	NotSignificant
-0.966295	-0.697066	-0.427838	3.88327e-07	3.6364	0.303498	0.137364	0.0138609	17.5007	1.21213	0.000120248	3.91992	4	ENSG00000025423	no	HSD17B6	Up in males
-0.632341	-0.278201	0.0759389	0.123637	1.92568	0.587974	0.180687	0	0	1	0.961592	0.0170091	4	ENSG00000025434	no	NR1H3	NotSignificant
-1.15735	-0.602408	-0.0474647	0.0333702	11.8844	0.00262625	0.28314	0.168299	83.1712	5.9422	0.539196	0.268253	3	ENSG00000025708	no	TYMP	NotSignificant
-0.364029	-0.00192088	0.360187	0.991704	4.86792	0.181728	0.184752	0.05272	38.372	1.62264	0.999987	5.56082e-06	4	ENSG00000025770	no	NCAPH2	NotSignificant
-0.665777	0.0780756	0.821928	0.83701	15.0346	0.00178734	0.379523	0.457152	80.046	5.01153	0.999987	5.56082e-06	4	ENSG00000025772	no	TOMM34	NotSignificant
-0.175346	0.0954336	0.366213	0.48971	1.92104	0.588955	0.138155	0	0	1	0.999987	5.56082e-06	4	ENSG00000025796	no	SEC63	NotSignificant
-0.00858705	0.183773	0.376133	0.0611416	0.768979	0.856871	0.0981447	0	0	1	0.719102	0.14321	4	ENSG00000025800	no	KPNA6	NotSignificant
-0.848944	-0.435098	-0.0212523	0.0393398	4.58611	0.204737	0.21115	0.0612051	34.5851	1.5287	0.58671	0.231576	4	ENSG00000026025	yes	VIM	NotSignificant
-0.325704	0.271976	0.869655	0.372454	12.6836	0.00176115	0.304944	0.20406	84.2316	6.34179	0.999987	5.56082e-06	3	ENSG00000026036	no	RTEL1-TNFRSF6B	NotSignificant
-1.16448	-0.731031	-0.297581	0.000947866	7.59478	0.0224292	0.221152	0.106341	73.6661	3.79739	0.0565226	1.24778	3	ENSG00000026103	yes	FAS	NotSignificant
-0.457755	-0.244335	-0.0309157	0.02484	3.28932	0.349133	0.10889	0.00489246	8.79561	1.09644	0.453933	0.343009	4	ENSG00000026297	no	RNASET2	NotSignificant
-1.54634	-0.731872	0.0825974	0.0782047	27.3621	4.94303e-06	0.415553	0.587162	89.0359	9.1207	0.796413	0.0988615	4	ENSG00000026508	no	CD44	NotSignificant
-0.222266	0.379499	0.981265	0.216445	11.0394	0.0115149	0.307029	0.246807	72.8245	3.67979	0.999987	5.56082e-06	4	ENSG00000026559	no	KCNG1	NotSignificant
-0.473994	-0.00525181	0.463491	0.98248	11.597	0.00889919	0.239159	0.153518	74.1313	3.86567	0.999987	5.56082e-06	4	ENSG00000026652	no	AGPAT4	NotSignificant
-0.142158	0.101036	0.344229	0.415487	0.000703904	0.978834	0.124081	0	0	1	0.999987	5.56082e-06	2	ENSG00000026751	no	SLAMF7	NotSignificant
-1.13039	-0.629752	-0.129117	0.0136841	10.9646	0.0119188	0.255431	0.173685	72.6392	3.65487	0.32364	0.489938	4	ENSG00000026950	yes	BTN3A1	NotSignificant
-0.226809	-0.0232968	0.180215	0.822473	2.33774	0.505329	0.103834	0	0	1	0.999987	5.56082e-06	4	ENSG00000027001	no	MIPEP	NotSignificant
-1.02815	-0.2799	0.46835	0.463456	21.5472	8.10286e-05	0.381767	0.450181	86.0771	7.18239	0.999987	5.56082e-06	4	ENSG00000027075	no	PRKCH	NotSignificant
-0.0109062	0.20363	0.418166	0.0628393	2.18917	0.534084	0.109459	0	0	1	0.728439	0.137607	4	ENSG00000027644	no	INSRR	NotSignificant
-0.557525	-0.17122	0.215085	0.385008	4.30547	0.116166	0.197098	0.0607634	53.5475	2.15274	0.999987	5.56082e-06	3	ENSG00000027697	no	IFNGR1	NotSignificant
-0.187482	0.0943799	0.376242	0.511643	6.08771	0.10742	0.14381	0.0404157	50.7204	2.02924	0.999987	5.56082e-06	4	ENSG00000027847	no	B4GALT7	NotSignificant
-0.43888	-0.228246	-0.0176119	0.0336832	0.422025	0.809764	0.107468	0	0	1	0.542434	0.265653	3	ENSG00000027869	no	SH2D2A	NotSignificant
-1.27791	-0.403822	0.470268	0.365208	31.9022	5.48785e-07	0.445973	0.66991	90.5963	10.6341	0.999987	5.56082e-06	4	ENSG00000028116	yes	VRK2	NotSignificant
-1.00468	-0.72538	-0.446078	3.57561e-07	1.24677	0.74181	0.142503	0	0	1	0.000112326	3.94952	4	ENSG00000028137	yes	TNFRSF1B	Up in males
-0.183454	0.0908342	0.365123	0.516295	0.592251	0.898204	0.139946	0	0	1	0.999987	5.56082e-06	4	ENSG00000028203	no	VEZT	NotSignificant
-0.242217	0.04762	0.337457	0.747437	4.73307	0.19242	0.147879	0.0314161	36.6161	1.57769	0.999987	5.56082e-06	4	ENSG00000028277	no	POU2F2	NotSignificant
-0.126105	0.110156	0.346418	0.360808	1.08046	0.781793	0.120544	0	0	1	0.999987	5.56082e-06	4	ENSG00000028310	no	BRD9	NotSignificant
-0.291691	-0.0439587	0.203774	0.728002	2.61111	0.455544	0.126396	0	0	1	0.999987	5.56082e-06	4	ENSG00000028528	no	SNX1	NotSignificant
-0.376935	0.0540552	0.485045	0.805821	5.91051	0.116046	0.219897	0.0871239	49.2429	1.97017	0.999987	5.56082e-06	4	ENSG00000028839	no	TBPL1	NotSignificant
-0.315893	0.0224364	0.360766	0.896586	2.62203	0.45364	0.17262	0	0	1	0.999987	5.56082e-06	4	ENSG00000029153	no	ARNTL2	NotSignificant
0.037997	0.277586	0.517176	0.0231591	0.53462	0.911222	0.122242	0	0	1	0.43747	0.359052	4	ENSG00000029363	yes	BCLAF1	NotSignificant
-0.256034	-0.0347455	0.186543	0.758278	1.55974	0.668553	0.112904	0	0	1	0.999987	5.56082e-06	4	ENSG00000029364	no	SLC39A9	NotSignificant
0.113621	0.281389	0.449156	0.00101136	1.43177	0.698104	0.0855974	0	0	1	0.0589306	1.22966	4	ENSG00000029534	yes	ANK1	NotSignificant
-0.076421	0.157148	0.390717	0.187274	0.178524	0.980979	0.11917	0	0	1	0.999987	5.56082e-06	4	ENSG00000029559	no	IBSP	NotSignificant
-0.561777	-0.252227	0.0573237	0.110263	4.22206	0.238462	0.157937	0.0302705	28.9447	1.40735	0.928002	0.0324511	4	ENSG00000029639	yes	TFB1M	NotSignificant
-0.165502	0.0167421	0.198986	0.85711	1.46832	0.689601	0.0929834	0	0	1	0.999987	5.56082e-06	4	ENSG00000029725	no	RABEP1	NotSignificant
-0.0494064	0.233734	0.516875	0.105671	1.7634	0.622931	0.144462	0	0	1	0.911651	0.0401716	4	ENSG00000029993	no	HMGB3	NotSignificant
-0.44879	-0.222249	0.00429132	0.0545006	0.371741	0.946016	0.115584	0	0	1	0.684091	0.164886	4	ENSG00000030066	no	NUP160	NotSignificant
-0.25567	0.0193618	0.294393	0.890257	4.84868	0.183219	0.140325	0.0282305	38.1275	1.61623	0.999987	5.56082e-06	4	ENSG00000030110	yes	BAK1	NotSignificant
-0.245008	0.139377	0.523761	0.477284	3.16761	0.366497	0.196118	0.0091272	5.29147	1.05587	0.999987	5.56082e-06	4	ENSG00000030304	yes	MUSK	NotSignificant
-0.340888	0.0873995	0.515687	0.689182	7.96482	0.0467444	0.218518	0.109716	62.3344	2.65494	0.999987	5.56082e-06	4	ENSG00000030419	no	IKZF2	NotSignificant
-0.767797	-0.369418	0.0289601	0.0691429	1.16815	0.557622	0.203258	0	0	1	0.758754	0.119899	3	ENSG00000030582	yes	GRN	NotSignificant
0.00416746	0.2713	0.538434	0.0465314	0.666714	0.881004	0.136295	0	0	1	0.634349	0.197672	4	ENSG00000031003	no	FAM13B	NotSignificant
-0.786858	0.0366096	0.860077	0.930564	8.90065	0.0306414	0.420144	0.452415	66.2946	2.96688	0.999987	5.56082e-06	4	ENSG00000031081	no	ARHGAP31	NotSignificant
-0.599016	-0.182483	0.234051	0.39053	7.6529	0.0537572	0.212521	0.102677	60.7992	2.55097	0.999987	5.56082e-06	4	ENSG00000031691	no	CENPQ	NotSignificant
0.221233	0.37841	0.535587	2.37359e-06	1.75151	0.625542	0.0801937	0	0	1	0.000553225	3.2571	4	ENSG00000031698	no	SARS1	NotSignificant
-0.0944147	0.104483	0.30338	0.303204	0.553177	0.907063	0.10148	0	0	1	0.999987	5.56082e-06	4	ENSG00000031823	no	RANBP3	NotSignificant
-0.422574	-0.0547433	0.313088	0.770519	0.316552	0.956886	0.187672	0	0	1	0.999987	5.56082e-06	4	ENSG00000032219	no	ARID4A	NotSignificant
-0.350237	0.0924914	0.53522	0.682202	7.22783	0.0649798	0.225886	0.0992679	58.4938	2.40928	0.999987	5.56082e-06	4	ENSG00000032389	yes	EIPR1	NotSignificant
-0.349789	0.0506146	0.451018	0.804322	7.6833	0.053031	0.204291	0.0971746	60.9543	2.5611	0.999987	5.56082e-06	4	ENSG00000032444	yes	PNPLA6	NotSignificant
-0.355189	-0.0906366	0.173916	0.501909	5.73126	0.125443	0.134978	0.031188	47.6555	1.91042	0.999987	5.56082e-06	4	ENSG00000032742	no	IFT88	NotSignificant
-0.620432	-0.206478	0.207477	0.328264	5.71663	0.126241	0.211205	0.081269	47.5215	1.90554	0.999987	5.56082e-06	4	ENSG00000033011	yes	ALG1	NotSignificant
-0.496459	-0.293817	-0.0911754	0.00448572	3.54453	0.315032	0.103391	0.00683802	15.3625	1.18151	0.16045	0.794661	4	ENSG00000033030	no	ZCCHC8	NotSignificant
-0.126402	0.154547	0.435497	0.280965	1.54094	0.672853	0.143344	0	0	1	0.999987	5.56082e-06	4	ENSG00000033050	no	ABCF2	NotSignificant
-0.237509	0.0049526	0.247414	0.968065	2.06524	0.558976	0.123707	0	0	1	0.999987	5.56082e-06	4	ENSG00000033100	no	CHPF2	NotSignificant
-0.121582	0.213081	0.547743	0.212062	7.74833	0.0515097	0.170749	0.0639649	61.282	2.58278	0.999987	5.56082e-06	4	ENSG00000033122	yes	LRRC7	NotSignificant
-0.659952	-0.338432	-0.0169129	0.0391065	3.37624	0.337172	0.164044	0.0124813	11.1437	1.12541	0.585006	0.23284	4	ENSG00000033170	yes	FUT8	NotSignificant
-0.153738	0.0350273	0.223792	0.716088	0.55247	0.907222	0.0963104	0	0	1	0.999987	5.56082e-06	4	ENSG00000033178	no	UBA6	NotSignificant
-1.05607	-0.27768	0.500707	0.484431	21.4817	8.36057e-05	0.397144	0.500186	86.0347	7.16058	0.999987	5.56082e-06	4	ENSG00000033327	no	GAB2	NotSignificant
0.00927866	0.241293	0.473307	0.0415153	1.01212	0.79832	0.118377	0	0	1	0.601623	0.220675	4	ENSG00000033627	yes	ATP6V0A1	NotSignificant
-0.265917	0.0837164	0.433349	0.638859	4.91593	0.178058	0.178388	0.0504196	38.9739	1.63864	0.999987	5.56082e-06	4	ENSG00000033800	no	PIAS1	NotSignificant
-0.611352	0.0171722	0.645696	0.957294	14.5784	0.00221477	0.320681	0.300548	79.4216	4.85948	0.999987	5.56082e-06	4	ENSG00000033867	yes	SLC4A7	NotSignificant
-0.110319	0.133873	0.378066	0.282594	0.01619	0.991938	0.12459	0	0	1	0.999987	5.56082e-06	3	ENSG00000034053	yes	APBA2	NotSignificant
-0.371824	-0.203943	-0.0360631	0.0172661	3.44298	0.328233	0.0856548	0.00411806	12.8662	1.14766	0.370563	0.431138	4	ENSG00000034152	yes	MAP2K3	NotSignificant
0.198277	0.654765	1.11125	0.00493447	8.79732	0.0321106	0.232906	0.117542	65.8987	2.93244	0.171685	0.765268	4	ENSG00000034239	no	EFCAB1	NotSignificant
-0.660963	-0.0260851	0.608793	0.935817	17.2048	0.000641412	0.323923	0.315235	82.563	5.73492	0.999987	5.56082e-06	4	ENSG00000034510	yes	TMSB10	NotSignificant
-0.963985	-0.473302	0.0173804	0.0586857	8.99193	0.0293984	0.250353	0.161679	66.6368	2.99731	0.70522	0.151675	4	ENSG00000034533	no	ASTE1	NotSignificant
-0.115141	0.163214	0.441569	0.250462	4.70058	0.195082	0.142021	0.0280818	36.1781	1.56686	0.999987	5.56082e-06	4	ENSG00000034677	no	RNF19A	NotSignificant
-0.286887	0.0241927	0.335273	0.87885	6.09379	0.107135	0.158717	0.0477866	50.7696	2.03126	0.999987	5.56082e-06	4	ENSG00000034693	no	PEX3	NotSignificant
-0.969442	-0.2574	0.454641	0.478623	15.9867	0.00114115	0.363293	0.413521	81.2344	5.32889	0.999987	5.56082e-06	4	ENSG00000034713	yes	GABARAPL2	NotSignificant
-0.16262	0.0110199	0.18466	0.901009	0.156583	0.692322	0.0885935	0	0	1	0.999987	5.56082e-06	2	ENSG00000034971	no	MYOC	NotSignificant
-0.554083	-0.172997	0.208089	0.373605	0.595566	0.897447	0.194435	0	0	1	0.999987	5.56082e-06	4	ENSG00000035115	yes	SH3YL1	NotSignificant
-0.385534	-0.0615335	0.262467	0.70972	8.28014	0.0405633	0.165309	0.0587648	63.7687	2.76005	0.999987	5.56082e-06	4	ENSG00000035141	no	FAM136A	NotSignificant
-0.436332	-0.208192	0.0199484	0.0736815	0.326109	0.849545	0.1164	0	0	1	0.77614	0.11006	3	ENSG00000035403	yes	VCL	NotSignificant
-0.677063	-0.122419	0.432226	0.665309	13.3937	0.00385815	0.282987	0.210073	77.6014	4.46456	0.999987	5.56082e-06	4	ENSG00000035499	no	DEPDC1B	NotSignificant
-1.06037	-0.401095	0.258181	0.233098	16.6012	0.000853544	0.336372	0.324025	81.929	5.53374	0.999987	5.56082e-06	4	ENSG00000035664	no	DAPK2	NotSignificant
-0.268565	-0.0307249	0.207115	0.800118	2.81994	0.420228	0.121349	0	0	1	0.999987	5.56082e-06	4	ENSG00000035681	no	NSMAF	NotSignificant
0.0691284	0.283757	0.498386	0.00956319	3.70642	0.29496	0.109506	0.00990391	19.0594	1.23547	0.258307	0.587863	4	ENSG00000035687	yes	ADSS2	NotSignificant
-0.125484	0.273756	0.672995	0.17897	1.75879	0.623943	0.203697	0	0	1	0.999987	5.56082e-06	4	ENSG00000035720	no	STAP1	NotSignificant
-0.574654	-0.237902	0.0988509	0.166165	4.39114	0.222208	0.171816	0.0397592	31.6806	1.46371	0.999987	5.56082e-06	4	ENSG00000035862	yes	TIMP2	NotSignificant
-0.265778	-0.0644284	0.136921	0.530558	3.52371	0.3177	0.102731	0.00717476	14.8625	1.17457	0.999987	5.56082e-06	4	ENSG00000035928	no	RFC1	NotSignificant
-0.224123	-0.0672846	0.0895536	0.400439	1.02682	0.794763	0.0800209	0	0	1	0.999987	5.56082e-06	4	ENSG00000036054	no	TBC1D23	NotSignificant
-0.240978	0.0457397	0.332457	0.754531	3.29434	0.348431	0.146287	0.00800567	8.9347	1.09811	0.999987	5.56082e-06	4	ENSG00000036257	yes	CUL3	NotSignificant
-0.66935	-0.101175	0.467	0.727081	5.9513	0.0510143	0.28989	0.165141	66.3939	2.97565	0.999987	5.56082e-06	3	ENSG00000036448	no	MYOM2	NotSignificant
-0.0792024	0.232116	0.543434	0.143925	5.04388	0.0803037	0.158839	0.042998	60.348	2.52194	0.999987	5.56082e-06	3	ENSG00000036473	no	OTC	NotSignificant
-0.0894866	0.206997	0.50348	0.171189	5.02295	0.170125	0.15127	0.0361102	40.2741	1.67432	0.999987	5.56082e-06	4	ENSG00000036530	no	CYP46A1	NotSignificant
-0.383174	-0.109885	0.163404	0.430655	1.41053	0.703067	0.139436	0	0	1	0.999987	5.56082e-06	4	ENSG00000036549	yes	ZZZ3	NotSignificant
-0.173274	0.108012	0.389297	0.451682	0.95619	0.619963	0.143516	0	0	1	0.999987	5.56082e-06	3	ENSG00000036565	yes	SLC18A1	NotSignificant
0.440592	0.655774	0.870957	2.32877e-09	2.96843	0.396518	0.109789	0	0	1	1.57745e-06	5.80204	4	ENSG00000036672	yes	USP2	Up in females
-0.0671268	0.137606	0.342339	0.187724	1.33428	0.513175	0.104457	0	0	1	0.999987	5.56082e-06	3	ENSG00000036828	no	CASR	NotSignificant
-0.426679	0.0234	0.473479	0.918836	7.60071	0.0550265	0.229636	0.116373	60.53	2.53357	0.999987	5.56082e-06	4	ENSG00000037042	no	TUBG2	NotSignificant
-0.367063	0.165983	0.699028	0.54166	8.64623	0.0343837	0.271967	0.192863	65.3028	2.88208	0.999987	5.56082e-06	4	ENSG00000037241	no	RPL26L1	NotSignificant
-1.28792	-0.617608	0.0527034	0.07094	12.8274	0.00502518	0.342002	0.323271	76.6125	4.27579	0.764274	0.116751	4	ENSG00000037280	yes	FLT4	NotSignificant
-0.19969	-0.00941797	0.180855	0.922716	1.03261	0.793362	0.0970796	0	0	1	0.999987	5.56082e-06	4	ENSG00000037474	no	NSUN2	NotSignificant
-0.0343958	0.15607	0.346536	0.10827	0.813542	0.846225	0.0971782	0	0	1	0.920697	0.0358831	4	ENSG00000037637	no	FBXO42	NotSignificant
-0.732747	-0.362313	0.00812192	0.0552391	0.75559	0.860057	0.189001	0	0	1	0.689129	0.161699	4	ENSG00000037749	yes	MFAP3	NotSignificant
-0.551137	-0.26987	0.0113968	0.0600336	3.46312	0.325576	0.143506	0.0112281	13.373	1.15437	0.713817	0.146413	4	ENSG00000037757	no	MRI1	NotSignificant
-0.105919	0.168598	0.443114	0.228691	3.25533	0.353908	0.140062	0.0109801	7.84351	1.08511	0.999987	5.56082e-06	4	ENSG00000037897	no	METTL1	NotSignificant
-0.754529	-0.104474	0.545581	0.752765	0.847465	0.35727	0.331667	0	0	1	0.999987	5.56082e-06	2	ENSG00000037965	no	HOXC8	NotSignificant
-0.474343	0.049962	0.574267	0.851842	14.9605	0.00185071	0.267507	0.220725	79.9472	4.98683	0.999987	5.56082e-06	4	ENSG00000038002	yes	AGA	NotSignificant
-0.587763	-0.216186	0.155392	0.254155	6.04063	0.0487857	0.189584	0.0610574	66.8909	3.02032	0.999987	5.56082e-06	3	ENSG00000038210	yes	PI4K2B	NotSignificant
-0.34981	-0.0187554	0.312299	0.911585	3.1602	0.367578	0.168908	0.00729302	5.06941	1.0534	0.999987	5.56082e-06	4	ENSG00000038219	no	BOD1L1	NotSignificant
-0.340519	0.0658247	0.472169	0.750864	10.9453	0.0120254	0.207322	0.109001	72.591	3.64843	0.999987	5.56082e-06	4	ENSG00000038274	no	MAT2B	NotSignificant
-0.202146	0.119507	0.44116	0.466488	0.375434	0.945269	0.164112	0	0	1	0.999987	5.56082e-06	4	ENSG00000038295	yes	TLL1	NotSignificant
-0.226577	0.00861836	0.243813	0.942745	5.16065	0.160404	0.12	0.0223696	41.8678	1.72022	0.999987	5.56082e-06	4	ENSG00000038358	no	EDC4	NotSignificant
-0.120744	0.0742746	0.269293	0.455383	0.507031	0.917344	0.099501	0	0	1	0.999987	5.56082e-06	4	ENSG00000038382	yes	TRIO	NotSignificant
-0.753746	0.0974153	0.948577	0.82251	21.5505	8.08978e-05	0.434274	0.610449	86.0792	7.18351	0.999987	5.56082e-06	4	ENSG00000038427	yes	VCAN	NotSignificant
-0.144667	0.0507636	0.246194	0.610678	1.36662	0.713378	0.0997114	0	0	1	0.999987	5.56082e-06	4	ENSG00000038532	no	CLEC16A	NotSignificant
-0.525335	-0.0898307	0.345674	0.686008	17.0951	0.000675618	0.2222	0.145124	82.4511	5.69836	0.999987	5.56082e-06	4	ENSG00000038945	no	MSR1	NotSignificant
-1.2159	-0.424042	0.367816	0.293918	6.82782	0.0329122	0.404017	0.341033	70.7081	3.41391	0.999987	5.56082e-06	3	ENSG00000039068	yes	CDH1	NotSignificant
-0.0377622	0.204804	0.44737	0.0979569	0.188205	0.979471	0.12376	0	0	1	0.879654	0.055688	4	ENSG00000039123	no	MTREX	NotSignificant
0.0833793	0.340182	0.596985	0.00942256	2.99263	0.392762	0.131024	0	0	1	0.255784	0.592127	4	ENSG00000039139	no	DNAH5	NotSignificant
-0.394917	-0.123233	0.148451	0.373994	3.13963	0.370593	0.138617	0.00462105	4.44749	1.04654	0.999987	5.56082e-06	4	ENSG00000039319	no	ZFYVE16	NotSignificant
-0.157557	0.049339	0.256235	0.640215	0.453885	0.796967	0.105561	0	0	1	0.999987	5.56082e-06	3	ENSG00000039523	no	RIPOR1	NotSignificant
-0.132264	0.160767	0.453798	0.282237	0.687663	0.709048	0.149508	0	0	1	0.999987	5.56082e-06	3	ENSG00000039537	no	C6	NotSignificant
-0.884521	-0.455131	-0.025741	0.0377592	9.04042	0.0287583	0.219081	0.11356	66.8157	3.01347	0.574532	0.240686	4	ENSG00000039560	no	RAI14	NotSignificant
0.0125994	0.181297	0.349995	0.0351743	0.28031	0.869224	0.0860719	0	0	1	0.553862	0.256599	3	ENSG00000039600	no	SOX30	NotSignificant
-0.159753	0.0438902	0.247533	0.672717	2.03842	0.564471	0.103901	0	0	1	0.999987	5.56082e-06	4	ENSG00000039650	no	PNKP	NotSignificant
-0.512839	-0.246572	0.0196949	0.0695251	2.42399	0.297604	0.135853	0.0124342	17.4912	1.21199	0.760057	0.119154	3	ENSG00000039987	no	BEST2	NotSignificant
-0.183379	0.0971716	0.377722	0.497231	3.39669	0.33441	0.143141	0.0110803	11.6788	1.13223	0.999987	5.56082e-06	4	ENSG00000040199	no	PHLPP2	NotSignificant
-0.234738	-0.031708	0.171322	0.759532	2.31101	0.510415	0.103589	0	0	1	0.999987	5.56082e-06	4	ENSG00000040275	no	SPDL1	NotSignificant
-0.351229	0.116842	0.584912	0.624661	12.8442	0.00498597	0.238816	0.168724	76.6431	4.2814	0.999987	5.56082e-06	4	ENSG00000040341	no	STAU2	NotSignificant
-0.346882	0.0319133	0.410709	0.868845	5.51526	0.137729	0.193267	0.0676691	45.6054	1.83842	0.999987	5.56082e-06	4	ENSG00000040487	no	SLC66A1	NotSignificant
-0.972457	-0.503065	-0.0336725	0.0356792	8.86284	0.0311712	0.23949	0.134503	66.1508	2.95428	0.557192	0.253995	4	ENSG00000040531	no	CTNS	NotSignificant
-0.933951	-0.151655	0.630641	0.703978	15.7989	0.0012469	0.399138	0.514973	81.0113	5.26629	0.999987	5.56082e-06	4	ENSG00000040608	yes	RTN4R	NotSignificant
-0.795645	-0.196348	0.402949	0.520779	14.9387	0.00186975	0.305769	0.294899	79.918	4.97958	0.999987	5.56082e-06	4	ENSG00000040633	no	PHF23	NotSignificant
-0.496942	-0.0279263	0.44109	0.907097	8.67351	0.0339619	0.239298	0.142231	65.4119	2.89117	0.999987	5.56082e-06	4	ENSG00000040731	yes	CDH10	NotSignificant
0.0899366	0.269346	0.448754	0.00325593	3.14727	0.369471	0.0915368	0.00201889	4.67944	1.04909	0.129512	0.88769	4	ENSG00000040933	no	INPP4A	NotSignificant
-0.270786	0.262225	0.795236	0.334924	5.09725	0.164813	0.271949	0.120897	41.1447	1.69908	0.999987	5.56082e-06	4	ENSG00000041353	yes	RAB27B	NotSignificant
-0.14054	0.201525	0.543591	0.248214	3.99699	0.261789	0.174526	0.0311938	24.9436	1.33233	0.999987	5.56082e-06	4	ENSG00000041357	yes	PSMA4	NotSignificant
-0.379821	-0.0380393	0.303743	0.827322	4.1128	0.127914	0.174382	0.0477953	51.3713	2.0564	0.999987	5.56082e-06	3	ENSG00000041515	yes	MYO16	NotSignificant
0.071383	0.265828	0.460273	0.00737346	1.48138	0.686574	0.0992084	0	0	1	0.220603	0.656388	4	ENSG00000041802	no	LSG1	NotSignificant
-0.331458	-0.0299768	0.271504	0.845485	5.45998	0.141052	0.15382	0.0423414	45.0547	1.81999	0.999987	5.56082e-06	4	ENSG00000041880	no	PARP3	NotSignificant
-1.315	-0.620871	0.0732632	0.0795853	21.714	7.4807e-05	0.354156	0.395821	86.184	7.23801	0.803489	0.0950198	4	ENSG00000041982	yes	TNC	NotSignificant
-0.592575	-0.127814	0.336946	0.589878	11.4817	0.00938701	0.237127	0.158049	73.8714	3.82723	0.999987	5.56082e-06	4	ENSG00000041988	no	THAP3	NotSignificant
-0.540198	-0.27648	-0.0127624	0.0398969	0.539443	0.910144	0.134552	0	0	1	0.590854	0.22852	4	ENSG00000042062	no	RIPOR3	NotSignificant
-0.0312016	0.18223	0.395661	0.0942413	0.875843	0.831253	0.108896	0	0	1	0.86564	0.0626626	4	ENSG00000042088	no	TDP1	NotSignificant
-0.289413	-0.0550855	0.179242	0.644981	0.85916	0.835271	0.119557	0	0	1	0.999987	5.56082e-06	4	ENSG00000042286	no	AIFM2	NotSignificant
-0.187721	0.0382609	0.264243	0.740009	0.522148	0.770224	0.115299	0	0	1	0.999987	5.56082e-06	3	ENSG00000042304	no	C2orf83	NotSignificant
-0.0243277	0.181138	0.386603	0.0840063	1.06386	0.785805	0.104831	0	0	1	0.821901	0.0851807	4	ENSG00000042317	yes	SPATA7	NotSignificant
-0.345527	-0.00337129	0.338785	0.984592	1.65523	0.646933	0.174573	0	0	1	0.999987	5.56082e-06	4	ENSG00000042429	no	MED17	NotSignificant
-0.516881	-0.147859	0.221163	0.432269	10.6006	0.014094	0.18828	0.0881471	71.6996	3.53352	0.999987	5.56082e-06	4	ENSG00000042445	no	RETSAT	NotSignificant
-0.51787	-0.320229	-0.122588	0.00149507	0.235697	0.971631	0.100839	0	0	1	0.0759838	1.11928	4	ENSG00000042493	no	CAPG	NotSignificant
-0.0132652	0.219795	0.452855	0.0645434	3.13271	0.371613	0.118911	0.00415931	4.23633	1.04424	0.73692	0.132579	4	ENSG00000042753	yes	AP2S1	NotSignificant
0.139923	0.350598	0.561273	0.00110746	3.2079	0.360668	0.107489	0.00416449	6.48097	1.0693	0.0625136	1.20403	4	ENSG00000042781	no	USH2A	NotSignificant
-0.451549	0.0869306	0.62541	0.751691	0.138851	0.932929	0.274739	0	0	1	0.999987	5.56082e-06	3	ENSG00000042813	no	ZPBP	NotSignificant
-0.623082	-0.295778	0.0315257	0.0765305	4.42979	0.218639	0.166995	0.0358688	32.2767	1.4766	0.789993	0.102377	4	ENSG00000042832	no	TG	NotSignificant
-0.728491	-0.212496	0.303499	0.419581	6.10674	0.106531	0.263268	0.138095	50.874	2.03558	0.999987	5.56082e-06	4	ENSG00000042980	no	ADAM28	NotSignificant
-0.0848557	0.130345	0.345547	0.235175	3.07278	0.38054	0.109799	0.00165065	2.36841	1.02426	0.999987	5.56082e-06	4	ENSG00000043039	no	BARX2	NotSignificant
-0.197269	0.00398338	0.205236	0.969055	0.818419	0.845057	0.102682	0	0	1	0.999987	5.56082e-06	4	ENSG00000043093	no	DCUN1D1	NotSignificant
-0.0963527	0.0674887	0.23133	0.419472	2.06741	0.558535	0.0835941	0	0	1	0.999987	5.56082e-06	4	ENSG00000043143	no	JADE2	NotSignificant
-0.881374	-0.186394	0.508587	0.599123	17.0155	0.000701557	0.354588	0.36796	82.3691	5.67185	0.999987	5.56082e-06	4	ENSG00000043355	yes	ZIC2	NotSignificant
-0.845262	-0.241599	0.362063	0.432793	15.9356	0.00116896	0.307997	0.279892	81.1743	5.31188	0.999987	5.56082e-06	4	ENSG00000043462	no	LCP2	NotSignificant
-0.00721653	0.185304	0.377824	0.0592282	0.455021	0.928656	0.0982264	0	0	1	0.70832	0.14977	4	ENSG00000043514	no	TRIT1	NotSignificant
-0.422306	-0.0590573	0.304191	0.74999	5.92143	0.115496	0.185334	0.0630486	49.3365	1.97381	0.999987	5.56082e-06	4	ENSG00000043591	yes	ADRB1	NotSignificant
-0.190799	0.0189024	0.228603	0.859767	0.0589151	0.808219	0.106992	0	0	1	0.999987	5.56082e-06	2	ENSG00000044012	no	GUCA2B	NotSignificant
-0.304361	-0.0920611	0.120238	0.395373	1.52668	0.676127	0.108318	0	0	1	0.999987	5.56082e-06	4	ENSG00000044090	yes	CUL7	NotSignificant
-0.777157	-0.302914	0.171329	0.21061	9.00878	0.0291744	0.241965	0.140828	66.6991	3.00293	0.999987	5.56082e-06	4	ENSG00000044115	yes	CTNNA1	NotSignificant
-0.56137	-0.187556	0.186258	0.325418	7.4154	0.0597726	0.190725	0.0647055	59.5436	2.4718	0.999987	5.56082e-06	4	ENSG00000044446	no	PHKA2	NotSignificant
-0.717218	0.232687	1.18259	0.631149	64.7459	5.68461e-14	0.484654	0.887153	95.3665	21.582	0.999987	5.56082e-06	4	ENSG00000044459	no	CNTLN	NotSignificant
-1.17194	-0.306429	0.559083	0.487737	23.3296	3.4473e-05	0.441596	0.657326	87.1408	7.77653	0.999987	5.56082e-06	4	ENSG00000044524	no	EPHA3	NotSignificant
-0.948639	-0.419114	0.110411	0.120831	13.3744	0.00389302	0.270171	0.212967	77.5691	4.45815	0.95368	0.0205975	4	ENSG00000044574	yes	HSPA5	NotSignificant
-1.47928	-0.563576	0.352128	0.227712	15.0481	0.000539946	0.467204	0.551484	86.7093	7.52404	0.999987	5.56082e-06	3	ENSG00000046604	no	DSG2	NotSignificant
-0.530609	-0.275126	-0.0196429	0.0348019	1.05698	0.787467	0.130351	0	0	1	0.550823	0.258988	4	ENSG00000046647	no	GEMIN8	NotSignificant
-0.52172	-0.126542	0.268637	0.530261	3.7445	0.290408	0.201626	0.0331436	19.8825	1.24817	0.999987	5.56082e-06	4	ENSG00000046651	no	OFD1	NotSignificant
-0.698511	-0.278754	0.141003	0.19306	0.517761	0.914973	0.214166	0	0	1	0.999987	5.56082e-06	4	ENSG00000046653	no	GPM6B	NotSignificant
-0.142723	0.0563058	0.255335	0.579251	3.26119e-05	0.995444	0.101547	0	0	1	0.999987	5.56082e-06	2	ENSG00000046774	no	MAGEC2	NotSignificant
-1.09309	-0.397194	0.298703	0.263276	19.4343	0.000222302	0.355056	0.381443	84.5634	6.47811	0.999987	5.56082e-06	4	ENSG00000046889	no	PREX2	NotSignificant
-0.40661	-0.0288701	0.34887	0.880925	1.77317	0.62079	0.192728	0	0	1	0.999987	5.56082e-06	4	ENSG00000047056	no	WDR37	NotSignificant
-0.179729	0.0288497	0.237428	0.786319	1.49961	0.682361	0.10642	0	0	1	0.999987	5.56082e-06	4	ENSG00000047188	no	YTHDC2	NotSignificant
-0.691103	-0.239195	0.212713	0.299545	4.91471	0.17815	0.23057	0.0814011	38.9588	1.63824	0.999987	5.56082e-06	4	ENSG00000047230	no	CTPS2	NotSignificant
-0.15229	0.261955	0.6762	0.21519	17.2206	0.00063663	0.211353	0.12516	82.579	5.74018	0.999987	5.56082e-06	4	ENSG00000047249	no	ATP6V1H	NotSignificant
0.0148974	0.2092	0.403503	0.034838	2.56318	0.463981	0.099136	0	0	1	0.550823	0.258988	4	ENSG00000047315	no	POLR2B	NotSignificant
-0.1204	0.0640518	0.248504	0.49612	1.12394	0.771297	0.0941098	0	0	1	0.999987	5.56082e-06	4	ENSG00000047346	no	FAM214A	NotSignificant
-0.382557	-0.162453	0.0576517	0.148011	1.5309	0.675158	0.1123	0	0	1	0.999987	5.56082e-06	4	ENSG00000047365	no	ARAP2	NotSignificant
-0.235781	-0.0587758	0.118229	0.515162	1.42442	0.699821	0.0903103	0	0	1	0.999987	5.56082e-06	4	ENSG00000047410	yes	TPR	NotSignificant
-1.55762	-1.03929	-0.520961	8.49873e-05	20.7812	0.000116884	0.264458	0.217655	85.5639	6.92707	0.00969571	2.01342	4	ENSG00000047457	yes	CP	Up in males
-0.373437	-0.100946	0.171544	0.467787	3.32522	0.344148	0.139028	0.0109936	9.78046	1.10841	0.999987	5.56082e-06	4	ENSG00000047578	yes	KATNIP	NotSignificant
-0.815443	-0.177306	0.46083	0.586045	12.7494	0.00170413	0.325586	0.268105	84.313	6.3747	0.999987	5.56082e-06	3	ENSG00000047579	yes	DTNBP1	NotSignificant
-0.431756	0.113849	0.659454	0.682557	9.98007	0.0187363	0.278375	0.184335	69.9401	3.32669	0.999987	5.56082e-06	4	ENSG00000047597	no	XK	NotSignificant
-0.700656	-0.216892	0.266871	0.379544	7.75717	0.0513061	0.246823	0.141819	61.3261	2.58572	0.999987	5.56082e-06	4	ENSG00000047617	no	ANO2	NotSignificant
0.0217684	0.241514	0.46126	0.0312307	0.955521	0.812013	0.112117	0	0	1	0.517946	0.285715	4	ENSG00000047621	no	C12orf4	NotSignificant
-1.16863	-0.400739	0.367153	0.306382	23.104	3.84165e-05	0.391789	0.507263	87.0152	7.70134	0.999987	5.56082e-06	4	ENSG00000047634	no	SCML1	NotSignificant
-0.827418	-0.416067	-0.00471605	0.0474306	11.5566	0.00906714	0.209877	0.113968	74.0408	3.85221	0.638098	0.195112	4	ENSG00000047644	no	WWC3	NotSignificant
-0.251499	0.0678465	0.387192	0.677115	2.18508	0.534894	0.162935	0	0	1	0.999987	5.56082e-06	4	ENSG00000047648	yes	ARHGAP6	NotSignificant
-0.298424	0.0123031	0.323031	0.938143	1.36648	0.71341	0.158537	0	0	1	0.999987	5.56082e-06	4	ENSG00000047662	no	FAM184B	NotSignificant
-0.94821	-0.294814	0.358582	0.376512	35.3426	1.03123e-07	0.333371	0.352453	91.5117	11.7809	0.999987	5.56082e-06	4	ENSG00000047849	yes	MAP4	NotSignificant
-0.107042	0.223409	0.553859	0.185145	1.63194	0.65217	0.1686	0	0	1	0.999987	5.56082e-06	4	ENSG00000047932	no	GOPC	NotSignificant
-0.271913	0.300448	0.87281	0.303555	11.0068	0.0116891	0.292027	0.203323	72.7442	3.66894	0.999987	5.56082e-06	4	ENSG00000047936	no	ROS1	NotSignificant
-0.406303	-0.0905203	0.225263	0.574232	1.70273	0.636326	0.161117	0	0	1	0.999987	5.56082e-06	4	ENSG00000048028	no	USP28	NotSignificant
-0.423756	0.0624339	0.548624	0.801282	5.50041	0.138614	0.248061	0.109109	45.4586	1.83347	0.999987	5.56082e-06	4	ENSG00000048052	yes	HDAC9	NotSignificant
-0.374626	-0.191183	-0.00773995	0.0410861	1.03937	0.791727	0.0935951	0	0	1	0.598296	0.223084	4	ENSG00000048140	no	TSPAN17	NotSignificant
-0.386722	-0.122723	0.141275	0.362234	3.78393	0.285761	0.134696	0.0177917	20.7173	1.26131	0.999987	5.56082e-06	4	ENSG00000048162	no	NOP16	NotSignificant
-0.501035	0.0242899	0.549614	0.927791	4.58258	0.101136	0.268028	0.123648	56.3565	2.29129	0.999987	5.56082e-06	3	ENSG00000048342	no	CC2D2A	NotSignificant
-0.170775	0.0486845	0.268144	0.663711	0.667654	0.716178	0.111971	0	0	1	0.999987	5.56082e-06	3	ENSG00000048392	no	RRM2B	NotSignificant
-0.891364	-0.284584	0.322195	0.357971	14.0661	0.00281656	0.309587	0.281531	78.6721	4.6887	0.999987	5.56082e-06	4	ENSG00000048405	no	ZNF800	NotSignificant
-0.00283796	0.300357	0.603552	0.0521833	1.01673	0.601477	0.154694	0	0	1	0.668495	0.174902	3	ENSG00000048462	no	TNFRSF17	NotSignificant
-0.671043	-0.242185	0.186673	0.268367	11.5693	0.00901406	0.218809	0.13666	74.0693	3.85643	0.999987	5.56082e-06	4	ENSG00000048471	yes	SNX29	NotSignificant
-0.145406	0.302805	0.751015	0.185462	8.56106	0.0357336	0.228683	0.127704	64.9576	2.85369	0.999987	5.56082e-06	4	ENSG00000048540	no	LMO3	NotSignificant
-0.080812	0.277034	0.634881	0.129179	0.599106	0.896637	0.182578	0	0	1	0.975809	0.0106353	4	ENSG00000048544	no	MRPS10	NotSignificant
-0.14546	0.387173	0.919805	0.154242	7.63707	0.0541391	0.271756	0.178231	60.7179	2.54569	0.999987	5.56082e-06	4	ENSG00000048545	no	GUCA1A	NotSignificant
-0.241043	0.018804	0.278651	0.887211	3.72989	0.292147	0.132577	0.0159284	19.5687	1.2433	0.999987	5.56082e-06	4	ENSG00000048649	no	RSF1	NotSignificant
0.0797685	0.264581	0.449393	0.0050173	0.727098	0.866813	0.0942938	0	0	1	0.173591	0.760472	4	ENSG00000048707	no	VPS13D	NotSignificant
-0.379287	-0.1336	0.112086	0.286516	2.51853	0.471952	0.125353	0	0	1	0.999987	5.56082e-06	4	ENSG00000048740	yes	CELF2	NotSignificant
-0.449917	-0.245623	-0.0413295	0.0184494	0.956562	0.811761	0.104233	0	0	1	0.385454	0.414028	4	ENSG00000048828	yes	FAM120A	NotSignificant
-0.46058	0.115604	0.691788	0.69414	9.69655	0.0213298	0.293977	0.222546	69.0612	3.23218	0.999987	5.56082e-06	4	ENSG00000048991	no	R3HDM1	NotSignificant
-1.21241	-0.089031	1.03435	0.876559	59.5267	7.41905e-13	0.573163	1.2395	94.9602	19.8422	0.999987	5.56082e-06	4	ENSG00000049089	no	COL9A2	NotSignificant
-0.629975	0.0308755	0.691726	0.927039	10.8934	0.0123167	0.337175	0.306258	72.4603	3.63112	0.999987	5.56082e-06	4	ENSG00000049130	no	KITLG	NotSignificant
-0.44357	-0.0913325	0.260905	0.611311	2.83198	0.242686	0.179716	0.0286705	29.3779	1.41599	0.999987	5.56082e-06	3	ENSG00000049167	yes	ERCC8	NotSignificant
-0.359621	0.118106	0.595833	0.627995	7.87144	0.0487448	0.243743	0.133866	61.8875	2.62381	0.999987	5.56082e-06	4	ENSG00000049192	yes	ADAMTS6	NotSignificant
-0.924967	-0.268232	0.388503	0.423414	13.0929	0.00444003	0.335075	0.323815	77.0868	4.36429	0.999987	5.56082e-06	4	ENSG00000049239	no	H6PD	NotSignificant
-0.705268	-0.257668	0.189933	0.259201	7.57098	0.0557624	0.228372	0.120273	60.375	2.52366	0.999987	5.56082e-06	4	ENSG00000049245	no	VAMP3	NotSignificant
-0.0144509	0.227513	0.469476	0.0653424	4.18807	0.241859	0.123453	0.0171559	28.3679	1.39602	0.74028	0.130604	4	ENSG00000049246	yes	PER3	NotSignificant
-0.175075	0.0399141	0.254903	0.715948	1.34097	0.51146	0.10969	0	0	1	0.999987	5.56082e-06	3	ENSG00000049247	yes	UTS2	NotSignificant
-0.149272	0.0588195	0.266911	0.579574	0.0273244	0.986431	0.106171	0	0	1	0.999987	5.56082e-06	3	ENSG00000049249	no	TNFRSF9	NotSignificant
0.177918	0.518324	0.858729	0.00284163	1.53139	0.675045	0.173679	0	0	1	0.118452	0.926457	4	ENSG00000049283	no	EPN3	NotSignificant
-0.765888	-0.230798	0.304291	0.397896	8.90643	0.0305611	0.27301	0.186724	66.3165	2.96881	0.999987	5.56082e-06	4	ENSG00000049323	no	LTBP1	NotSignificant
-0.588559	-0.0636421	0.461275	0.812168	10.3621	0.0157261	0.26782	0.183597	71.0483	3.45403	0.999987	5.56082e-06	4	ENSG00000049449	yes	RCN1	NotSignificant
-0.703473	-0.206029	0.291415	0.416925	8.08912	0.0442053	0.253803	0.152291	62.9131	2.69637	0.999987	5.56082e-06	4	ENSG00000049540	no	ELN	NotSignificant
-0.0507245	0.251882	0.554488	0.102801	3.41389	0.332103	0.154394	0.0175537	12.1238	1.13796	0.902059	0.044765	4	ENSG00000049541	no	RFC2	NotSignificant
-0.219025	-0.026671	0.165683	0.785806	0.240179	0.970856	0.0981415	0	0	1	0.999987	5.56082e-06	4	ENSG00000049618	yes	ARID1B	NotSignificant
-0.266154	-0.0504538	0.165247	0.64663	0.883943	0.642768	0.110053	0	0	1	0.999987	5.56082e-06	3	ENSG00000049656	yes	CLPTM1L	NotSignificant
0.0270228	0.229255	0.431488	0.0262928	2.20288	0.531381	0.103182	0	0	1	0.467533	0.330188	4	ENSG00000049759	yes	NEDD4L	NotSignificant
-0.424843	-0.120415	0.184012	0.438187	0.542319	0.762495	0.155323	0	0	1	0.999987	5.56082e-06	3	ENSG00000049768	yes	FOXP3	NotSignificant
-0.238366	0.0750574	0.38848	0.638809	6.85443	0.0766852	0.159913	0.0475251	56.2327	2.28481	0.999987	5.56082e-06	4	ENSG00000049769	no	PPP1R3F	NotSignificant
-0.279012	-0.0155413	0.24793	0.90796	0.588768	0.898999	0.134427	0	0	1	0.999987	5.56082e-06	4	ENSG00000049860	yes	HEXB	NotSignificant
0.141148	0.308269	0.47539	0.000299977	0.906824	0.823781	0.0852673	0	0	1	0.0243077	1.61426	4	ENSG00000049883	no	PTCD2	NotSignificant
-0.048826	0.251724	0.552274	0.100682	5.53144	0.13677	0.153345	0.0402339	45.7646	1.84381	0.892224	0.0495261	4	ENSG00000050030	yes	NEXMIF	NotSignificant
-0.63366	-0.0658338	0.501992	0.820238	6.07563	0.107988	0.289712	0.156859	50.6224	2.02521	0.999987	5.56082e-06	4	ENSG00000050130	no	JKAMP	NotSignificant
-0.800935	-0.155435	0.490065	0.636959	6.35805	0.095432	0.329343	0.22601	52.8157	2.11935	0.999987	5.56082e-06	4	ENSG00000050165	yes	DKK3	NotSignificant
-0.577967	-0.373398	-0.16883	0.000346878	0.447382	0.799562	0.104374	0	0	1	0.0268914	1.57039	3	ENSG00000050327	yes	ARHGEF5	NotSignificant
-0.876184	-0.0369046	0.802375	0.931321	29.6021	1.67329e-06	0.428212	0.64254	89.8656	9.86738	0.999987	5.56082e-06	4	ENSG00000050344	no	NFE2L3	NotSignificant
-0.389267	-0.00538006	0.378507	0.978086	5.55277	0.135516	0.195864	0.0677425	45.973	1.85092	0.999987	5.56082e-06	4	ENSG00000050393	no	MCUR1	NotSignificant
-0.895352	-0.100987	0.693379	0.803231	9.80097	0.020336	0.405296	0.404717	69.3908	3.26699	0.999987	5.56082e-06	4	ENSG00000050405	yes	LIMA1	NotSignificant
-0.105302	0.17862	0.462542	0.217558	2.39391	0.49477	0.144861	0	0	1	0.999987	5.56082e-06	4	ENSG00000050426	no	LETMD1	NotSignificant
0.0389969	0.205635	0.372274	0.0155788	1.09063	0.779336	0.0850211	0	0	1	0.348738	0.457501	4	ENSG00000050438	no	SLC4A8	NotSignificant
-0.782904	-0.35198	0.0789448	0.109399	8.47724	0.0371126	0.219863	0.120552	64.6111	2.82575	0.925216	0.0337567	4	ENSG00000050555	no	LAMC3	NotSignificant
-0.827907	-0.232862	0.362182	0.443079	13.8127	0.00317156	0.3036	0.267341	78.2808	4.60422	0.999987	5.56082e-06	4	ENSG00000050628	yes	PTGER3	NotSignificant
-0.460472	0.0823439	0.62516	0.766221	11.7808	0.00817291	0.276952	0.200898	74.5349	3.92695	0.999987	5.56082e-06	4	ENSG00000050730	no	TNIP3	NotSignificant
-0.512116	0.0617261	0.635568	0.833023	19.2652	0.000240962	0.292782	0.278284	84.4279	6.42173	0.999987	5.56082e-06	4	ENSG00000050748	no	MAPK9	NotSignificant
-0.672257	-0.357292	-0.0423275	0.0261916	0.867128	0.833352	0.160699	0	0	1	0.467266	0.330436	4	ENSG00000050767	no	COL23A1	NotSignificant
-0.566065	-0.04858	0.468905	0.854017	8.41608	0.0381515	0.264028	0.170874	64.354	2.80536	0.999987	5.56082e-06	4	ENSG00000050820	no	BCAR1	NotSignificant
-0.11193	0.105914	0.323758	0.340632	4.49038	0.21315	0.111147	0.0162733	33.1905	1.49679	0.999987	5.56082e-06	4	ENSG00000051009	yes	FHIP1B	NotSignificant
-1.00722	-0.290805	0.425615	0.426278	15.729	0.00128867	0.365527	0.40689	80.9269	5.243	0.999987	5.56082e-06	4	ENSG00000051108	yes	HERPUD1	NotSignificant
-0.42817	-0.075247	0.277676	0.67603	6.10377	0.106669	0.180066	0.0599221	50.85	2.03459	0.999987	5.56082e-06	4	ENSG00000051128	no	HOMER3	NotSignificant
-0.595814	-0.155266	0.285281	0.489711	14.2621	0.00256925	0.224773	0.143784	78.9652	4.75403	0.999987	5.56082e-06	4	ENSG00000051180	no	RAD51	NotSignificant
-0.467123	0.114399	0.695922	0.699814	15.1906	0.00166081	0.296701	0.24857	80.2509	5.06353	0.999987	5.56082e-06	4	ENSG00000051341	no	POLQ	NotSignificant
-0.154111	0.185076	0.524264	0.284869	5.63341	0.130873	0.173058	0.0554066	46.7463	1.8778	0.999987	5.56082e-06	4	ENSG00000051382	yes	PIK3CB	NotSignificant
-1.21254	-0.75134	-0.290143	0.00140804	2.20656	0.331781	0.235309	0.018304	9.36113	1.10328	0.073125	1.13593	3	ENSG00000051523	yes	CYBA	NotSignificant
-0.494586	0.199286	0.893157	0.573491	24.6927	1.79022e-05	0.354023	0.423317	87.8506	8.23089	0.999987	5.56082e-06	4	ENSG00000051596	no	THOC3	NotSignificant
-0.765723	-0.029853	0.706017	0.936625	17.0174	0.000700958	0.375451	0.443365	82.3709	5.67245	0.999987	5.56082e-06	4	ENSG00000051620	no	HEBP2	NotSignificant
-0.173625	0.0258537	0.225333	0.799477	1.88648	0.5963	0.101777	0	0	1	0.999987	5.56082e-06	4	ENSG00000051825	yes	MPHOSPH9	NotSignificant
0.223049	0.450686	0.678322	0.00010427	2.83714	0.417423	0.116143	0	0	1	0.0113008	1.94689	4	ENSG00000052126	no	PLEKHA5	NotSignificant
-0.809444	-0.479503	-0.149563	0.00439369	5.59869	0.132854	0.16834	0.0464555	46.416	1.86623	0.158716	0.799379	4	ENSG00000052344	no	PRSS8	NotSignificant
-0.247448	0.00538169	0.258211	0.966722	0.0435456	0.997615	0.128997	0	0	1	0.999987	5.56082e-06	4	ENSG00000052723	no	SIKE1	NotSignificant
0.0848047	0.268994	0.453183	0.00420481	2.04984	0.562126	0.0939758	0	0	1	0.15448	0.811127	4	ENSG00000052749	no	RRP12	NotSignificant
-0.193827	0.00295765	0.199742	0.976499	0.477957	0.923707	0.100402	0	0	1	0.999987	5.56082e-06	4	ENSG00000052795	yes	FNIP2	NotSignificant
-0.202623	0.0259601	0.254543	0.823853	2.76463	0.429355	0.116626	0	0	1	0.999987	5.56082e-06	4	ENSG00000052802	no	MSMO1	NotSignificant
-0.373043	-0.18411	0.00482314	0.0561423	2.41312	0.491197	0.0963963	0	0	1	0.691126	0.160443	4	ENSG00000052841	no	TTC17	NotSignificant
-0.214397	0.253948	0.722293	0.2879	9.95773	0.0189289	0.238956	0.149097	69.8727	3.31924	0.999987	5.56082e-06	4	ENSG00000052850	no	ALX4	NotSignificant
0.0961777	0.346419	0.596661	0.00666257	4.77255	0.18923	0.127677	0.0241405	37.1405	1.59085	0.208163	0.681596	4	ENSG00000053108	no	FSTL4	NotSignificant
-0.318206	-0.107653	0.102901	0.316297	0.201816	0.977296	0.107427	0	0	1	0.999987	5.56082e-06	4	ENSG00000053254	no	FOXN3	NotSignificant
-0.278235	-0.126186	0.0258633	0.103827	0.672179	0.879727	0.0775775	0	0	1	0.905193	0.0432589	4	ENSG00000053328	no	METTL24	NotSignificant
-1.13277	-0.457201	0.218373	0.184699	21.6874	7.5768e-05	0.344687	0.367087	86.1671	7.22912	0.999987	5.56082e-06	4	ENSG00000053371	no	AKR7A2	NotSignificant
-0.582233	0.00676613	0.595765	0.982037	9.84307	0.0199483	0.300515	0.229184	69.5217	3.28102	0.999987	5.56082e-06	4	ENSG00000053372	no	MRTO4	NotSignificant
-0.359724	0.126663	0.61305	0.609767	15.5518	0.00140094	0.248161	0.184724	80.7097	5.18394	0.999987	5.56082e-06	4	ENSG00000053438	no	NNAT	NotSignificant
-0.103306	0.051453	0.206212	0.514637	2.82284	0.419753	0.07896	0	0	1	0.999987	5.56082e-06	4	ENSG00000053501	no	USE1	NotSignificant
-0.349967	-0.0930454	0.163876	0.477822	0.718594	0.868822	0.131085	0	0	1	0.999987	5.56082e-06	4	ENSG00000053524	no	MCF2L2	NotSignificant
-0.354911	0.16577	0.686451	0.53263	7.51149	0.057264	0.265659	0.140625	60.0612	2.50383	0.999987	5.56082e-06	4	ENSG00000053702	yes	NRIP2	NotSignificant
-0.60982	-0.417632	-0.225444	2.05271e-05	2.04339	0.56345	0.0980568	0	0	1	0.00308989	2.51006	4	ENSG00000053747	no	LAMA3	NotSignificant
-0.0672842	0.138008	0.3433	0.187642	3.52701	0.317276	0.104743	0.00753306	14.942	1.17567	0.999987	5.56082e-06	4	ENSG00000053770	yes	AP5M1	NotSignificant
-0.086919	0.126547	0.340012	0.245274	0.605861	0.895089	0.108913	0	0	1	0.999987	5.56082e-06	4	ENSG00000053900	no	ANAPC4	NotSignificant
-0.939221	-0.367611	0.203999	0.207495	10.9969	0.00409311	0.291643	0.206524	81.8131	5.49845	0.999987	5.56082e-06	3	ENSG00000053918	yes	KCNQ1	NotSignificant
-0.203983	0.145234	0.49445	0.415004	4.11814	0.248987	0.178175	0.0368277	27.1515	1.37271	0.999987	5.56082e-06	4	ENSG00000054116	no	TRAPPC3	NotSignificant
-0.149861	0.0905083	0.330878	0.460514	0.322426	0.955757	0.12264	0	0	1	0.999987	5.56082e-06	4	ENSG00000054118	no	THRAP3	NotSignificant
-1.04378	-0.352147	0.339488	0.318319	16.7478	0.000796356	0.352882	0.378629	82.0872	5.5826	0.999987	5.56082e-06	4	ENSG00000054148	no	PHPT1	NotSignificant
-0.905136	0.0810321	1.0672	0.872056	24.051	2.43748e-05	0.503156	0.843442	87.5265	8.017	0.999987	5.56082e-06	4	ENSG00000054179	yes	ENTPD2	NotSignificant
-0.662227	-0.262659	0.136909	0.197607	7.67444	0.0532418	0.203865	0.0924846	60.9092	2.55815	0.999987	5.56082e-06	4	ENSG00000054219	no	LY75	NotSignificant
-0.360574	-0.0682541	0.224065	0.647215	6.05597	0.108919	0.149145	0.0402648	50.4621	2.01866	0.999987	5.56082e-06	4	ENSG00000054267	no	ARID4B	NotSignificant
-1.46584	-0.214665	1.03651	0.736665	52.1199	2.82387e-11	0.638364	1.5034	94.244	17.3733	0.999987	5.56082e-06	4	ENSG00000054277	no	OPN3	NotSignificant
-0.0105618	0.244451	0.499463	0.0602734	0.804366	0.668858	0.130111	0	0	1	0.715099	0.145634	3	ENSG00000054282	yes	SDCCAG8	NotSignificant
-0.237646	0.135743	0.509131	0.476136	6.56865	0.086994	0.190508	0.0734221	54.3285	2.18955	0.999987	5.56082e-06	4	ENSG00000054356	no	PTPRN	NotSignificant
-0.0580946	0.138221	0.334538	0.167598	0.510205	0.774837	0.100163	0	0	1	0.999987	5.56082e-06	3	ENSG00000054392	yes	HHAT	NotSignificant
-0.27154	0.13199	0.53552	0.521469	0.438745	0.803022	0.205886	0	0	1	0.999987	5.56082e-06	3	ENSG00000054523	yes	KIF1B	NotSignificant
-1.07143	-0.518202	0.0350224	0.0663745	13.3431	0.0039504	0.282263	0.2361	77.5165	4.44771	0.744493	0.128139	4	ENSG00000054598	no	FOXC1	NotSignificant
-0.428448	-0.0931385	0.242171	0.586155	1.10065	0.776916	0.171079	0	0	1	0.999987	5.56082e-06	4	ENSG00000054611	no	TBC1D22A	NotSignificant
-0.580642	-0.0795423	0.421558	0.755713	18.7076	0.000314222	0.255668	0.215446	83.9637	6.23586	0.999987	5.56082e-06	4	ENSG00000054654	yes	SYNE2	NotSignificant
-1.95922	-0.379464	1.20029	0.637789	79.6558	3.63793e-17	0.806011	2.35625	96.2338	26.5519	0.999987	5.56082e-06	4	ENSG00000054690	no	PLEKHH1	NotSignificant
-0.101919	0.13582	0.373558	0.262832	3.03571	0.386152	0.121297	0.000758291	1.17629	1.0119	0.999987	5.56082e-06	4	ENSG00000054793	yes	ATP9A	NotSignificant
-0.201219	0.0557886	0.312796	0.670509	0.23174	0.630237	0.131129	0	0	1	0.999987	5.56082e-06	2	ENSG00000054796	no	SPO11	NotSignificant
-0.753986	-0.173357	0.407272	0.558425	34.1814	1.81399e-07	0.296245	0.308771	91.2233	11.3938	0.999987	5.56082e-06	4	ENSG00000054803	no	CBLN4	NotSignificant
-0.56453	0.0323666	0.629263	0.915361	11.4217	0.00965098	0.304545	0.249157	73.7342	3.80724	0.999987	5.56082e-06	4	ENSG00000054938	no	CHRDL2	NotSignificant
-0.45773	-0.036911	0.383908	0.863506	4.84925	0.183175	0.214707	0.0742274	38.1348	1.61642	0.999987	5.56082e-06	4	ENSG00000054965	no	FAM168A	NotSignificant
-0.549135	0.0870618	0.723259	0.788533	15.3485	0.0015418	0.324596	0.305718	80.4541	5.11617	0.999987	5.56082e-06	4	ENSG00000054967	no	RELT	NotSignificant
-0.422677	-0.148049	0.126578	0.290695	1.28988	0.731538	0.140119	0	0	1	0.999987	5.56082e-06	4	ENSG00000054983	yes	GALC	NotSignificant
-0.141152	0.0868092	0.314771	0.455446	1.72234	0.63198	0.116309	0	0	1	0.999987	5.56082e-06	4	ENSG00000055044	no	NOP58	NotSignificant
-0.471871	-0.262002	-0.0521322	0.0144121	1.86225	0.601483	0.107078	0	0	1	0.333133	0.477382	4	ENSG00000055070	no	SZRD1	NotSignificant
-0.351595	0.0126508	0.376897	0.945728	3.29565	0.192468	0.185843	0.0430689	39.3139	1.64782	0.999987	5.56082e-06	3	ENSG00000055118	yes	KCNH2	NotSignificant
-0.293368	0.0515054	0.396379	0.769742	12.5659	0.00567589	0.175959	0.0903811	76.1259	4.18864	0.999987	5.56082e-06	4	ENSG00000055130	yes	CUL1	NotSignificant
-0.203652	-0.0143052	0.175042	0.882283	0.27072	0.965438	0.0966075	0	0	1	0.999987	5.56082e-06	4	ENSG00000055147	no	FAM114A2	NotSignificant
-0.372818	0.0592747	0.491368	0.788031	5.50099	0.138579	0.22046	0.0877863	45.4644	1.83366	0.999987	5.56082e-06	4	ENSG00000055163	yes	CYFIP2	NotSignificant
-0.357463	-0.176631	0.00420005	0.0555638	0.986943	0.804411	0.0922626	0	0	1	0.68995	0.161182	4	ENSG00000055208	no	TAB2	NotSignificant
-0.320224	-0.0807855	0.158653	0.508431	3.08814	0.378234	0.122165	0.00182673	2.85418	1.02938	0.999987	5.56082e-06	4	ENSG00000055211	no	GINM1	NotSignificant
-0.343543	-0.0154088	0.312725	0.926668	0.852804	0.8368	0.167418	0	0	1	0.999987	5.56082e-06	4	ENSG00000055332	yes	EIF2AK2	NotSignificant
-0.412855	-0.137859	0.137137	0.325827	1.81324	0.612058	0.140307	0	0	1	0.999987	5.56082e-06	4	ENSG00000055483	no	USP36	NotSignificant
-0.491641	-0.118617	0.254407	0.533125	4.26066	0.234658	0.190322	0.0429695	29.5884	1.42022	0.999987	5.56082e-06	4	ENSG00000055609	yes	KMT2C	NotSignificant
-0.170769	0.121813	0.414395	0.414497	0.300376	0.959958	0.149279	0	0	1	0.999987	5.56082e-06	4	ENSG00000055732	no	MCOLN3	NotSignificant
-0.441741	-0.0205446	0.400651	0.923838	9.59753	0.0223161	0.2149	0.117676	68.742	3.19918	0.999987	5.56082e-06	4	ENSG00000055813	no	CCDC85A	NotSignificant
-0.208175	-0.0311412	0.145893	0.730269	1.18652	0.756239	0.0903252	0	0	1	0.999987	5.56082e-06	4	ENSG00000055917	yes	PUM2	NotSignificant
-0.10116	0.0941982	0.289556	0.344628	1.89187	0.595149	0.0996741	0	0	1	0.999987	5.56082e-06	4	ENSG00000055950	no	MRPL43	NotSignificant
-0.355273	-0.0381037	0.279065	0.813848	4.36235	0.224902	0.161824	0.0320932	31.2298	1.45412	0.999987	5.56082e-06	4	ENSG00000055955	yes	ITIH4	NotSignificant
-0.507063	-0.0508914	0.40528	0.826917	1.84907	0.173891	0.232745	0.0548083	45.9188	1.84907	0.999987	5.56082e-06	2	ENSG00000055957	yes	ITIH1	NotSignificant
-0.451882	-0.0550905	0.341701	0.785529	4.58023	0.205245	0.202449	0.0563173	34.5011	1.52674	0.999987	5.56082e-06	4	ENSG00000056050	yes	HPF1	NotSignificant
-0.196497	-0.00138595	0.193725	0.988892	1.53092	0.675152	0.0995484	0	0	1	0.999987	5.56082e-06	4	ENSG00000056097	no	ZFR	NotSignificant
-0.0581894	0.131751	0.321692	0.173982	0.700567	0.873071	0.0969104	0	0	1	0.999987	5.56082e-06	4	ENSG00000056277	no	ZNF280C	NotSignificant
-0.0182225	0.256874	0.53197	0.0672298	1.62214	0.654379	0.140358	0	0	1	0.748866	0.125596	4	ENSG00000056291	no	NPFFR2	NotSignificant
-0.797959	-0.120136	0.557686	0.728305	18.7198	0.000312398	0.345834	0.367218	83.9742	6.23994	0.999987	5.56082e-06	4	ENSG00000056487	yes	PHF21B	NotSignificant
-0.644182	-0.0627332	0.518716	0.832526	10.5184	0.0146365	0.296663	0.233177	71.4786	3.50614	0.999987	5.56082e-06	4	ENSG00000056558	yes	TRAF1	NotSignificant
-0.114945	0.0784718	0.271889	0.426508	0.560562	0.905398	0.098684	0	0	1	0.999987	5.56082e-06	4	ENSG00000056586	no	RC3H2	NotSignificant
-0.452681	-0.223112	0.0064565	0.0568007	1.48752	0.685154	0.117129	0	0	1	0.694032	0.15862	4	ENSG00000056736	yes	IL17RB	NotSignificant
-0.739848	-0.246473	0.246903	0.327517	7.55347	0.0562005	0.251727	0.144546	60.2831	2.51782	0.999987	5.56082e-06	4	ENSG00000056972	yes	TRAF3IP2	NotSignificant
-1.20422	-0.633881	-0.0635405	0.0293822	5.83043	0.120158	0.290995	0.16168	48.5458	1.94348	0.500306	0.300764	4	ENSG00000056998	no	GYG2	NotSignificant
-0.344158	0.00963816	0.363434	0.957418	0.584849	0.899892	0.180512	0	0	1	0.999987	5.56082e-06	4	ENSG00000057019	no	DCBLD2	NotSignificant
-0.312229	-0.061872	0.188485	0.628119	0.127726	0.720801	0.127736	0	0	1	0.999987	5.56082e-06	2	ENSG00000057149	no	SERPINB3	NotSignificant
-0.136129	0.0553476	0.246825	0.571027	0.837456	0.840489	0.0976941	0	0	1	0.999987	5.56082e-06	4	ENSG00000057252	yes	SOAT1	NotSignificant
-0.495881	-0.116263	0.263356	0.548332	1.26205	0.532047	0.193687	0	0	1	0.999987	5.56082e-06	3	ENSG00000057294	no	PKP2	NotSignificant
-1.24916	-0.43945	0.370264	0.287457	35.0396	1.19501e-07	0.413127	0.597699	91.4383	11.6799	0.999987	5.56082e-06	4	ENSG00000057468	no	MSH4	NotSignificant
-0.232971	0.0290255	0.291022	0.828102	2.85854	0.239484	0.133674	0.0177389	30.0341	1.42927	0.999987	5.56082e-06	3	ENSG00000057593	yes	F7	NotSignificant
-0.550821	-0.0684123	0.413997	0.781051	7.85373	0.0491334	0.246132	0.134899	61.8016	2.61791	0.999987	5.56082e-06	4	ENSG00000057608	yes	GDI2	NotSignificant
-0.155577	0.125548	0.406674	0.381409	3.95666	0.266182	0.143434	0.021972	24.1786	1.31889	0.999987	5.56082e-06	4	ENSG00000057657	no	PRDM1	NotSignificant
-0.551822	0.079458	0.710738	0.805143	6.56087	0.0376119	0.322087	0.194073	69.5162	3.28044	0.999987	5.56082e-06	3	ENSG00000057663	yes	ATG5	NotSignificant
-1.63441	-0.342173	0.950062	0.603773	64.3818	6.80134e-14	0.659315	1.60928	95.3403	21.4606	0.999987	5.56082e-06	4	ENSG00000057704	no	TMCC3	NotSignificant
-0.64929	-0.0581076	0.533074	0.847236	10.1584	0.0172669	0.301629	0.230283	70.4677	3.38612	0.999987	5.56082e-06	4	ENSG00000057757	no	PITHD1	NotSignificant
-0.0807579	0.140274	0.361306	0.213552	1.92982	0.587099	0.112774	0	0	1	0.999987	5.56082e-06	4	ENSG00000057935	no	MTA3	NotSignificant
-0.154556	0.0681027	0.290762	0.548855	1.09975	0.777134	0.113604	0	0	1	0.999987	5.56082e-06	4	ENSG00000058056	no	USP13	NotSignificant
-0.645815	-0.270079	0.105656	0.158887	4.69931	0.195187	0.191705	0.0551709	36.1608	1.56644	0.999987	5.56082e-06	4	ENSG00000058063	no	ATP11B	NotSignificant
-0.355206	-0.166304	0.0225975	0.0844371	0.951834	0.812904	0.0963801	0	0	1	0.823885	0.0841337	4	ENSG00000058085	no	LAMC2	NotSignificant
-0.240279	0.240596	0.721472	0.326776	11.0987	0.0112037	0.245349	0.151364	72.9699	3.69958	0.999987	5.56082e-06	4	ENSG00000058091	no	CDK14	NotSignificant
-0.589668	-0.211196	0.167276	0.274084	0.0688479	0.995293	0.193102	0	0	1	0.999987	5.56082e-06	4	ENSG00000058262	no	SEC61A1	NotSignificant
-0.207003	0.114612	0.436227	0.484888	7.48267	0.0580054	0.164092	0.0524915	59.9074	2.49422	0.999987	5.56082e-06	4	ENSG00000058272	no	PPP1R12A	NotSignificant
-0.233965	0.131632	0.497228	0.480389	9.74194	0.0208921	0.186532	0.0906342	69.2053	3.24731	0.999987	5.56082e-06	4	ENSG00000058335	yes	RASGRF1	NotSignificant
-0.255817	0.103226	0.46227	0.573096	6.79262	0.0788097	0.183189	0.0718128	55.8344	2.26421	0.999987	5.56082e-06	4	ENSG00000058404	yes	CAMK2B	NotSignificant
-0.451607	0.0180065	0.48762	0.940094	10.8682	0.0124605	0.239603	0.15353	72.3965	3.62273	0.999987	5.56082e-06	4	ENSG00000058453	no	CROCC	NotSignificant
-0.333192	-0.0509351	0.231322	0.723572	0.314106	0.957354	0.144011	0	0	1	0.999987	5.56082e-06	4	ENSG00000058600	no	POLR3E	NotSignificant
-0.330209	0.117398	0.565005	0.607211	0.9107	0.822845	0.228375	0	0	1	0.999987	5.56082e-06	4	ENSG00000058668	no	ATP2B4	NotSignificant
-0.258459	-0.0423765	0.173706	0.700702	1.04608	0.790103	0.110248	0	0	1	0.999987	5.56082e-06	4	ENSG00000058673	no	ZC3H11A	NotSignificant
-0.34897	-0.159117	0.0307358	0.100453	0.654829	0.883774	0.0968656	0	0	1	0.891947	0.0496611	4	ENSG00000058729	no	RIOK2	NotSignificant
0.153815	0.357564	0.561314	0.000582618	2.09135	0.553665	0.103956	0	0	1	0.0393665	1.40487	4	ENSG00000058799	no	YIPF1	NotSignificant
-0.345399	-0.106107	0.133184	0.384796	2.33474	0.505899	0.12209	0	0	1	0.999987	5.56082e-06	4	ENSG00000058804	no	NDC1	NotSignificant
0.0427609	0.341422	0.640082	0.0250531	6.28773	0.0984205	0.152381	0.0455221	52.288	2.09591	0.455771	0.341253	4	ENSG00000058866	no	DGKG	NotSignificant
-0.394786	-0.12586	0.143065	0.358993	3.76467	0.288023	0.137209	0.0167019	20.3116	1.25489	0.999987	5.56082e-06	4	ENSG00000059122	no	FLYWCH1	NotSignificant
-0.386544	-0.149705	0.0871339	0.215388	3.77932	0.286301	0.120838	0.0126299	20.6207	1.25977	0.999987	5.56082e-06	4	ENSG00000059145	no	UNKL	NotSignificant
-0.858875	-0.316213	0.226449	0.253418	3.72284	0.155452	0.276873	0.108532	46.2775	1.86142	0.999987	5.56082e-06	3	ENSG00000059377	yes	TBXAS1	NotSignificant
-0.419299	-0.0226134	0.374072	0.911038	8.08647	0.044258	0.202394	0.0922772	62.901	2.69549	0.999987	5.56082e-06	4	ENSG00000059378	no	PARP12	NotSignificant
-0.27902	-0.0799885	0.119043	0.430879	4.23497	0.237184	0.101548	0.0119274	29.1612	1.41166	0.999987	5.56082e-06	4	ENSG00000059573	no	ALDH18A1	NotSignificant
-0.313591	0.169689	0.65297	0.491338	22.3178	5.60162e-05	0.246576	0.187866	86.5578	7.43926	0.999987	5.56082e-06	4	ENSG00000059588	no	TARBP1	NotSignificant
-0.259033	0.204229	0.66749	0.387561	6.97916	0.0725649	0.236362	0.108686	57.0149	2.32639	0.999987	5.56082e-06	4	ENSG00000059691	no	GATB	NotSignificant
-0.527955	-0.166398	0.195158	0.367041	5.03221	0.169454	0.184471	0.0520368	40.3841	1.6774	0.999987	5.56082e-06	4	ENSG00000059728	no	MXD1	NotSignificant
-0.130387	0.0951891	0.320765	0.408196	3.2231	0.35849	0.115092	0.0038829	6.92192	1.07437	0.999987	5.56082e-06	4	ENSG00000059758	yes	CDK17	NotSignificant
0.0281353	0.233377	0.438619	0.0258377	3.79806	0.284112	0.104717	0.00947924	21.0123	1.26602	0.463049	0.334373	4	ENSG00000059769	no	DNAJC25	NotSignificant
-0.24741	0.0311647	0.309739	0.826443	3.73239	0.291848	0.142132	0.0164613	19.6226	1.24413	0.999987	5.56082e-06	4	ENSG00000059804	yes	SLC2A3	NotSignificant
-0.178267	0.0427604	0.263788	0.704556	1.55758	0.669047	0.112771	0	0	1	0.999987	5.56082e-06	4	ENSG00000059915	yes	PSD	NotSignificant
-0.43062	-0.0849434	0.260733	0.630073	0.791478	0.673182	0.176369	0	0	1	0.999987	5.56082e-06	3	ENSG00000060069	no	CTDP1	NotSignificant
-1.26935	-0.187732	0.893884	0.733719	33.9307	2.04909e-07	0.551855	1.08461	91.1584	11.3102	0.999987	5.56082e-06	4	ENSG00000060138	no	YBX3	NotSignificant
-0.59632	0.142164	0.880648	0.705945	19.0488	0.00026712	0.376784	0.40007	84.251	6.3496	0.999987	5.56082e-06	4	ENSG00000060140	yes	STYK1	NotSignificant
-0.979186	-0.260476	0.458235	0.477498	11.369	0.00988927	0.366696	0.384009	73.6124	3.78965	0.999987	5.56082e-06	4	ENSG00000060237	yes	WNK1	NotSignificant
-0.27584	-0.0628969	0.150046	0.562647	3.30366	0.347134	0.108646	0.0052837	9.1916	1.10122	0.999987	5.56082e-06	4	ENSG00000060339	no	CCAR1	NotSignificant
-0.156466	0.0705673	0.2976	0.54239	0.527371	0.912838	0.115835	0	0	1	0.999987	5.56082e-06	4	ENSG00000060491	no	OGFR	NotSignificant
0.469427	0.623418	0.777409	2.10951e-15	1.5988	0.659661	0.0785683	0	0	1	7.03472e-12	11.1528	4	ENSG00000060558	no	GNA15	Up in females
-0.682533	-0.112842	0.45685	0.697853	9.25176	0.0261242	0.290664	0.220059	67.5738	3.08392	0.999987	5.56082e-06	4	ENSG00000060566	no	CREB3L3	NotSignificant
-0.500826	-0.186694	0.127439	0.244085	5.89776	0.116692	0.160275	0.0498831	49.1332	1.96592	0.999987	5.56082e-06	4	ENSG00000060642	no	PIGV	NotSignificant
-0.266285	0.113844	0.493973	0.557213	5.42574	0.143148	0.193947	0.0648316	44.708	1.80858	0.999987	5.56082e-06	4	ENSG00000060656	yes	PTPRU	NotSignificant
-0.70464	-0.206157	0.292326	0.417608	8.51696	0.0364527	0.254333	0.156311	64.7762	2.83899	0.999987	5.56082e-06	4	ENSG00000060688	no	SNRNP40	NotSignificant
-0.431101	-0.0345156	0.36207	0.864554	2.37165	0.498934	0.202343	0	0	1	0.999987	5.56082e-06	4	ENSG00000060709	no	RIMBP2	NotSignificant
-0.00464591	0.218941	0.442529	0.0549542	3.21194	0.360088	0.114077	0.00513671	6.59855	1.07065	0.687245	0.162889	4	ENSG00000060718	no	COL11A1	NotSignificant
-0.633258	-0.257985	0.117288	0.177852	3.50726	0.319821	0.191469	0.0230488	14.4632	1.16909	0.999987	5.56082e-06	4	ENSG00000060749	no	QSER1	NotSignificant
-0.363824	-0.0531089	0.257606	0.73762	0.794894	0.850688	0.158531	0	0	1	0.999987	5.56082e-06	4	ENSG00000060762	no	MPC1	NotSignificant
-0.943617	-0.341041	0.261535	0.267308	8.3797	0.0387829	0.307443	0.227031	64.1992	2.79323	0.999987	5.56082e-06	4	ENSG00000060971	no	ACAA1	NotSignificant
-0.0646022	0.186731	0.438064	0.145343	2.54067	0.467986	0.128234	0	0	1	0.999987	5.56082e-06	4	ENSG00000060982	no	BCAT1	NotSignificant
-0.561337	-0.132021	0.297295	0.546695	4.99977	0.171814	0.219043	0.0756134	39.9972	1.66659	0.999987	5.56082e-06	4	ENSG00000061273	yes	HDAC7	NotSignificant
-0.149712	0.104578	0.358867	0.420217	0.29605	0.96077	0.129742	0	0	1	0.999987	5.56082e-06	4	ENSG00000061337	no	LZTS1	NotSignificant
-0.297507	0.286295	0.870097	0.336471	9.34384	0.025052	0.297864	0.217816	67.8933	3.11461	0.999987	5.56082e-06	4	ENSG00000061455	no	PRDM6	NotSignificant
-0.337106	-0.00729778	0.322511	0.965408	0.659053	0.88279	0.168273	0	0	1	0.999987	5.56082e-06	4	ENSG00000061492	no	WNT8A	NotSignificant
-0.170572	0.0100454	0.190663	0.913197	1.04416	0.790567	0.0921536	0	0	1	0.999987	5.56082e-06	4	ENSG00000061656	yes	SPAG4	NotSignificant
-0.307553	0.103577	0.514707	0.621462	5.67782	0.128381	0.209764	0.0811204	47.1629	1.89261	0.999987	5.56082e-06	4	ENSG00000061676	no	NCKAP1	NotSignificant
-0.419243	-0.00928465	0.400673	0.964594	10.7223	0.0133261	0.209166	0.113987	72.021	3.57411	0.999987	5.56082e-06	4	ENSG00000061794	no	MRPS35	NotSignificant
-0.0923329	0.281949	0.656231	0.139822	2.09387	0.553154	0.190964	0	0	1	0.998689	0.000569706	4	ENSG00000061918	yes	GUCY1B1	NotSignificant
-0.349848	0.200791	0.75143	0.474792	3.87412	0.275382	0.280943	0.0722967	22.563	1.29137	0.999987	5.56082e-06	4	ENSG00000061936	no	SFSWAP	NotSignificant
-0.708777	-0.0406223	0.627532	0.905148	7.01592	0.071392	0.340901	0.259535	57.2401	2.33864	0.999987	5.56082e-06	4	ENSG00000061938	yes	TNK2	NotSignificant
-0.143207	0.0288644	0.200936	0.742325	1.37892	0.710483	0.0877933	0	0	1	0.999987	5.56082e-06	4	ENSG00000061987	no	MON2	NotSignificant
-0.100451	0.140963	0.382378	0.252444	0.0709571	0.995079	0.123173	0	0	1	0.999987	5.56082e-06	4	ENSG00000062038	no	CDH3	NotSignificant
-0.864256	0.0473137	0.958884	0.918972	11.1834	0.0107746	0.465095	0.598925	73.1744	3.72778	0.999987	5.56082e-06	4	ENSG00000062096	no	ARSF	NotSignificant
-0.236607	0.00707102	0.250749	0.954645	0.110318	0.990571	0.124328	0	0	1	0.999987	5.56082e-06	4	ENSG00000062194	yes	GPBP1	NotSignificant
0.0293165	0.333003	0.636689	0.0316209	1.11623	0.773158	0.154945	0	0	1	0.523349	0.281208	4	ENSG00000062282	no	DGAT2	NotSignificant
-0.153099	0.0498744	0.252847	0.630089	3.84541	0.278648	0.10356	0.00989251	21.9849	1.2818	0.999987	5.56082e-06	4	ENSG00000062370	no	ZNF112	NotSignificant
-0.0088779	0.263434	0.535747	0.0579514	0.661179	0.882295	0.138937	0	0	1	0.701683	0.153859	4	ENSG00000062485	no	CS	NotSignificant
-0.348852	0.150869	0.650591	0.554034	5.2402	0.15503	0.254965	0.109731	42.7503	1.74673	0.999987	5.56082e-06	4	ENSG00000062524	no	LTK	NotSignificant
-0.698884	-0.168955	0.360975	0.532046	5.69166	0.127614	0.270377	0.134741	47.2913	1.89722	0.999987	5.56082e-06	4	ENSG00000062582	no	MRPS24	NotSignificant
-0.368325	-0.136236	0.0958519	0.249936	0.210081	0.975946	0.118415	0	0	1	0.999987	5.56082e-06	4	ENSG00000062598	no	ELMO2	NotSignificant
-0.417494	-0.215907	-0.0143196	0.0358003	2.46765	0.481166	0.102853	0	0	1	0.558132	0.253263	4	ENSG00000062650	no	WAPL	NotSignificant
-0.219329	0.0659168	0.351163	0.650604	2.11251	0.549385	0.145536	0	0	1	0.999987	5.56082e-06	4	ENSG00000062716	no	VMP1	NotSignificant
-0.211804	-0.00521659	0.201371	0.960528	0.629305	0.889692	0.105404	0	0	1	0.999987	5.56082e-06	4	ENSG00000062725	no	APPBP2	NotSignificant
-1.22975	-0.587882	0.0539854	0.072635	13.4553	0.00119736	0.327489	0.264985	85.1359	6.72763	0.771404	0.112718	3	ENSG00000062822	no	POLD1	NotSignificant
0.0540821	0.317531	0.580979	0.0181612	1.85402	0.603252	0.134415	0	0	1	0.38127	0.418767	4	ENSG00000063015	yes	SEZ6	NotSignificant
-0.689055	-0.224556	0.239943	0.343375	9.6525	0.0217631	0.236994	0.13872	68.92	3.2175	0.999987	5.56082e-06	4	ENSG00000063046	yes	EIF4B	NotSignificant
-0.300217	-0.0612892	0.177639	0.61513	3.53526	0.316218	0.121904	0.0113158	15.1405	1.17842	0.999987	5.56082e-06	4	ENSG00000063127	no	SLC6A16	NotSignificant
-0.726319	0.0567453	0.839809	0.887056	21.5866	7.95122e-05	0.39953	0.508193	86.1025	7.19554	0.999987	5.56082e-06	4	ENSG00000063169	no	BICRA	NotSignificant
-0.265526	0.0831189	0.431764	0.640309	3.28429	0.349835	0.177883	0.0138661	8.65603	1.09476	0.999987	5.56082e-06	4	ENSG00000063176	no	SPHK2	NotSignificant
-0.360043	-0.107913	0.144216	0.401537	2.70829	0.43882	0.12864	0	0	1	0.999987	5.56082e-06	4	ENSG00000063177	no	RPL18	NotSignificant
-0.179864	0.0500981	0.28006	0.66939	0.609213	0.89432	0.11733	0	0	1	0.999987	5.56082e-06	4	ENSG00000063180	no	CA11	NotSignificant
-0.219269	0.0692087	0.357686	0.638201	2.80627	0.422469	0.147185	0	0	1	0.999987	5.56082e-06	4	ENSG00000063241	no	ISOC2	NotSignificant
-0.193103	0.0234786	0.24006	0.83174	1.47384	0.478585	0.110503	0	0	1	0.999987	5.56082e-06	3	ENSG00000063244	no	U2AF2	NotSignificant
0.00505855	0.438745	0.872431	0.047387	4.43223	0.218416	0.221273	0.0670883	32.314	1.47741	0.638098	0.195112	4	ENSG00000063245	no	EPN1	NotSignificant
-0.2255	-0.00757319	0.210354	0.945697	1.68197	0.64095	0.111189	0	0	1	0.999987	5.56082e-06	4	ENSG00000063322	no	MED29	NotSignificant
-0.40495	-0.139239	0.126471	0.304386	1.16136	0.762286	0.135569	0	0	1	0.999987	5.56082e-06	4	ENSG00000063438	yes	AHRR	NotSignificant
-0.241086	-0.0680032	0.105079	0.441265	0.0442606	0.83337	0.0883091	0	0	1	0.999987	5.56082e-06	2	ENSG00000063515	yes	GSC2	NotSignificant
-0.337112	-0.135896	0.0653211	0.185603	2.91557	0.404827	0.102663	0	0	1	0.999987	5.56082e-06	4	ENSG00000063587	no	ZNF275	NotSignificant
-0.194081	0.0399835	0.274048	0.737772	0.420352	0.936007	0.119423	0	0	1	0.999987	5.56082e-06	4	ENSG00000063601	no	MTMR1	NotSignificant
-0.0523677	0.176338	0.405045	0.130742	2.06143	0.559755	0.116689	0	0	1	0.980374	0.00860827	4	ENSG00000063660	yes	GPC1	NotSignificant
-0.261683	0.0438501	0.349383	0.778485	4.43054	0.21857	0.155887	0.0300579	32.2882	1.47685	0.999987	5.56082e-06	4	ENSG00000063761	yes	ADCK1	NotSignificant
-0.390936	-0.00568506	0.379566	0.976926	14.2008	0.00264416	0.19656	0.110053	78.8745	4.73361	0.999987	5.56082e-06	4	ENSG00000063854	yes	HAGH	NotSignificant
-0.0785809	0.0787918	0.236164	0.326447	2.97543	0.395429	0.0802936	0	0	1	0.999987	5.56082e-06	4	ENSG00000063978	no	RNF4	NotSignificant
-1.01207	-0.820586	-0.629107	4.48688e-17	1.20913	0.546311	0.0976956	0	0	1	2.43144e-13	12.6141	3	ENSG00000064012	no	CASP8	Up in males
-0.340305	-0.142026	0.0562533	0.160346	3.37737	0.337019	0.101165	0.00531318	11.1734	1.12579	0.999987	5.56082e-06	4	ENSG00000064042	no	LIMCH1	NotSignificant
-0.475101	-0.249079	-0.0230564	0.0307805	3.29284	0.34864	0.11532	0.00665139	8.8933	1.09761	0.512769	0.290078	4	ENSG00000064102	no	INTS13	NotSignificant
-0.232787	-0.0572266	0.118334	0.522901	2.41988	0.489944	0.0895732	0	0	1	0.999987	5.56082e-06	4	ENSG00000064115	no	TM7SF3	NotSignificant
-0.167081	0.106986	0.381053	0.444212	1.5224	0.467105	0.139833	0	0	1	0.999987	5.56082e-06	3	ENSG00000064195	no	DLX3	NotSignificant
-0.387114	0.00302289	0.39316	0.987883	8.32081	0.0398266	0.199053	0.0758193	63.9458	2.7736	0.999987	5.56082e-06	4	ENSG00000064199	yes	SPA17	NotSignificant
-0.465164	0.0584396	0.582044	0.826843	9.7859	0.0204766	0.26715	0.18643	69.3436	3.26197	0.999987	5.56082e-06	4	ENSG00000064201	no	TSPAN32	NotSignificant
-0.801429	-0.562661	-0.323894	3.86148e-06	3.29049	0.348968	0.121822	0.0079889	8.82822	1.09683	0.000804821	3.0943	4	ENSG00000064205	no	CCN5	Up in males
-0.697867	-0.0293708	0.639126	0.931377	13.754	0.0032599	0.341076	0.327361	78.1881	4.58466	0.999987	5.56082e-06	4	ENSG00000064218	no	DMRT3	NotSignificant
-0.359031	-0.154539	0.0499523	0.138555	0.408347	0.938513	0.104334	0	0	1	0.996027	0.00172898	4	ENSG00000064225	no	ST3GAL6	NotSignificant
-0.187347	0.00237671	0.1921	0.980412	1.1768	0.758573	0.0967996	0	0	1	0.999987	5.56082e-06	4	ENSG00000064270	no	ATP2C2	NotSignificant
-1.11499	-0.105597	0.9038	0.837542	90.6714	1.57162e-19	0.515008	0.970548	96.6913	30.2238	0.999987	5.56082e-06	4	ENSG00000064300	yes	NGFR	NotSignificant
-0.196125	0.00233441	0.200794	0.981607	1.84114	0.606024	0.101257	0	0	1	0.999987	5.56082e-06	4	ENSG00000064309	no	CDON	NotSignificant
0.0377427	0.237663	0.437584	0.0198071	1.67078	0.64345	0.102002	0	0	1	0.401176	0.396665	4	ENSG00000064313	no	TAF2	NotSignificant
-1.53207	-0.313842	0.90439	0.61361	31.7518	5.90326e-07	0.621558	1.36018	90.5517	10.5839	0.999987	5.56082e-06	4	ENSG00000064393	yes	HIPK2	NotSignificant
-0.37119	0.00334879	0.377888	0.986018	0.933389	0.817364	0.191095	0	0	1	0.999987	5.56082e-06	4	ENSG00000064419	no	TNPO3	NotSignificant
-0.427433	-0.0868886	0.253655	0.61702	0.354722	0.837477	0.17375	0	0	1	0.999987	5.56082e-06	3	ENSG00000064490	yes	RFXANK	NotSignificant
-0.568104	-0.292171	-0.0162387	0.037958	1.61864	0.655172	0.140785	0	0	1	0.575683	0.239817	4	ENSG00000064545	no	TMEM161A	NotSignificant
-0.712833	-0.208255	0.296323	0.418551	6.10347	0.106683	0.257442	0.132096	50.8476	2.03449	0.999987	5.56082e-06	4	ENSG00000064547	yes	LPAR2	NotSignificant
-0.612636	-0.217378	0.177879	0.281072	2.5913	0.459017	0.201666	0	0	1	0.999987	5.56082e-06	4	ENSG00000064601	no	CTSA	NotSignificant
-0.134106	0.163355	0.460815	0.281774	0.481707	0.922891	0.151768	0	0	1	0.999987	5.56082e-06	4	ENSG00000064607	no	SUGP2	NotSignificant
-1.02478	-0.442122	0.140536	0.136956	9.83812	0.0199935	0.29728	0.231974	69.5064	3.27937	0.99196	0.00350586	4	ENSG00000064651	yes	SLC12A2	NotSignificant
-0.543681	-0.125836	0.292009	0.555023	7.1166	0.0682729	0.21319	0.0967159	57.845	2.3722	0.999987	5.56082e-06	4	ENSG00000064652	no	SNX24	NotSignificant
-1.31767	-0.603796	0.110072	0.0973671	22.7479	4.55762e-05	0.364225	0.378747	86.812	7.58263	0.877376	0.0568141	4	ENSG00000064655	no	EYA2	NotSignificant
-0.864886	-0.41268	0.0395262	0.0736714	6.37739	0.0946254	0.230722	0.110818	52.9588	2.1258	0.77614	0.11006	4	ENSG00000064666	no	CNN2	NotSignificant
-0.259546	0.0618451	0.383236	0.706058	4.47167	0.214832	0.163978	0.0353927	32.9109	1.49056	0.999987	5.56082e-06	4	ENSG00000064687	yes	ABCA7	NotSignificant
-0.49217	-0.203745	0.0846812	0.166198	2.17848	0.5362	0.147159	0	0	1	0.999987	5.56082e-06	4	ENSG00000064692	no	SNCAIP	NotSignificant
-0.103015	0.131042	0.3651	0.272498	1.32407	0.723425	0.119419	0	0	1	0.999987	5.56082e-06	4	ENSG00000064703	yes	DDX20	NotSignificant
-0.471905	-0.108108	0.255689	0.560275	6.354	0.0956017	0.185614	0.0673447	52.7856	2.118	0.999987	5.56082e-06	4	ENSG00000064726	no	BTBD1	NotSignificant
-0.449335	0.102203	0.653741	0.716461	22.5375	5.04163e-05	0.281402	0.228199	86.6888	7.51249	0.999987	5.56082e-06	4	ENSG00000064763	no	FAR2	NotSignificant
-1.66498	-0.233947	1.19708	0.748652	153.985	3.64035e-33	0.73013	2.01243	98.0518	51.3282	0.999987	5.56082e-06	4	ENSG00000064787	yes	BCAS1	NotSignificant
-0.186825	0.140737	0.468299	0.399733	0.112736	0.73705	0.167127	0	0	1	0.999987	5.56082e-06	2	ENSG00000064835	no	POU1F1	NotSignificant
-1.5387	-0.617928	0.302841	0.188398	32.2966	4.53183e-07	0.469788	0.76395	90.7111	10.7655	0.999987	5.56082e-06	4	ENSG00000064886	yes	CHI3L2	NotSignificant
-1.28091	-0.368584	0.54374	0.428456	47.9552	3.86073e-11	0.46548	0.613027	95.8294	23.9776	0.999987	5.56082e-06	3	ENSG00000064932	yes	SBNO2	NotSignificant
-0.259467	0.0603708	0.380209	0.711418	4.66	0.0972957	0.163186	0.0408914	57.0816	2.33	0.999987	5.56082e-06	3	ENSG00000064933	no	PMS1	NotSignificant
-0.750704	-0.325905	0.0988946	0.132664	7.04205	0.0705694	0.216738	0.107492	57.3988	2.34735	0.982967	0.00746102	4	ENSG00000064961	no	HMG20B	NotSignificant
-0.399767	-0.0583621	0.283043	0.737588	0.768119	0.857076	0.174189	0	0	1	0.999987	5.56082e-06	4	ENSG00000064989	no	CALCRL	NotSignificant
-0.256708	-0.0187377	0.219233	0.877352	1.22464	0.747101	0.121416	0	0	1	0.999987	5.56082e-06	4	ENSG00000064995	yes	TAF11	NotSignificant
-0.339739	-0.151613	0.0365142	0.114211	2.2955	0.513383	0.0959848	0	0	1	0.939182	0.0272504	4	ENSG00000064999	yes	ANKS1A	NotSignificant
-0.186397	0.00181631	0.19003	0.98491	1.94522	0.583854	0.096029	0	0	1	0.999987	5.56082e-06	4	ENSG00000065000	yes	AP3D1	NotSignificant
-0.157062	0.0315588	0.22018	0.742966	0.387514	0.942809	0.096237	0	0	1	0.999987	5.56082e-06	4	ENSG00000065029	no	ZNF76	NotSignificant
-0.280087	0.0217126	0.323512	0.887864	5.01409	0.170768	0.153982	0.0379544	40.1687	1.67136	0.999987	5.56082e-06	4	ENSG00000065054	no	SLC9A3R2	NotSignificant
-0.554489	0.100396	0.755281	0.763819	9.16467	0.0271798	0.334131	0.273056	67.2656	3.05489	0.999987	5.56082e-06	4	ENSG00000065057	no	NTHL1	NotSignificant
-0.353052	-0.10018	0.152692	0.437466	0.167164	0.982707	0.129019	0	0	1	0.999987	5.56082e-06	4	ENSG00000065060	no	UHRF1BP1	NotSignificant
-0.499172	-0.28424	-0.0693077	0.00954253	0.311826	0.957789	0.109661	0	0	1	0.25791	0.588532	4	ENSG00000065135	no	GNAI3	NotSignificant
-0.385275	0.0137579	0.412791	0.946123	4.25279	0.23543	0.203592	0.0491723	29.4581	1.4176	0.999987	5.56082e-06	4	ENSG00000065150	yes	IPO5	NotSignificant
-0.894377	-0.105116	0.684144	0.794066	13.4892	0.0011772	0.402691	0.398615	85.1734	6.74462	0.999987	5.56082e-06	3	ENSG00000065154	yes	OAT	NotSignificant
-0.106447	0.147246	0.400939	0.255295	1.19689	0.753751	0.129438	0	0	1	0.999987	5.56082e-06	4	ENSG00000065183	yes	WDR3	NotSignificant
-0.960486	-0.382598	0.195291	0.194419	15.3632	0.00153115	0.294846	0.272229	80.4728	5.12107	0.999987	5.56082e-06	4	ENSG00000065243	no	PKN2	NotSignificant
-0.162523	0.18709	0.536704	0.29425	6.91379	0.0746968	0.178378	0.0667913	56.6085	2.3046	0.999987	5.56082e-06	4	ENSG00000065268	no	WDR18	NotSignificant
-0.544609	-0.350873	-0.157137	0.000385714	1.79786	0.615401	0.0988466	0	0	1	0.0288799	1.5394	4	ENSG00000065308	no	TRAM2	NotSignificant
-0.908397	-0.418871	0.0706555	0.0935281	15.1249	0.00171297	0.249763	0.173046	80.1651	5.04163	0.863208	0.0638848	4	ENSG00000065320	yes	NTN1	NotSignificant
-0.206171	0.0413276	0.288826	0.743458	5.33165	0.149062	0.126277	0.0250111	43.7322	1.77722	0.999987	5.56082e-06	4	ENSG00000065325	no	GLP2R	NotSignificant
-0.566413	0.0345618	0.635536	0.910255	8.97768	0.0112337	0.306625	0.215224	77.7225	4.48884	0.999987	5.56082e-06	3	ENSG00000065328	no	MCM10	NotSignificant
-0.0290605	0.27326	0.57558	0.0764671	3.46432	0.32542	0.154248	0.0137795	13.4028	1.15477	0.789993	0.102377	4	ENSG00000065357	no	DGKA	NotSignificant
-1.55069	-0.262351	1.02599	0.689806	48.371	1.77546e-10	0.657328	1.60973	93.7979	16.1237	0.999987	5.56082e-06	4	ENSG00000065361	yes	ERBB3	NotSignificant
-0.510801	-0.141756	0.22729	0.45154	0.459328	0.794801	0.188292	0	0	1	0.999987	5.56082e-06	3	ENSG00000065371	no	ROPN1	NotSignificant
-0.618564	-0.39386	-0.169156	0.000591653	0.571599	0.751413	0.114647	0	0	1	0.0396435	1.40183	3	ENSG00000065413	yes	ANKRD44	NotSignificant
-0.763158	-0.223037	0.317083	0.418316	16.5595	0.0002536	0.275577	0.186315	87.9223	8.27975	0.999987	5.56082e-06	3	ENSG00000065427	yes	KARS1	NotSignificant
-0.386179	-0.0678293	0.25052	0.676239	0.96249	0.810327	0.162426	0	0	1	0.999987	5.56082e-06	4	ENSG00000065457	no	ADAT1	NotSignificant
-0.342134	-0.172972	-0.00381001	0.0450585	3.03383	0.386439	0.0863087	0.000414337	1.11508	1.01128	0.62528	0.203925	4	ENSG00000065485	no	PDIA5	NotSignificant
0.00205385	0.27848	0.554906	0.0483219	1.35457	0.716216	0.141036	0	0	1	0.643382	0.191531	4	ENSG00000065491	no	TBC1D22B	NotSignificant
-0.54048	-0.0192014	0.502077	0.942446	8.0165	0.045672	0.265963	0.162976	62.5772	2.67217	0.999987	5.56082e-06	4	ENSG00000065518	yes	NDUFB4	NotSignificant
-0.517366	-0.127811	0.261744	0.520188	7.45726	0.058667	0.198756	0.0921562	59.7707	2.48575	0.999987	5.56082e-06	4	ENSG00000065526	no	SPEN	NotSignificant
-0.763497	-0.385688	-0.00787904	0.0454098	11.4753	0.00941491	0.192763	0.104393	73.8568	3.82509	0.627275	0.202542	4	ENSG00000065534	no	MYLK	NotSignificant
-0.305469	0.0975286	0.500526	0.635267	4.39885	0.221492	0.205615	0.0540814	31.8004	1.46628	0.999987	5.56082e-06	4	ENSG00000065548	no	ZC3H15	NotSignificant
-0.488254	0.0829182	0.65409	0.776003	9.82924	0.0200749	0.29142	0.233476	69.4788	3.27641	0.999987	5.56082e-06	4	ENSG00000065559	yes	MAP2K4	NotSignificant
-0.877511	-0.206374	0.464763	0.546717	16.2971	0.000985521	0.342423	0.353838	81.5918	5.43237	0.999987	5.56082e-06	4	ENSG00000065600	no	PACC1	NotSignificant
-0.513246	0.1002	0.713646	0.748862	9.53056	0.0230084	0.312988	0.241752	68.5223	3.17685	0.999987	5.56082e-06	4	ENSG00000065609	yes	SNAP91	NotSignificant
-0.185683	0.0261187	0.23792	0.809016	2.66598	0.446039	0.108064	0	0	1	0.999987	5.56082e-06	4	ENSG00000065613	no	SLK	NotSignificant
-0.197931	-0.0123202	0.173291	0.896491	1.56355	0.667684	0.0947011	0	0	1	0.999987	5.56082e-06	4	ENSG00000065615	no	CYB5R4	NotSignificant
-0.781506	0.00880889	0.799124	0.982571	20.679	0.000122736	0.403229	0.536193	85.4925	6.893	0.999987	5.56082e-06	4	ENSG00000065618	no	COL17A1	NotSignificant
-0.965672	-0.477383	0.0109063	0.0553413	3.12404	0.372893	0.249132	0.0119688	3.97046	1.04135	0.689533	0.161445	4	ENSG00000065621	no	GSTO2	NotSignificant
-0.106444	0.144305	0.395053	0.25934	2.25444	0.521305	0.127935	0	0	1	0.999987	5.56082e-06	4	ENSG00000065665	no	SEC61A2	NotSignificant
-0.285386	-0.0258347	0.233716	0.845325	2.89827	0.407578	0.132426	0	0	1	0.999987	5.56082e-06	4	ENSG00000065675	no	PRKCQ	NotSignificant
-0.541013	-0.101239	0.338536	0.651849	4.70009	0.195122	0.224379	0.0732323	36.1714	1.5667	0.999987	5.56082e-06	4	ENSG00000065717	no	TLE2	NotSignificant
-0.410489	-0.0328344	0.344821	0.864692	2.44335	0.485616	0.192685	0	0	1	0.999987	5.56082e-06	4	ENSG00000065802	no	ASB1	NotSignificant
-1.7525	-0.469005	0.814491	0.473871	79.1908	4.57729e-17	0.654857	1.56227	96.2117	26.3969	0.999987	5.56082e-06	4	ENSG00000065809	no	FAM107B	NotSignificant
-0.273364	-0.0397046	0.193955	0.739099	0.332339	0.953836	0.119216	0	0	1	0.999987	5.56082e-06	4	ENSG00000065833	yes	ME1	NotSignificant
-0.733669	-0.252724	0.228221	0.303053	5.70071	0.127115	0.245385	0.113872	47.3749	1.90024	0.999987	5.56082e-06	4	ENSG00000065882	yes	TBC1D1	NotSignificant
-0.225717	-0.030671	0.164375	0.757927	0.750689	0.861222	0.0995152	0	0	1	0.999987	5.56082e-06	4	ENSG00000065883	no	CDK13	NotSignificant
-0.709683	-0.160439	0.388804	0.566967	19.9317	0.000175368	0.280231	0.25394	84.9486	6.64389	0.999987	5.56082e-06	4	ENSG00000065911	no	MTHFD2	NotSignificant
-0.0059514	0.205994	0.41794	0.0567894	2.68033	0.44358	0.108138	0	0	1	0.694032	0.15862	4	ENSG00000065923	no	SLC9A7	NotSignificant
-0.318918	-0.0248067	0.269305	0.868698	0.381372	0.944063	0.15006	0	0	1	0.999987	5.56082e-06	4	ENSG00000065970	no	FOXJ2	NotSignificant
-0.582005	-0.373128	-0.16425	0.000463217	5.14334	0.161597	0.106572	0.0180133	41.6721	1.71445	0.0330286	1.48111	4	ENSG00000065978	no	YBX1	NotSignificant
-0.179677	0.215951	0.611578	0.284694	1.08261	0.781273	0.201854	0	0	1	0.999987	5.56082e-06	4	ENSG00000065989	yes	PDE4A	NotSignificant
-0.649475	-0.312931	0.023614	0.0683881	2.00752	0.570847	0.17171	0	0	1	0.7541	0.122571	4	ENSG00000066027	no	PPP2R5A	NotSignificant
-0.285477	0.0759673	0.437412	0.680384	2.12198	0.54748	0.184414	0	0	1	0.999987	5.56082e-06	4	ENSG00000066032	yes	CTNNA2	NotSignificant
-0.293174	-0.103202	0.08677	0.28699	0.373592	0.945642	0.0969264	0	0	1	0.999987	5.56082e-06	4	ENSG00000066044	yes	ELAVL1	NotSignificant
-0.981991	-0.249212	0.483566	0.505048	42.2254	3.59367e-09	0.373874	0.484016	92.8953	14.0751	0.999987	5.56082e-06	4	ENSG00000066056	no	TIE1	NotSignificant
-0.689431	-0.237697	0.214036	0.302394	6.39764	0.0937878	0.23048	0.11129	53.1077	2.13255	0.999987	5.56082e-06	4	ENSG00000066084	no	DIP2B	NotSignificant
-0.236872	0.02958	0.296032	0.827753	5.05824	0.167582	0.135948	0.0263577	40.6908	1.68608	0.999987	5.56082e-06	4	ENSG00000066117	yes	SMARCD1	NotSignificant
-0.0389894	0.169886	0.378761	0.110911	1.25776	0.739186	0.106571	0	0	1	0.928947	0.032009	4	ENSG00000066135	yes	KDM4A	NotSignificant
-0.470592	-0.0759065	0.318779	0.706216	1.67184	0.643212	0.201374	0	0	1	0.999987	5.56082e-06	4	ENSG00000066136	no	NFYC	NotSignificant
-0.057113	0.332291	0.721696	0.0944256	12.4752	0.00592053	0.198679	0.100953	75.9523	4.15841	0.865671	0.0626471	4	ENSG00000066185	no	ZMYND12	NotSignificant
-0.275442	0.180017	0.635477	0.438539	2.17355	0.337302	0.232382	0.013689	7.98482	1.08678	0.999987	5.56082e-06	3	ENSG00000066230	yes	SLC9A3	NotSignificant
0.247759	0.479116	0.710473	4.93094e-05	2.62633	0.452893	0.118042	0	0	1	0.00639361	2.19425	4	ENSG00000066248	yes	NGEF	NotSignificant
-1.12784	-0.525811	0.0762185	0.0869285	19.8177	0.000185162	0.307163	0.310719	84.8621	6.60592	0.83356	0.0790631	4	ENSG00000066279	yes	ASPM	NotSignificant
-0.941848	-0.273667	0.394514	0.422123	10.6262	0.0139291	0.340915	0.309161	71.7678	3.54205	0.999987	5.56082e-06	4	ENSG00000066294	no	CD84	NotSignificant
-1.55527	-0.3287	0.897874	0.599419	79.6285	3.68734e-17	0.625815	1.45868	96.2325	26.5428	0.999987	5.56082e-06	4	ENSG00000066322	yes	ELOVL1	NotSignificant
-0.599599	-0.0399004	0.519798	0.888878	12.4617	0.00595787	0.285566	0.234475	75.9262	4.1539	0.999987	5.56082e-06	4	ENSG00000066336	yes	SPI1	NotSignificant
-0.95023	-0.313666	0.322898	0.33416	9.31051	0.00951151	0.324784	0.243054	78.5189	4.65525	0.999987	5.56082e-06	3	ENSG00000066379	yes	POLR1H	NotSignificant
-0.213019	0.181263	0.575545	0.367561	0.779274	0.854418	0.201168	0	0	1	0.999987	5.56082e-06	4	ENSG00000066382	no	MPPED2	NotSignificant
-0.26908	0.307686	0.884452	0.295757	8.04537	0.0179048	0.294274	0.191133	75.141	4.02268	0.999987	5.56082e-06	3	ENSG00000066405	no	CLDN18	NotSignificant
-0.261709	0.0254661	0.312641	0.862018	5.618	0.131749	0.146521	0.0383372	46.6002	1.87267	0.999987	5.56082e-06	4	ENSG00000066422	no	ZBTB11	NotSignificant
-0.0919645	0.148421	0.388806	0.226226	0.966057	0.809464	0.122648	0	0	1	0.999987	5.56082e-06	4	ENSG00000066427	yes	ATXN3	NotSignificant
-0.058925	0.135142	0.329209	0.172299	1.77397	0.620615	0.0990156	0	0	1	0.999987	5.56082e-06	4	ENSG00000066455	no	GOLGA5	NotSignificant
-1.31361	-0.430502	0.452606	0.339348	31.9444	5.3766e-07	0.450573	0.660041	90.6087	10.6481	0.999987	5.56082e-06	4	ENSG00000066468	yes	FGFR2	NotSignificant
-0.300665	0.081071	0.462807	0.67723	3.65082	0.301722	0.194767	0.0295103	17.8266	1.21694	0.999987	5.56082e-06	4	ENSG00000066557	no	LRRC40	NotSignificant
-0.442272	-0.109281	0.223709	0.52008	6.21242	0.101721	0.169896	0.0586686	51.7096	2.07081	0.999987	5.56082e-06	4	ENSG00000066583	no	ISOC1	NotSignificant
-0.278012	-0.0430461	0.19192	0.719544	1.46817	0.689636	0.119883	0	0	1	0.999987	5.56082e-06	4	ENSG00000066629	no	EML1	NotSignificant
-0.73059	-0.146212	0.438166	0.623861	16.1024	0.00108046	0.298157	0.279472	81.3692	5.36747	0.999987	5.56082e-06	4	ENSG00000066651	no	TRMT11	NotSignificant
-0.00840017	0.155245	0.318891	0.0629767	1.85429	0.603192	0.0834941	0	0	1	0.729211	0.137147	4	ENSG00000066654	no	THUMPD1	NotSignificant
0.06029	0.352153	0.644017	0.0180382	7.02993	0.07095	0.148913	0.0463143	57.3253	2.34331	0.380347	0.41982	4	ENSG00000066697	no	MSANTD3	NotSignificant
-1.27731	-0.545954	0.185398	0.143437	17.6478	0.000519888	0.373146	0.431186	83.0007	5.8826	0.999987	5.56082e-06	4	ENSG00000066735	no	KIF26A	NotSignificant
-0.0301294	0.16512	0.36037	0.0974148	1.51947	0.677784	0.099619	0	0	1	0.877624	0.0566914	4	ENSG00000066739	no	ATG2B	NotSignificant
-0.200315	0.00137285	0.20306	0.989356	0.472316	0.92493	0.102904	0	0	1	0.999987	5.56082e-06	4	ENSG00000066777	no	ARFGEF1	NotSignificant
-0.285768	0.0822123	0.450192	0.661469	0.0678583	0.794481	0.187748	0	0	1	0.999987	5.56082e-06	2	ENSG00000066813	no	ACSM2B	NotSignificant
-0.360714	0.0777508	0.516216	0.728178	5.67635	0.128464	0.223711	0.0911506	47.1491	1.89212	0.999987	5.56082e-06	4	ENSG00000066827	no	ZFAT	NotSignificant
-0.393195	-0.182143	0.0289079	0.0907403	2.45141	0.484137	0.107681	0	0	1	0.84981	0.070678	4	ENSG00000066855	no	MTFR1	NotSignificant
-0.721052	0.0332672	0.787587	0.931118	11.2337	0.0105269	0.384864	0.412842	73.2947	3.74458	0.999987	5.56082e-06	4	ENSG00000066923	no	STAG3	NotSignificant
-0.370078	-0.14358	0.0829173	0.21407	4.05854	0.255212	0.115562	0.0140493	26.0818	1.35285	0.999987	5.56082e-06	4	ENSG00000066926	no	FECH	NotSignificant
-0.326274	-0.0975003	0.131273	0.403542	2.56067	0.464426	0.116723	0	0	1	0.999987	5.56082e-06	4	ENSG00000066933	no	MYO9A	NotSignificant
-0.206226	0.357996	0.922217	0.213651	8.78833	0.0322417	0.287873	0.203856	65.8638	2.92944	0.999987	5.56082e-06	4	ENSG00000067048	no	DDX3Y	NotSignificant
-0.513965	0.0743501	0.662665	0.804369	8.51019	0.0365644	0.300166	0.230507	64.7481	2.83673	0.999987	5.56082e-06	4	ENSG00000067057	no	PFKP	NotSignificant
-0.380169	0.0984486	0.577066	0.686836	0.729875	0.866155	0.244197	0	0	1	0.999987	5.56082e-06	4	ENSG00000067064	no	IDI1	NotSignificant
-0.712061	-0.344819	0.0224238	0.0657258	12.6846	0.00537087	0.187372	0.0928013	76.3492	4.22819	0.741408	0.129942	4	ENSG00000067066	no	SP100	NotSignificant
-0.395601	-0.0938829	0.207835	0.541951	0.6782	0.878319	0.15394	0	0	1	0.999987	5.56082e-06	4	ENSG00000067082	yes	KLF6	NotSignificant
-0.684043	-0.222604	0.238835	0.344397	5.82581	0.1204	0.235432	0.106409	48.505	1.94194	0.999987	5.56082e-06	4	ENSG00000067113	no	PLPP1	NotSignificant
-0.776844	-0.302228	0.172387	0.212003	11.5169	0.00923545	0.242155	0.144993	73.9513	3.83896	0.999987	5.56082e-06	4	ENSG00000067141	no	NEO1	NotSignificant
-0.683684	-0.454579	-0.225474	0.000100713	1.75189	0.625459	0.116892	0	0	1	0.0110815	1.9554	4	ENSG00000067167	no	TRAM1	NotSignificant
-0.905037	-0.364648	0.175742	0.185982	12.6547	0.00544614	0.275714	0.209164	76.2933	4.21823	0.999987	5.56082e-06	4	ENSG00000067177	yes	PHKA1	NotSignificant
-0.992284	-0.463633	0.0650172	0.0856301	2.18731	0.33499	0.269725	0.0194501	8.56343	1.09365	0.828254	0.0818362	3	ENSG00000067182	yes	TNFRSF1A	NotSignificant
-0.0137475	0.243012	0.499771	0.0635929	4.26678	0.234061	0.131002	0.0209864	29.6893	1.42226	0.732519	0.135181	4	ENSG00000067191	no	CACNB1	NotSignificant
-0.375074	0.0390892	0.453252	0.853242	0.692209	0.875035	0.211311	0	0	1	0.999987	5.56082e-06	4	ENSG00000067208	no	EVI5	NotSignificant
-0.137483	0.175342	0.488168	0.27195	0.917023	0.821318	0.159608	0	0	1	0.999987	5.56082e-06	4	ENSG00000067221	yes	STOML1	NotSignificant
-0.269401	0.134409	0.538219	0.514156	4.78595	0.188158	0.206029	0.0638336	37.3166	1.59532	0.999987	5.56082e-06	4	ENSG00000067225	no	PKM	NotSignificant
-0.294096	0.00825562	0.310607	0.957321	0.0240133	0.999017	0.154264	0	0	1	0.999987	5.56082e-06	4	ENSG00000067248	no	DHX29	NotSignificant
-0.064666	0.146893	0.358452	0.173554	0.537161	0.910655	0.10794	0	0	1	0.999987	5.56082e-06	4	ENSG00000067334	no	DNTTIP2	NotSignificant
-0.354294	0.135376	0.625047	0.587915	16.6957	0.000816232	0.249836	0.186582	82.0313	5.56524	0.999987	5.56082e-06	4	ENSG00000067365	no	METTL22	NotSignificant
-0.0732503	0.183035	0.43932	0.16158	0.559071	0.905735	0.13076	0	0	1	0.999987	5.56082e-06	4	ENSG00000067369	no	TP53BP1	NotSignificant
0.047738	0.253797	0.459855	0.0157771	2.83424	0.417895	0.105134	0	0	1	0.350952	0.454753	4	ENSG00000067445	no	TRO	NotSignificant
-0.0475947	0.190645	0.428885	0.116786	4.48094	0.213997	0.121553	0.018522	33.0497	1.49365	0.947498	0.0234218	4	ENSG00000067533	no	RRP15	NotSignificant
-0.410694	-0.223036	-0.0353781	0.0198344	1.45319	0.693116	0.0957456	0	0	1	0.401176	0.396665	4	ENSG00000067560	yes	RHOA	NotSignificant
-0.109461	0.0349491	0.179359	0.63526	0.784473	0.853177	0.0736801	0	0	1	0.999987	5.56082e-06	4	ENSG00000067596	no	DHX8	NotSignificant
-0.517266	0.0748118	0.666889	0.804405	10.2596	0.00591778	0.302086	0.212413	80.506	5.12979	0.999987	5.56082e-06	3	ENSG00000067601	no	PMS2P4	NotSignificant
-0.445458	0.0230609	0.49158	0.923147	6.76474	0.0797867	0.239045	0.118397	55.6524	2.25491	0.999987	5.56082e-06	4	ENSG00000067606	yes	PRKCZ	NotSignificant
-0.0345328	0.387445	0.809423	0.0719287	5.10776	0.164075	0.215299	0.0754192	41.2658	1.70259	0.768402	0.114412	4	ENSG00000067646	no	ZFY	NotSignificant
-0.224461	0.00201759	0.228496	0.986069	2.00986	0.570362	0.115552	0	0	1	0.999987	5.56082e-06	4	ENSG00000067704	no	IARS2	NotSignificant
-0.664356	0.0374761	0.739308	0.916648	21.0105	0.00010475	0.358084	0.420881	85.7214	7.00349	0.999987	5.56082e-06	4	ENSG00000067715	yes	SYT1	NotSignificant
-0.184773	0.00924036	0.203254	0.925627	1.75789	0.624141	0.0989883	0	0	1	0.999987	5.56082e-06	4	ENSG00000067798	no	NAV3	NotSignificant
-0.0787337	0.239951	0.558635	0.140014	1.92812	0.587458	0.162597	0	0	1	0.99916	0.000365003	4	ENSG00000067829	no	IDH3G	NotSignificant
-0.322561	0.0323009	0.387162	0.858406	5.19411	0.0744925	0.181055	0.0570646	61.4949	2.59706	0.999987	5.56082e-06	3	ENSG00000067836	yes	ROGDI	NotSignificant
-0.229015	0.0669006	0.362816	0.657686	0.128418	0.988222	0.15098	0	0	1	0.999987	5.56082e-06	4	ENSG00000067840	no	PDZD4	NotSignificant
0.134299	0.355113	0.575926	0.00162147	0.88091	0.830032	0.112662	0	0	1	0.0811707	1.0906	4	ENSG00000067842	yes	ATP2B3	NotSignificant
-0.662705	-0.328392	0.0059209	0.0541979	9.17882	0.0270054	0.170571	0.0650197	67.3161	3.05961	0.682226	0.166072	4	ENSG00000067900	no	ROCK1	NotSignificant
-0.762783	-0.391629	-0.020476	0.0386313	6.68015	0.0828223	0.189367	0.071941	55.0908	2.22672	0.5803	0.236347	4	ENSG00000067955	no	CBFB	NotSignificant
-0.727129	-0.00364341	0.719842	0.992125	34.7683	1.36362e-07	0.369132	0.488791	91.3714	11.5894	0.999987	5.56082e-06	4	ENSG00000067992	no	PDK3	NotSignificant
-1.06778	-0.301583	0.464611	0.440432	30.3158	1.18428e-06	0.390922	0.481027	90.1042	10.1053	0.999987	5.56082e-06	4	ENSG00000068001	yes	HYAL2	NotSignificant
-0.42212	-0.236958	-0.0517965	0.0121335	0.997869	0.801768	0.0944719	0	0	1	0.303002	0.518555	4	ENSG00000068024	yes	HDAC4	NotSignificant
-0.352943	-0.179492	-0.00604118	0.0425369	1.65227	0.647596	0.0884969	0	0	1	0.609607	0.21495	4	ENSG00000068028	yes	RASSF1	NotSignificant
-1.28368	-0.238759	0.806165	0.654269	37.7559	6.33e-09	0.533134	0.799426	94.7028	18.878	0.999987	5.56082e-06	3	ENSG00000068078	yes	FGFR3	NotSignificant
-0.452591	0.0209395	0.49447	0.930934	5.17899	0.15915	0.241602	0.0975304	42.0737	1.72633	0.999987	5.56082e-06	4	ENSG00000068079	no	IFI35	NotSignificant
-0.233495	-0.0380261	0.157443	0.70299	0.142232	0.986327	0.0997308	0	0	1	0.999987	5.56082e-06	4	ENSG00000068097	no	HEATR6	NotSignificant
-0.277048	-0.0468126	0.183423	0.690254	0.939641	0.815852	0.117469	0	0	1	0.999987	5.56082e-06	4	ENSG00000068120	no	COASY	NotSignificant
-0.765126	-0.155845	0.453436	0.616139	23.8947	2.62767e-05	0.310863	0.287596	87.4449	7.96491	0.999987	5.56082e-06	4	ENSG00000068137	no	PLEKHH3	NotSignificant
-0.168595	0.161926	0.492446	0.336951	0.96349	0.810085	0.168636	0	0	1	0.999987	5.56082e-06	4	ENSG00000068305	no	MEF2A	NotSignificant
-0.0676589	0.145461	0.358581	0.180982	0.764078	0.858038	0.108737	0	0	1	0.999987	5.56082e-06	4	ENSG00000068308	no	OTUD5	NotSignificant
-0.387507	-0.0528309	0.281845	0.757022	1.49549	0.683311	0.170756	0	0	1	0.999987	5.56082e-06	4	ENSG00000068323	no	TFE3	NotSignificant
-0.0827007	0.215965	0.51463	0.15641	1.45676	0.692285	0.152383	0	0	1	0.999987	5.56082e-06	4	ENSG00000068354	no	TBC1D25	NotSignificant
-0.484478	-0.106103	0.272272	0.582588	3.36934	0.338108	0.193052	0.0176118	10.9618	1.12311	0.999987	5.56082e-06	4	ENSG00000068366	yes	ACSL4	NotSignificant
-0.196774	0.0918013	0.380376	0.532955	0.0353025	0.998254	0.147235	0	0	1	0.999987	5.56082e-06	4	ENSG00000068383	no	INPP5A	NotSignificant
-0.780571	-0.241282	0.298007	0.38054	9.23233	0.0263562	0.275153	0.188504	67.5055	3.07744	0.999987	5.56082e-06	4	ENSG00000068394	no	GPKOW	NotSignificant
-0.143063	0.0726774	0.288417	0.509085	0.672984	0.879539	0.110073	0	0	1	0.999987	5.56082e-06	4	ENSG00000068400	yes	GRIPAP1	NotSignificant
-0.144688	0.0626261	0.26994	0.553802	1.03711	0.792274	0.105774	0	0	1	0.999987	5.56082e-06	4	ENSG00000068438	no	FTSJ1	NotSignificant
-0.151758	0.350022	0.851801	0.171564	7.38429	0.0606074	0.256015	0.153037	59.3732	2.46143	0.999987	5.56082e-06	4	ENSG00000068489	no	PRR11	NotSignificant
-0.000722815	0.295919	0.592561	0.0505609	2.64075	0.267036	0.151351	0.0206084	24.2638	1.32037	0.656852	0.182533	3	ENSG00000068615	no	REEP1	NotSignificant
-1.19992	-0.425042	0.349836	0.282332	32.4643	4.17741e-07	0.395353	0.515501	90.7591	10.8214	0.999987	5.56082e-06	4	ENSG00000068650	no	ATP11A	NotSignificant
0.0453997	0.204739	0.364078	0.0117887	1.87275	0.599233	0.0812969	0	0	1	0.297649	0.526296	4	ENSG00000068654	no	POLR1A	NotSignificant
-0.617328	-0.402969	-0.18861	0.000229155	0.988627	0.804004	0.109369	0	0	1	0.0200289	1.69834	4	ENSG00000068697	no	LAPTM4A	NotSignificant
-0.835541	-0.22998	0.375581	0.456661	10.9173	0.0121813	0.308965	0.259442	72.5208	3.63911	0.999987	5.56082e-06	4	ENSG00000068724	no	TTC7A	NotSignificant
-0.171627	0.132932	0.437492	0.392289	0.657872	0.883065	0.15539	0	0	1	0.999987	5.56082e-06	4	ENSG00000068745	no	IP6K2	NotSignificant
-0.238373	-0.0446192	0.149135	0.651734	0.907088	0.635372	0.098856	0	0	1	0.999987	5.56082e-06	3	ENSG00000068781	no	STON1-GTF2A1L	NotSignificant
-0.199106	0.0675027	0.334111	0.619723	3.62303	0.305153	0.136027	0.0153432	17.1963	1.20768	0.999987	5.56082e-06	4	ENSG00000068784	no	SRBD1	NotSignificant
-0.415218	-0.197616	0.0199855	0.0750837	1.60455	0.658359	0.111023	0	0	1	0.782647	0.106434	4	ENSG00000068796	yes	KIF2A	NotSignificant
-0.55384	-0.120327	0.313186	0.586433	9.82774	0.00734402	0.221184	0.104081	79.6494	4.91387	0.999987	5.56082e-06	3	ENSG00000068831	no	RASGRP2	NotSignificant
-0.291025	-0.0779395	0.135146	0.473442	0.192547	0.978783	0.108719	0	0	1	0.999987	5.56082e-06	4	ENSG00000068878	no	PSME4	NotSignificant
-0.0263415	0.205128	0.436598	0.0824016	1.3913	0.707574	0.118099	0	0	1	0.817087	0.0877316	4	ENSG00000068885	no	IFT80	NotSignificant
-1.12375	-0.304068	0.515614	0.467186	14.4405	0.000731623	0.418213	0.409563	86.1501	7.22025	0.999987	5.56082e-06	3	ENSG00000068903	no	SIRT2	NotSignificant
-0.131877	0.166203	0.464284	0.274466	1.13704	0.76814	0.152085	0	0	1	0.999987	5.56082e-06	4	ENSG00000068912	no	ERLEC1	NotSignificant
-0.0278646	0.157462	0.342788	0.0958577	2.00311	0.571762	0.0945561	0	0	1	0.871365	0.0597996	4	ENSG00000068971	no	PPP2R5B	NotSignificant
-0.813686	-0.390075	0.0335363	0.0711062	1.53183	0.674944	0.216132	0	0	1	0.764489	0.116629	4	ENSG00000068976	yes	PYGM	NotSignificant
-0.487754	-0.113782	0.26019	0.550958	0.538852	0.462909	0.190805	0	0	1	0.999987	5.56082e-06	2	ENSG00000069011	no	PITX1	NotSignificant
-0.356396	-0.0511487	0.254099	0.742594	1.2268	0.541507	0.155741	0	0	1	0.999987	5.56082e-06	3	ENSG00000069018	no	TRPC7	NotSignificant
-0.392885	-0.0836847	0.225516	0.595792	0.361697	0.948036	0.157758	0	0	1	0.999987	5.56082e-06	4	ENSG00000069020	no	MAST4	NotSignificant
-0.688209	-0.404617	-0.121025	0.00516766	3.90784	0.271589	0.144692	0.0221241	23.2313	1.30261	0.177098	0.751787	4	ENSG00000069122	no	ADGRF5	NotSignificant
0.0825886	0.324594	0.5666	0.00856781	3.1782	0.364959	0.123475	0.00543483	5.60681	1.0594	0.241033	0.617924	4	ENSG00000069188	no	SDK2	NotSignificant
-0.127282	0.301961	0.731205	0.167962	4.9537	0.0840075	0.219006	0.0854794	59.6261	2.47685	0.999987	5.56082e-06	3	ENSG00000069206	no	ADAM7	NotSignificant
-0.399822	-0.118524	0.162774	0.408904	2.66665	0.445925	0.143522	0	0	1	0.999987	5.56082e-06	4	ENSG00000069248	no	NUP133	NotSignificant
-0.157614	0.0751051	0.307824	0.527036	0.617	0.89253	0.118736	0	0	1	0.999987	5.56082e-06	4	ENSG00000069275	no	NUCKS1	NotSignificant
-0.242022	0.114174	0.47037	0.529846	4.03188	0.258042	0.181736	0.0383352	25.593	1.34396	0.999987	5.56082e-06	4	ENSG00000069329	yes	VPS35	NotSignificant
-0.425323	-0.00349209	0.418338	0.987055	14.9748	0.00183828	0.215224	0.133673	79.9664	4.99161	0.999987	5.56082e-06	4	ENSG00000069345	no	DNAJA2	NotSignificant
-0.610278	-0.285269	0.0397411	0.0853768	3.9485	0.267079	0.165824	0.0316875	24.0218	1.31617	0.827474	0.0822454	4	ENSG00000069399	yes	BCL3	NotSignificant
0.0727842	0.262661	0.452537	0.00670272	2.08702	0.554544	0.0968776	0	0	1	0.208248	0.68142	4	ENSG00000069424	no	KCNAB2	NotSignificant
-0.755235	-0.407378	-0.0595219	0.021714	5.58982	0.0611204	0.177481	0.0586983	64.2207	2.79491	0.42043	0.376306	3	ENSG00000069431	yes	ABCC9	NotSignificant
-0.309637	-0.108976	0.0916851	0.287135	0.501018	0.918668	0.10238	0	0	1	0.999987	5.56082e-06	4	ENSG00000069482	yes	GAL	NotSignificant
-0.183215	0.108482	0.400179	0.466056	4.17518	0.243158	0.148828	0.0256092	28.1468	1.39173	0.999987	5.56082e-06	4	ENSG00000069493	no	CLEC2D	NotSignificant
-0.666496	-0.142032	0.382432	0.595568	16.4686	0.000908771	0.267589	0.219967	81.7836	5.48955	0.999987	5.56082e-06	4	ENSG00000069509	no	FUNDC1	NotSignificant
-0.663364	-0.182957	0.297451	0.45541	9.86733	0.0197282	0.24511	0.152665	69.5966	3.28911	0.999987	5.56082e-06	4	ENSG00000069535	yes	MAOB	NotSignificant
-0.26356	0.0105268	0.284614	0.939995	1.8007	0.614782	0.139843	0	0	1	0.999987	5.56082e-06	4	ENSG00000069667	yes	RORA	NotSignificant
-0.850251	0.123629	1.09751	0.80351	17.4624	0.00016147	0.496886	0.643916	88.5468	8.73119	0.999987	5.56082e-06	3	ENSG00000069696	yes	DRD4	NotSignificant
-0.85344	-0.518928	-0.184416	0.00236192	12.0805	0.0071123	0.170672	0.0789119	75.1667	4.02685	0.104271	0.981837	4	ENSG00000069702	yes	TGFBR3	NotSignificant
-0.351948	0.00518171	0.362311	0.977313	6.38205	0.0411297	0.182212	0.0587784	68.6621	3.19103	0.999987	5.56082e-06	3	ENSG00000069764	no	PLA2G10	NotSignificant
-0.0689153	0.102212	0.27334	0.241735	0.0422221	0.837197	0.0873115	0	0	1	0.999987	5.56082e-06	2	ENSG00000069812	no	HES2	NotSignificant
-0.120193	0.164924	0.450041	0.256907	5.55112	0.135613	0.14547	0.0329996	45.9568	1.85037	0.999987	5.56082e-06	4	ENSG00000069849	yes	ATP1B3	NotSignificant
-0.776593	-0.137371	0.501851	0.673606	9.93048	0.0191665	0.326139	0.285524	69.79	3.31016	0.999987	5.56082e-06	4	ENSG00000069869	yes	NEDD4	NotSignificant
-0.1492	0.173323	0.495846	0.292214	3.66094	0.300481	0.164556	0.0259966	18.0538	1.22031	0.999987	5.56082e-06	4	ENSG00000069943	no	PIGB	NotSignificant
-0.159986	0.127538	0.415062	0.384636	5.32206	0.149677	0.146699	0.0360464	43.6309	1.77402	0.999987	5.56082e-06	4	ENSG00000069956	no	MAPK6	NotSignificant
-0.330063	0.178768	0.687599	0.491078	6.05728	0.108856	0.259612	0.127072	50.4729	2.01909	0.999987	5.56082e-06	4	ENSG00000069966	no	GNB5	NotSignificant
-0.653253	0.095833	0.844919	0.802012	25.0654	3.60684e-06	0.382194	0.396557	92.0209	12.5327	0.999987	5.56082e-06	3	ENSG00000069974	no	RAB27A	NotSignificant
-0.231617	-0.0490516	0.133514	0.59847	2.52131	0.471453	0.0931474	0	0	1	0.999987	5.56082e-06	4	ENSG00000069998	no	HDHD5	NotSignificant
-0.137757	0.0846495	0.307055	0.455681	1.06121	0.786446	0.113475	0	0	1	0.999987	5.56082e-06	4	ENSG00000070010	yes	UFD1	NotSignificant
-0.470536	-0.251643	-0.0327498	0.0242462	1.06462	0.587246	0.111682	0	0	1	0.448048	0.348675	3	ENSG00000070018	yes	LRP6	NotSignificant
-0.252714	0.0973706	0.447456	0.585662	4.58851	0.20453	0.178618	0.0436086	34.6193	1.5295	0.999987	5.56082e-06	4	ENSG00000070019	no	GUCY2C	NotSignificant
-0.855978	-0.419335	0.0173088	0.0597994	4.68131	0.0304925	0.222781	0.0782143	78.6385	4.68131	0.712244	0.147371	2	ENSG00000070031	yes	SCT	NotSignificant
-0.614092	0.0663247	0.746741	0.848486	6.65818	0.0358256	0.347158	0.248172	69.9618	3.32909	0.999987	5.56082e-06	3	ENSG00000070047	no	PHRF1	NotSignificant
-0.225353	0.054611	0.334575	0.702225	1.16972	0.557184	0.142842	0	0	1	0.999987	5.56082e-06	3	ENSG00000070061	no	ELP1	NotSignificant
-0.213952	0.0251395	0.26423	0.836727	2.85402	0.414684	0.121987	0	0	1	0.999987	5.56082e-06	4	ENSG00000070081	yes	NUCB2	NotSignificant
-0.110769	0.218445	0.547659	0.193428	4.91775	0.17792	0.16797	0.0427828	38.9965	1.63925	0.999987	5.56082e-06	4	ENSG00000070087	no	PFN2	NotSignificant
-0.394995	-0.0269484	0.341099	0.885888	7.96398	0.0467621	0.187783	0.0802546	62.3304	2.65466	0.999987	5.56082e-06	4	ENSG00000070159	no	PTPN3	NotSignificant
-0.266894	0.274852	0.816599	0.320039	9.249	0.0261571	0.276406	0.190442	67.5641	3.083	0.999987	5.56082e-06	4	ENSG00000070182	no	SPTB	NotSignificant
-0.824899	-0.198686	0.427528	0.534034	18.1389	0.000411772	0.319503	0.302445	83.4609	6.04629	0.999987	5.56082e-06	4	ENSG00000070190	no	DAPP1	NotSignificant
-0.476119	0.0864845	0.649088	0.763194	4.362	0.112928	0.287048	0.13882	54.1495	2.181	0.999987	5.56082e-06	3	ENSG00000070193	no	FGF10	NotSignificant
-0.498001	-0.0329324	0.432136	0.889617	9.91604	0.0192935	0.237284	0.141516	69.746	3.30535	0.999987	5.56082e-06	4	ENSG00000070214	no	SLC44A1	NotSignificant
-0.574648	-0.182703	0.209242	0.360912	0.531078	0.912013	0.199976	0	0	1	0.999987	5.56082e-06	4	ENSG00000070269	no	TMEM260	NotSignificant
-0.372602	-0.0652098	0.242182	0.677568	3.12281	0.373075	0.156835	0.00411687	3.93274	1.04094	0.999987	5.56082e-06	4	ENSG00000070366	yes	SMG6	NotSignificant
-0.370228	-0.0276242	0.31498	0.874432	0.18495	0.979982	0.174801	0	0	1	0.999987	5.56082e-06	4	ENSG00000070367	no	EXOC5	NotSignificant
-0.482364	-0.270754	-0.0591439	0.0121498	3.74861	0.289921	0.107966	0.00997367	19.9703	1.24954	0.303234	0.518222	4	ENSG00000070371	yes	CLTCL1	NotSignificant
-0.0556026	0.155295	0.366193	0.148957	3.09761	0.37682	0.107603	0.00234759	3.15099	1.03254	0.999987	5.56082e-06	4	ENSG00000070388	no	FGF22	NotSignificant
-0.433172	-0.0864702	0.260231	0.624961	4.61207	0.202509	0.176892	0.0450392	34.9533	1.53736	0.999987	5.56082e-06	4	ENSG00000070404	no	FSTL3	NotSignificant
-0.0527163	0.187151	0.427018	0.126211	3.07149	0.380733	0.122383	0.00372678	2.32762	1.02383	0.969091	0.0136352	4	ENSG00000070413	yes	DGCR2	NotSignificant
-0.0572366	0.120757	0.298751	0.183615	1.50946	0.680088	0.0908147	0	0	1	0.999987	5.56082e-06	4	ENSG00000070423	no	RNF126	NotSignificant
0.0637636	0.332125	0.600486	0.0152806	2.45221	0.48399	0.136921	0	0	1	0.345139	0.462006	4	ENSG00000070444	yes	MNT	NotSignificant
-0.294588	-0.0971366	0.100315	0.334941	2.76939	0.428563	0.100742	0	0	1	0.999987	5.56082e-06	4	ENSG00000070476	no	ZXDC	NotSignificant
-0.479604	-0.311696	-0.143789	0.000274341	0.370446	0.946278	0.0856686	0	0	1	0.0226759	1.64444	4	ENSG00000070495	no	JMJD6	NotSignificant
-0.2217	0.164362	0.550425	0.404035	7.36069	0.061248	0.196974	0.0762853	59.243	2.45356	0.999987	5.56082e-06	4	ENSG00000070501	no	POLB	NotSignificant
-0.370733	-0.0525129	0.265707	0.746366	6.55993	0.0873289	0.16236	0.0488975	54.2678	2.18664	0.999987	5.56082e-06	4	ENSG00000070526	no	ST6GALNAC1	NotSignificant
-0.369037	-0.148071	0.0728955	0.189054	0.337549	0.952819	0.11274	0	0	1	0.999987	5.56082e-06	4	ENSG00000070540	no	WIPI1	NotSignificant
-0.353995	-0.0207293	0.312537	0.90297	2.13923	0.544018	0.170037	0	0	1	0.999987	5.56082e-06	4	ENSG00000070601	no	FRMPD1	NotSignificant
-0.0635132	0.210581	0.484674	0.132119	3.88003	0.274713	0.139846	0.0191659	22.681	1.29334	0.981764	0.00799296	4	ENSG00000070610	no	GBA2	NotSignificant
-0.359168	0.0125227	0.384213	0.947351	2.25093	0.521987	0.189642	0	0	1	0.999987	5.56082e-06	4	ENSG00000070614	no	NDST1	NotSignificant
-0.385349	0.156657	0.698664	0.571058	24.5781	1.8917e-05	0.276539	0.231377	87.794	8.19269	0.999987	5.56082e-06	4	ENSG00000070669	yes	ASNS	NotSignificant
-0.644516	-0.0228732	0.59877	0.942509	11.3389	0.0100274	0.317171	0.275392	73.5425	3.77965	0.999987	5.56082e-06	4	ENSG00000070718	no	AP3M2	NotSignificant
-0.298779	0.0118254	0.32243	0.940517	3.53522	0.316223	0.158475	0.0162293	15.1397	1.17841	0.999987	5.56082e-06	4	ENSG00000070729	no	CNGB1	NotSignificant
-0.277967	-0.102724	0.0725193	0.250602	3.16741	0.366528	0.0894114	0.00207036	5.28525	1.0558	0.999987	5.56082e-06	4	ENSG00000070731	no	ST6GALNAC2	NotSignificant
-0.163292	0.143137	0.449566	0.359917	2.35515	0.308024	0.156344	0.0170055	15.0798	1.17758	0.999987	5.56082e-06	3	ENSG00000070748	yes	CHAT	NotSignificant
-0.425077	-0.184756	0.0555651	0.131863	1.54684	0.671502	0.122615	0	0	1	0.98173	0.00800813	4	ENSG00000070756	yes	PABPC1	NotSignificant
-1.42396	-0.618126	0.187705	0.13273	10.7044	0.0134365	0.411146	0.456748	71.9742	3.56814	0.982967	0.00746102	4	ENSG00000070759	no	TESK2	NotSignificant
-0.778802	-0.124622	0.529558	0.708869	10.9482	0.0120095	0.333771	0.314689	72.5981	3.64939	0.999987	5.56082e-06	4	ENSG00000070761	no	CFAP20	NotSignificant
-0.312343	0.0247048	0.361753	0.885769	0.587395	0.899312	0.171967	0	0	1	0.999987	5.56082e-06	4	ENSG00000070770	no	CSNK2A2	NotSignificant
-0.845823	-0.32586	0.194102	0.219331	13.6491	0.00342379	0.265292	0.207729	78.0206	4.54972	0.999987	5.56082e-06	4	ENSG00000070778	yes	PTPN21	NotSignificant
-0.469066	0.109261	0.687587	0.711168	7.0038	0.0717768	0.29507	0.192367	57.1661	2.3346	0.999987	5.56082e-06	4	ENSG00000070785	no	EIF2B3	NotSignificant
-0.570138	-0.0145417	0.541054	0.959088	13.8762	0.00307857	0.283473	0.22016	78.3803	4.62541	0.999987	5.56082e-06	4	ENSG00000070808	yes	CAMK2A	NotSignificant
-0.42752	-0.16808	0.0913594	0.204163	3.20984	0.36039	0.13237	0.00883796	6.53734	1.06995	0.999987	5.56082e-06	4	ENSG00000070814	no	TCOF1	NotSignificant
-0.488907	-0.0877397	0.313428	0.668167	6.16337	0.103927	0.204681	0.0837371	51.3253	2.05446	0.999987	5.56082e-06	4	ENSG00000070831	yes	CDC42	NotSignificant
-0.122291	0.19483	0.511952	0.228533	4.34426	0.22661	0.1618	0.0338583	30.9433	1.44809	0.999987	5.56082e-06	4	ENSG00000070882	yes	OSBPL3	NotSignificant
-0.699557	-0.153251	0.393055	0.582448	12.3212	0.00636	0.278733	0.203913	75.6518	4.10708	0.999987	5.56082e-06	4	ENSG00000070886	no	EPHA8	NotSignificant
-0.50069	-0.0897556	0.321179	0.668584	1.55266	0.460091	0.209664	0	0	1	0.999987	5.56082e-06	3	ENSG00000070915	no	SLC12A3	NotSignificant
0.154554	0.383127	0.611701	0.00101901	0.644719	0.886123	0.116621	0	0	1	0.0592966	1.22697	4	ENSG00000070950	no	RAD18	NotSignificant
-0.447447	0.147797	0.74304	0.626506	20.9645	0.00010708	0.303701	0.299162	85.6901	6.98816	0.999987	5.56082e-06	4	ENSG00000070961	yes	ATP2B1	NotSignificant
-0.64098	-0.120286	0.400408	0.650712	4.84598	0.0277106	0.265665	0.113518	79.3643	4.84598	0.999987	5.56082e-06	2	ENSG00000070985	no	TRPM5	NotSignificant
-0.870548	-0.389601	0.091346	0.112352	6.90906	0.0748536	0.245386	0.12936	56.5787	2.30302	0.933541	0.0298666	4	ENSG00000071051	no	NCK2	NotSignificant
-1.43943	-0.337258	0.764919	0.548683	57.6475	1.86934e-12	0.562345	1.09723	94.796	19.2158	0.999987	5.56082e-06	4	ENSG00000071054	yes	MAP4K4	NotSignificant
-0.180246	0.00110439	0.182455	0.990477	0.465408	0.926423	0.0925276	0	0	1	0.999987	5.56082e-06	4	ENSG00000071073	yes	MGAT4A	NotSignificant
-0.468222	0.00617781	0.480577	0.979637	10.3587	0.0157509	0.242045	0.124932	71.0388	3.45289	0.999987	5.56082e-06	4	ENSG00000071082	no	RPL31	NotSignificant
-0.323336	-0.0794674	0.164401	0.523032	0.813877	0.846145	0.124425	0	0	1	0.999987	5.56082e-06	4	ENSG00000071127	no	WDR1	NotSignificant
-0.0709911	0.0960105	0.263012	0.259828	3.13421	0.371392	0.0852064	0.00150826	4.28211	1.04474	0.999987	5.56082e-06	4	ENSG00000071189	no	SNX13	NotSignificant
-0.169975	0.0305883	0.231151	0.765003	0.328768	0.566386	0.10233	0	0	1	0.999987	5.56082e-06	2	ENSG00000071203	no	MS4A12	NotSignificant
-0.472936	-0.227109	0.0187187	0.070184	1.51236	0.679421	0.125424	0	0	1	0.761634	0.118254	4	ENSG00000071205	no	ARHGAP10	NotSignificant
-0.310059	0.0127473	0.335554	0.938308	5.01077	0.17101	0.1647	0.0426747	40.129	1.67026	0.999987	5.56082e-06	4	ENSG00000071242	no	RPS6KA2	NotSignificant
-0.158767	0.117324	0.393415	0.404912	2.19789	0.532363	0.140866	0	0	1	0.999987	5.56082e-06	4	ENSG00000071243	no	ING3	NotSignificant
-0.7052	-0.201951	0.301299	0.431562	21.214	9.50342e-05	0.256765	0.202651	85.8584	7.07133	0.999987	5.56082e-06	4	ENSG00000071246	no	VASH1	NotSignificant
-0.599896	-0.0812303	0.437436	0.758876	11.1575	0.010904	0.26463	0.202792	73.1123	3.71917	0.999987	5.56082e-06	4	ENSG00000071282	no	LMCD1	NotSignificant
-0.261139	-0.0410637	0.179012	0.714583	2.90068	0.407194	0.112286	0	0	1	0.999987	5.56082e-06	4	ENSG00000071462	no	BUD23	NotSignificant
-0.30226	-0.0563245	0.189611	0.653523	2.08614	0.554722	0.12548	0	0	1	0.999987	5.56082e-06	4	ENSG00000071537	no	SEL1L	NotSignificant
-0.472221	-0.00735153	0.457518	0.975273	10.3045	0.0161477	0.237182	0.147029	70.8864	3.43482	0.999987	5.56082e-06	4	ENSG00000071539	no	TRIP13	NotSignificant
-0.210842	0.114338	0.439517	0.490728	8.46483	0.0373212	0.165911	0.0664718	64.5592	2.82161	0.999987	5.56082e-06	4	ENSG00000071553	no	ATP6AP1	NotSignificant
-0.859143	0.0653359	0.989815	0.889832	44.1516	1.40132e-09	0.471682	0.755817	93.2052	14.7172	0.999987	5.56082e-06	4	ENSG00000071564	no	TCF3	NotSignificant
-0.514041	-0.309441	-0.104842	0.00303378	2.45966	0.482626	0.104389	0	0	1	0.123619	0.907916	4	ENSG00000071575	no	TRIB2	NotSignificant
-0.228735	0.00573467	0.240204	0.961767	2.37507	0.498292	0.119629	0	0	1	0.999987	5.56082e-06	4	ENSG00000071626	yes	DAZAP1	NotSignificant
-0.521186	-0.0942895	0.332607	0.665087	0.195177	0.978364	0.217808	0	0	1	0.999987	5.56082e-06	4	ENSG00000071655	no	MBD3	NotSignificant
0.0223136	0.246738	0.471162	0.0311747	2.00607	0.571147	0.114504	0	0	1	0.517786	0.28585	4	ENSG00000071794	no	HLTF	NotSignificant
-0.23761	0.0721278	0.381865	0.648094	0.936119	0.816704	0.158032	0	0	1	0.999987	5.56082e-06	4	ENSG00000071859	no	FAM50A	NotSignificant
-0.341861	-0.0915948	0.158671	0.473172	3.91542	0.270743	0.127689	0.0163353	23.3799	1.30514	0.999987	5.56082e-06	4	ENSG00000071889	no	FAM3A	NotSignificant
0.0366301	0.23489	0.43315	0.0202285	1.76795	0.621935	0.101155	0	0	1	0.405242	0.392285	4	ENSG00000071894	no	CPSF1	NotSignificant
-0.281498	0.176982	0.635463	0.4493	5.93373	0.114879	0.233923	0.105451	49.4416	1.97791	0.999987	5.56082e-06	4	ENSG00000071909	no	MYO3B	NotSignificant
-1.29426	-0.694624	-0.0949859	0.0231813	12.253	0.00656497	0.305943	0.258197	75.5161	4.08432	0.437699	0.358825	4	ENSG00000071967	no	CYBRD1	NotSignificant
-1.49009	-0.571336	0.347418	0.222911	17.4729	0.000564847	0.46876	0.677412	82.8306	5.82431	0.999987	5.56082e-06	4	ENSG00000071991	no	CDH19	NotSignificant
-0.297834	0.035113	0.36806	0.836244	10.3137	0.0160796	0.169874	0.0724003	70.9124	3.43789	0.999987	5.56082e-06	4	ENSG00000071994	no	PDCD2	NotSignificant
0.0941741	0.352117	0.610059	0.00746086	4.28661	0.232133	0.131606	0.021271	30.0146	1.42887	0.22184	0.653959	4	ENSG00000072041	yes	SLC6A15	NotSignificant
-0.316757	-0.109321	0.0981158	0.301643	0.859624	0.835159	0.105837	0	0	1	0.999987	5.56082e-06	4	ENSG00000072042	no	RDH11	NotSignificant
-0.00216818	0.266389	0.534946	0.0518785	1.70036	0.636854	0.137021	0	0	1	0.666619	0.176122	4	ENSG00000072062	no	PRKACA	NotSignificant
-0.213453	0.12467	0.462794	0.469887	4.05611	0.255468	0.172515	0.0327606	26.0376	1.35204	0.999987	5.56082e-06	4	ENSG00000072071	no	ADGRL1	NotSignificant
-0.204024	-0.00437647	0.195271	0.96573	0.26915	0.603903	0.101863	0	0	1	0.999987	5.56082e-06	2	ENSG00000072080	no	SPP2	NotSignificant
-0.144754	0.0284291	0.201613	0.74765	1.09069	0.579641	0.0883606	0	0	1	0.999987	5.56082e-06	3	ENSG00000072110	no	ACTN1	NotSignificant
-0.691295	-0.315861	0.0595719	0.0991545	0.767705	0.857175	0.191551	0	0	1	0.886846	0.0521516	4	ENSG00000072121	no	ZFYVE26	NotSignificant
0.0829278	0.323333	0.563739	0.00838768	2.85012	0.415315	0.122658	0	0	1	0.237973	0.623472	4	ENSG00000072133	no	RPS6KA6	NotSignificant
-0.666023	-0.188684	0.288655	0.438493	8.53703	0.0361237	0.243545	0.135403	64.859	2.84568	0.999987	5.56082e-06	4	ENSG00000072134	yes	EPN2	NotSignificant
-0.294477	-0.0216326	0.251211	0.876508	3.82738	0.280717	0.139209	0.0182984	21.6174	1.27579	0.999987	5.56082e-06	4	ENSG00000072135	no	PTPN18	NotSignificant
-0.549111	0.0581631	0.665437	0.851096	15.4632	0.00146068	0.309839	0.292561	80.5991	5.15441	0.999987	5.56082e-06	4	ENSG00000072163	no	LIMS2	NotSignificant
-0.470987	-0.173732	0.123522	0.251996	6.2729	0.099062	0.151663	0.0393991	52.1753	2.09097	0.999987	5.56082e-06	4	ENSG00000072182	no	ASIC4	NotSignificant
-0.295515	0.00901129	0.313537	0.95375	4.18453	0.242216	0.155373	0.0285819	28.3073	1.39484	0.999987	5.56082e-06	4	ENSG00000072195	no	SPEG	NotSignificant
-1.03295	-0.137324	0.758303	0.763784	32.0314	5.15431e-07	0.456961	0.749941	90.6342	10.6771	0.999987	5.56082e-06	4	ENSG00000072201	no	LNX1	NotSignificant
-0.358724	-0.0404686	0.277787	0.803187	0.576886	0.901703	0.162378	0	0	1	0.999987	5.56082e-06	4	ENSG00000072210	no	ALDH3A2	NotSignificant
-0.461186	-0.0705145	0.320157	0.723515	4.75495	0.190645	0.199326	0.0583571	36.9079	1.58498	0.999987	5.56082e-06	4	ENSG00000072274	yes	TFRC	NotSignificant
-0.924624	0.0385634	1.00175	0.937453	29.7482	1.55906e-06	0.491431	0.805257	89.9153	9.91605	0.999987	5.56082e-06	4	ENSG00000072310	yes	SREBF1	NotSignificant
-0.434236	0.0914542	0.617145	0.733123	12.2448	0.00658989	0.268214	0.195887	75.4998	4.08161	0.999987	5.56082e-06	4	ENSG00000072315	yes	TRPC5	NotSignificant
-0.297115	0.0924984	0.482112	0.641705	4.11002	0.249826	0.198786	0.0436794	27.0077	1.37001	0.999987	5.56082e-06	4	ENSG00000072364	no	AFF4	NotSignificant
-0.512282	-0.0939028	0.324476	0.660007	19.1085	0.000259632	0.213463	0.14348	84.3002	6.3695	0.999987	5.56082e-06	4	ENSG00000072401	no	UBE2D1	NotSignificant
-0.175443	0.0501521	0.275748	0.663041	0.242699	0.970419	0.115102	0	0	1	0.999987	5.56082e-06	4	ENSG00000072415	no	PALS1	NotSignificant
-0.329343	-0.156108	0.0171265	0.0773629	1.09048	0.779373	0.0883867	0	0	1	0.792745	0.100866	4	ENSG00000072422	no	RHOBTB1	NotSignificant
-0.538417	-0.12889	0.280638	0.537331	1.19844	0.549241	0.208946	0	0	1	0.999987	5.56082e-06	3	ENSG00000072501	no	SMC1A	NotSignificant
-0.435327	-0.215008	0.00531133	0.0557846	0.87346	0.646146	0.11241	0	0	1	0.690395	0.160903	3	ENSG00000072506	no	HSD17B10	NotSignificant
-0.176098	0.0448381	0.265774	0.690801	0.131385	0.987822	0.112724	0	0	1	0.999987	5.56082e-06	4	ENSG00000072518	yes	MARK2	NotSignificant
-0.511224	-0.195275	0.120675	0.225754	1.56972	0.666274	0.161202	0	0	1	0.999987	5.56082e-06	4	ENSG00000072571	no	HMMR	NotSignificant
-0.424774	-0.114099	0.196577	0.471638	2.79579	0.424194	0.158511	0	0	1	0.999987	5.56082e-06	4	ENSG00000072609	no	CHFR	NotSignificant
-0.314234	0.105839	0.525911	0.621433	7.45539	0.0587158	0.214327	0.102384	59.7607	2.48513	0.999987	5.56082e-06	4	ENSG00000072657	no	TRHDE	NotSignificant
-0.72545	-0.348131	0.0291873	0.0705517	0.727315	0.866761	0.192513	0	0	1	0.763113	0.117411	4	ENSG00000072682	no	P4HA2	NotSignificant
-0.45327	-0.16818	0.11691	0.247591	2.56523	0.463617	0.145457	0	0	1	0.999987	5.56082e-06	4	ENSG00000072694	yes	FCGR2B	NotSignificant
-0.59351	-0.30223	-0.0109494	0.0419879	4.73315	0.192413	0.148615	0.0324293	36.6172	1.57772	0.60534	0.218	4	ENSG00000072736	yes	NFATC3	NotSignificant
-0.243583	-0.071879	0.0998246	0.411939	1.36193	0.714482	0.0876055	0	0	1	0.999987	5.56082e-06	4	ENSG00000072756	no	TRNT1	NotSignificant
-0.254622	-0.0153783	0.223866	0.899745	0.997114	0.80195	0.122066	0	0	1	0.999987	5.56082e-06	4	ENSG00000072778	no	ACADVL	NotSignificant
-0.842509	-0.452693	-0.0628774	0.0228396	6.94647	0.0736236	0.198889	0.0717706	56.8126	2.31549	0.433703	0.362808	4	ENSG00000072786	no	STK10	NotSignificant
-0.199551	0.0104869	0.220525	0.922045	1.20515	0.751769	0.107164	0	0	1	0.999987	5.56082e-06	4	ENSG00000072803	no	FBXW11	NotSignificant
-0.418023	0.192202	0.802427	0.537019	10.555	0.0143922	0.311345	0.271551	71.5775	3.51834	0.999987	5.56082e-06	4	ENSG00000072818	no	ACAP1	NotSignificant
-0.57004	-0.0738404	0.422359	0.770542	9.14051	0.0274799	0.253168	0.167046	67.1791	3.04684	0.999987	5.56082e-06	4	ENSG00000072832	yes	CRMP1	NotSignificant
-0.698048	-0.130767	0.436514	0.651412	10.9775	0.011848	0.289434	0.199809	72.6714	3.65917	0.999987	5.56082e-06	4	ENSG00000072840	yes	EVC	NotSignificant
-0.145838	0.0731621	0.292162	0.512614	4.00974	0.260414	0.111737	0.0129614	25.1823	1.33658	0.999987	5.56082e-06	4	ENSG00000072849	no	DERL2	NotSignificant
-0.753898	-0.0778782	0.598142	0.821365	14.7914	0.00200383	0.344914	0.340261	79.718	4.93048	0.999987	5.56082e-06	4	ENSG00000072858	no	SIDT1	NotSignificant
-1.78167	-0.634329	0.513007	0.278539	33.9445	4.25634e-08	0.585386	0.9384	94.108	16.9723	0.999987	5.56082e-06	3	ENSG00000072864	yes	NDE1	NotSignificant
-0.909779	-0.0741876	0.761404	0.861854	17.9289	0.000454944	0.42633	0.572662	83.2673	5.97631	0.999987	5.56082e-06	4	ENSG00000072952	yes	IRAG1	NotSignificant
-0.111566	0.106624	0.324814	0.338172	3.08122	0.379272	0.111324	0.00169824	2.63594	1.02707	0.999987	5.56082e-06	4	ENSG00000072954	no	TMEM38A	NotSignificant
-0.105119	0.223337	0.551793	0.182631	0.407632	0.938662	0.167583	0	0	1	0.999987	5.56082e-06	4	ENSG00000072958	no	AP1M1	NotSignificant
-0.533937	-0.179749	0.174439	0.319895	7.16522	0.0668139	0.180712	0.0594902	58.1311	2.38841	0.999987	5.56082e-06	4	ENSG00000073008	no	PVR	NotSignificant
-0.179909	0.0227224	0.225354	0.82604	0.869078	0.647563	0.103386	0	0	1	0.999987	5.56082e-06	3	ENSG00000073050	yes	XRCC1	NotSignificant
-0.695457	-0.288982	0.117494	0.163491	9.23292	0.0263491	0.207389	0.103385	67.5076	3.07764	0.999987	5.56082e-06	4	ENSG00000073060	no	SCARB1	NotSignificant
-0.535073	-0.13606	0.262954	0.503924	0.47379	0.491249	0.203582	0	0	1	0.999987	5.56082e-06	2	ENSG00000073067	no	CYP2W1	NotSignificant
-0.140069	0.135754	0.411576	0.33472	1.82959	0.608518	0.140728	0	0	1	0.999987	5.56082e-06	4	ENSG00000073111	yes	MCM2	NotSignificant
-0.644675	0.0488737	0.742423	0.890148	30.9796	8.5849e-07	0.353858	0.444536	90.3162	10.3265	0.999987	5.56082e-06	4	ENSG00000073146	no	MOV10L1	NotSignificant
-0.385535	-0.166464	0.0526064	0.136406	1.28934	0.731665	0.111773	0	0	1	0.991178	0.00384828	4	ENSG00000073150	yes	PANX2	NotSignificant
0.00882812	0.22388	0.438931	0.0413082	0.0392132	0.997959	0.109722	0	0	1	0.600031	0.221827	4	ENSG00000073169	no	SELENOO	NotSignificant
-0.332692	-0.0854253	0.161842	0.498327	2.61769	0.270132	0.126159	0.0118392	23.5967	1.30884	0.999987	5.56082e-06	3	ENSG00000073282	no	TP63	NotSignificant
-1.30352	-0.759608	-0.215698	0.00619602	13.0061	0.00462343	0.277511	0.228901	76.9339	4.33537	0.199155	0.700808	4	ENSG00000073331	no	ALPK1	NotSignificant
-1.3048	-0.460122	0.384551	0.285674	14.4052	0.00240242	0.430964	0.556589	79.1742	4.80173	0.999987	5.56082e-06	4	ENSG00000073350	no	LLGL2	NotSignificant
-0.712462	-0.157711	0.397041	0.577391	6.58382	0.0864149	0.283042	0.164959	54.4337	2.19461	0.999987	5.56082e-06	4	ENSG00000073417	yes	PDE8A	NotSignificant
-0.325782	0.122627	0.571037	0.591963	2.43059	0.487965	0.228785	0	0	1	0.999987	5.56082e-06	4	ENSG00000073464	no	CLCN4	NotSignificant
-0.202409	0.0669137	0.336236	0.626289	6.26226	0.099525	0.137412	0.0378242	52.094	2.08742	0.999987	5.56082e-06	4	ENSG00000073536	no	NLE1	NotSignificant
-0.0278192	0.245277	0.518373	0.0783552	2.25144	0.521887	0.139337	0	0	1	0.797009	0.0985367	4	ENSG00000073578	no	SDHA	NotSignificant
-0.246257	0.055545	0.357347	0.718308	1.40337	0.704746	0.153983	0	0	1	0.999987	5.56082e-06	4	ENSG00000073584	no	SMARCE1	NotSignificant
-0.35013	0.314063	0.978257	0.354047	28.0477	8.11943e-07	0.33888	0.313833	92.8693	14.0238	0.999987	5.56082e-06	3	ENSG00000073598	no	FNDC8	NotSignificant
-0.431905	-0.164038	0.103829	0.23004	5.04299	0.168676	0.136669	0.0277529	40.5115	1.681	0.999987	5.56082e-06	4	ENSG00000073605	no	GSDMB	NotSignificant
-0.505228	-0.1977	0.109828	0.20767	4.15206	0.245506	0.156905	0.0299353	27.7467	1.38402	0.999987	5.56082e-06	4	ENSG00000073614	no	KDM5A	NotSignificant
-0.0213153	0.252814	0.526943	0.0706744	1.27813	0.734334	0.139864	0	0	1	0.763237	0.117341	4	ENSG00000073670	yes	ADAM11	NotSignificant
-0.577353	-0.280592	0.0161696	0.0638577	2.2265	0.526747	0.151412	0	0	1	0.732758	0.135039	4	ENSG00000073711	yes	PPP2R3A	NotSignificant
-0.894431	-0.490965	-0.0874995	0.0170782	9.78722	0.0204641	0.205854	0.113582	69.3478	3.26241	0.368161	0.433962	4	ENSG00000073712	yes	FERMT2	NotSignificant
-0.429309	0.172157	0.773623	0.574798	8.81312	0.0121971	0.306876	0.195348	77.3066	4.40656	0.999987	5.56082e-06	3	ENSG00000073734	no	ABCB11	NotSignificant
-0.915617	-0.139751	0.636116	0.724064	22.7038	4.65504e-05	0.395857	0.523805	86.7863	7.56793	0.999987	5.56082e-06	4	ENSG00000073737	no	DHRS9	NotSignificant
-0.185186	-0.0195296	0.146127	0.817265	0.0750031	0.784187	0.0845203	0	0	1	0.999987	5.56082e-06	2	ENSG00000073754	no	CD5L	NotSignificant
-0.370542	-0.0530299	0.264482	0.743405	6.90343	0.0750405	0.161999	0.0535744	56.5433	2.30114	0.999987	5.56082e-06	4	ENSG00000073756	yes	PTGS2	NotSignificant
-0.944026	-0.00658323	0.930859	0.989018	64.99	5.04092e-14	0.478296	0.815848	95.3839	21.6633	0.999987	5.56082e-06	4	ENSG00000073792	yes	IGF2BP2	NotSignificant
-0.349576	-0.0304054	0.288765	0.851885	4.74086	0.191787	0.162845	0.0394895	36.7203	1.58029	0.999987	5.56082e-06	4	ENSG00000073803	no	MAP3K13	NotSignificant
-0.644441	-0.162826	0.318789	0.507566	8.05476	0.0448935	0.245726	0.151207	62.7549	2.68492	0.999987	5.56082e-06	4	ENSG00000073849	no	ST6GAL1	NotSignificant
-0.44662	-0.0789625	0.288695	0.673795	0.785642	0.67515	0.187584	0	0	1	0.999987	5.56082e-06	3	ENSG00000073861	no	TBX21	NotSignificant
-0.0617479	0.22825	0.518247	0.122919	5.72581	0.125739	0.147961	0.0389425	47.6057	1.9086	0.959448	0.0179785	4	ENSG00000073910	yes	FRY	NotSignificant
-0.511486	-0.206659	0.0981677	0.183924	2.10336	0.551233	0.155527	0	0	1	0.999987	5.56082e-06	4	ENSG00000073921	no	PICALM	NotSignificant
-0.575043	0.184972	0.944988	0.633351	17.587	0.000151718	0.38777	0.377171	88.628	8.79349	0.999987	5.56082e-06	3	ENSG00000073969	yes	NSF	NotSignificant
-1.14086	-0.696931	-0.253004	0.002091	7.28199	0.0634328	0.226498	0.0971749	58.8025	2.42733	0.0962305	1.01669	4	ENSG00000074047	yes	GLI2	NotSignificant
-0.302576	0.0686577	0.439891	0.71699	1.46619	0.690094	0.189408	0	0	1	0.999987	5.56082e-06	4	ENSG00000074054	no	CLASP1	NotSignificant
-0.611227	-0.127758	0.355711	0.60451	7.60286	0.0549737	0.246672	0.139006	60.5411	2.53429	0.999987	5.56082e-06	4	ENSG00000074071	no	MRPS34	NotSignificant
-1.11151	-0.392644	0.326225	0.284382	14.5518	0.00224269	0.366777	0.388309	79.3839	4.85058	0.999987	5.56082e-06	4	ENSG00000074181	yes	NOTCH3	NotSignificant
-0.330969	-0.0106204	0.309729	0.948192	0.676213	0.878784	0.163446	0	0	1	0.999987	5.56082e-06	4	ENSG00000074201	no	CLNS1A	NotSignificant
-0.0890611	0.10659	0.302242	0.285618	0.179178	0.980879	0.0998241	0	0	1	0.999987	5.56082e-06	4	ENSG00000074211	yes	PPP2R2C	NotSignificant
-0.976903	-0.542845	-0.108787	0.0142386	0.591964	0.743801	0.221462	0	0	1	0.331867	0.479036	3	ENSG00000074219	no	TEAD2	NotSignificant
-0.168921	0.0217511	0.212423	0.823081	2.56117	0.464338	0.0972836	0	0	1	0.999987	5.56082e-06	4	ENSG00000074266	no	EED	NotSignificant
-0.231473	0.0519791	0.335431	0.719284	4.92897	0.177073	0.144621	0.0297578	39.1353	1.64299	0.999987	5.56082e-06	4	ENSG00000074276	no	CDHR2	NotSignificant
0.014743	0.20309	0.391437	0.0345681	0.337892	0.952751	0.0960972	0	0	1	0.549944	0.259682	4	ENSG00000074317	yes	SNCB	NotSignificant
-0.108618	0.0864702	0.281559	0.384997	2.22915	0.526229	0.0995368	0	0	1	0.999987	5.56082e-06	4	ENSG00000074319	no	TSG101	NotSignificant
-0.480623	-0.0991553	0.282313	0.610433	2.22651	0.526746	0.19463	0	0	1	0.999987	5.56082e-06	4	ENSG00000074356	no	NCBP3	NotSignificant
-0.684941	-0.279553	0.125835	0.17651	5.79557	0.121991	0.206834	0.0807141	48.2364	1.93186	0.999987	5.56082e-06	4	ENSG00000074370	yes	ATP2A3	NotSignificant
-0.738015	0.288314	1.31464	0.581916	30.085	1.32439e-06	0.523647	0.954078	90.0283	10.0283	0.999987	5.56082e-06	4	ENSG00000074410	yes	CA12	NotSignificant
-0.685202	-0.291631	0.10194	0.146415	5.02798	0.169759	0.200805	0.0622592	40.3339	1.67599	0.999987	5.56082e-06	4	ENSG00000074416	yes	MGLL	NotSignificant
-0.709411	-0.342879	0.023653	0.0667306	7.38256	0.0606539	0.18701	0.0778886	59.3637	2.46085	0.745979	0.127273	4	ENSG00000074527	no	NTN4	NotSignificant
-0.648988	-0.211227	0.226534	0.344295	10.4105	0.00548775	0.223352	0.109638	80.7886	5.20524	0.999987	5.56082e-06	3	ENSG00000074582	no	BCS1L	NotSignificant
-0.24414	0.0904089	0.424958	0.596346	7.13738	0.0676457	0.170692	0.0551847	57.9677	2.37913	0.999987	5.56082e-06	4	ENSG00000074590	yes	NUAK1	NotSignificant
-0.180889	0.135025	0.450938	0.402194	2.28867	0.514696	0.161183	0	0	1	0.999987	5.56082e-06	4	ENSG00000074603	yes	DPP8	NotSignificant
-0.270162	0.162466	0.595094	0.461712	5.88268	0.117459	0.220732	0.0927634	49.0029	1.96089	0.999987	5.56082e-06	4	ENSG00000074621	yes	SLC24A1	NotSignificant
-0.591208	-0.356666	-0.122124	0.00287777	2.55474	0.46548	0.119666	0	0	1	0.119729	0.921802	4	ENSG00000074657	no	ZNF532	NotSignificant
-1.25536	-0.470214	0.314929	0.240474	5.39684	0.0673119	0.400591	0.290192	62.9413	2.69842	0.999987	5.56082e-06	3	ENSG00000074660	no	SCARF1	NotSignificant
-0.655331	-0.455491	-0.255651	7.92109e-06	2.72632	0.435773	0.101961	0	0	1	0.0014675	2.83342	4	ENSG00000074695	no	LMAN1	NotSignificant
-0.385893	-0.027971	0.329951	0.878266	6.83662	0.0772917	0.182617	0.0681665	56.1187	2.27887	0.999987	5.56082e-06	4	ENSG00000074696	yes	HACD3	NotSignificant
-0.749389	0.126018	1.00142	0.777834	31.4333	6.88947e-07	0.446644	0.658264	90.456	10.4778	0.999987	5.56082e-06	4	ENSG00000074706	no	IPCEF1	NotSignificant
-0.159031	0.122322	0.403675	0.394147	0.375842	0.945187	0.14355	0	0	1	0.999987	5.56082e-06	4	ENSG00000074755	no	ZZEF1	NotSignificant
-0.0152509	0.231846	0.478943	0.065916	0.542033	0.762604	0.126072	0	0	1	0.741502	0.129888	3	ENSG00000074771	yes	NOX3	NotSignificant
-0.36224	-0.0543657	0.253509	0.729269	8.61059	0.0349425	0.157082	0.0559092	65.1592	2.8702	0.999987	5.56082e-06	4	ENSG00000074800	yes	ENO1	NotSignificant
-0.470977	-0.0140984	0.44278	0.951773	6.4175	0.0929736	0.233106	0.109807	53.2528	2.13917	0.999987	5.56082e-06	4	ENSG00000074803	yes	SLC12A1	NotSignificant
-0.988067	-0.209593	0.568882	0.597714	9.13879	0.0275014	0.397188	0.405399	67.1729	3.04626	0.999987	5.56082e-06	4	ENSG00000074842	no	MYDGF	NotSignificant
-0.554638	-0.163738	0.227162	0.411658	7.34356	0.0617172	0.199443	0.088854	59.1479	2.44785	0.999987	5.56082e-06	4	ENSG00000074855	yes	ANO8	NotSignificant
-0.404897	-0.110621	0.183655	0.461263	4.1859	0.242077	0.150144	0.0261535	28.3309	1.3953	0.999987	5.56082e-06	4	ENSG00000074935	no	TUBE1	NotSignificant
-0.502019	-0.207794	0.0864322	0.166297	3.13796	0.37084	0.150118	0.0050469	4.39635	1.04599	0.999987	5.56082e-06	4	ENSG00000074964	no	ARHGEF10L	NotSignificant
-1.03651	-0.257073	0.522363	0.517999	42.3386	3.40032e-09	0.397679	0.565439	92.9143	14.1129	0.999987	5.56082e-06	4	ENSG00000074966	no	TXK	NotSignificant
-0.0624636	0.141977	0.346417	0.173474	1.61161	0.656759	0.104308	0	0	1	0.999987	5.56082e-06	4	ENSG00000075035	yes	WSCD2	NotSignificant
-0.509918	-0.28303	-0.0561428	0.0144871	2.09769	0.350343	0.115761	0.00254649	4.65683	1.04884	0.334244	0.475936	3	ENSG00000075043	yes	KCNQ2	NotSignificant
-0.360256	-0.0123333	0.33559	0.94461	8.85321	0.0313076	0.177515	0.0743599	66.114	2.95107	0.999987	5.56082e-06	4	ENSG00000075073	yes	TACR2	NotSignificant
-0.47094	-0.00275234	0.465436	0.990807	12.1007	0.00704595	0.238876	0.16314	75.2081	4.03358	0.999987	5.56082e-06	4	ENSG00000075089	no	ACTR6	NotSignificant
-0.062234	0.183437	0.429108	0.143341	1.69974	0.636992	0.125345	0	0	1	0.999987	5.56082e-06	4	ENSG00000075131	no	TIPIN	NotSignificant
-0.405458	-0.0423157	0.320826	0.819345	4.22285	0.121065	0.18528	0.0539709	52.6386	2.11142	0.999987	5.56082e-06	3	ENSG00000075142	yes	SRI	NotSignificant
-0.0693321	0.231783	0.532899	0.13138	0.497987	0.919333	0.153633	0	0	1	0.98167	0.00803431	4	ENSG00000075151	no	EIF4G3	NotSignificant
-1.04906	-0.365299	0.31846	0.295048	11.2263	0.0105632	0.348863	0.340644	73.277	3.74209	0.999987	5.56082e-06	4	ENSG00000075188	yes	NUP37	NotSignificant
-0.724024	0.158195	1.04041	0.72525	20.4452	0.000137237	0.45012	0.683488	85.3267	6.81508	0.999987	5.56082e-06	4	ENSG00000075213	yes	SEMA3A	NotSignificant
-0.714376	-0.326799	0.0607773	0.0984092	4.17522	0.243155	0.197747	0.049961	28.1474	1.39174	0.881454	0.0548003	4	ENSG00000075218	no	GTSE1	NotSignificant
-0.228897	0.194353	0.617602	0.368121	9.76823	0.0206426	0.215947	0.113885	69.2882	3.25608	0.999987	5.56082e-06	4	ENSG00000075223	no	SEMA3C	NotSignificant
-0.704724	-0.334059	0.0366069	0.0773291	8.95178	0.029939	0.189119	0.0872921	66.4871	2.98393	0.792745	0.100866	4	ENSG00000075234	no	TTC38	NotSignificant
-0.253515	0.0460475	0.34561	0.763203	3.21954	0.358998	0.152841	0.00702365	6.81912	1.07318	0.999987	5.56082e-06	4	ENSG00000075239	yes	ACAT1	NotSignificant
-0.314167	-0.0437957	0.226576	0.750878	1.92033	0.589106	0.137947	0	0	1	0.999987	5.56082e-06	4	ENSG00000075240	no	GRAMD4	NotSignificant
-0.806416	-0.193529	0.419359	0.53599	16.2981	0.000985071	0.312703	0.287328	81.5929	5.43269	0.999987	5.56082e-06	4	ENSG00000075275	yes	CELSR1	NotSignificant
-0.224473	0.0642107	0.352894	0.662876	2.55799	0.464901	0.14729	0	0	1	0.999987	5.56082e-06	4	ENSG00000075290	no	WNT8B	NotSignificant
-0.364177	-0.176717	0.0107436	0.064655	1.28031	0.733813	0.0956449	0	0	1	0.737224	0.132401	4	ENSG00000075292	yes	ZNF638	NotSignificant
-0.0203989	0.188133	0.396666	0.0770212	2.27812	0.516725	0.106396	0	0	1	0.791612	0.101487	4	ENSG00000075303	no	SLC25A40	NotSignificant
-0.227514	-0.0389909	0.149532	0.685208	1.45163	0.693477	0.0961868	0	0	1	0.999987	5.56082e-06	4	ENSG00000075336	no	TIMM21	NotSignificant
-0.190271	0.270352	0.730975	0.249997	8.96578	0.0297494	0.235016	0.139111	66.5394	2.98859	0.999987	5.56082e-06	4	ENSG00000075340	yes	ADD2	NotSignificant
-0.250085	0.161034	0.572152	0.442659	0.668641	0.880554	0.209758	0	0	1	0.999987	5.56082e-06	4	ENSG00000075391	yes	RASAL2	NotSignificant
-0.0957642	0.151817	0.399399	0.229421	0.728432	0.866497	0.126319	0	0	1	0.999987	5.56082e-06	4	ENSG00000075399	no	VPS9D1	NotSignificant
-0.300148	-0.128947	0.0422541	0.139884	2.99041	0.393106	0.087349	0	0	1	0.998689	0.000569706	4	ENSG00000075407	no	ZNF37A	NotSignificant
-0.255567	-0.0506227	0.154322	0.628297	0.398823	0.940485	0.104565	0	0	1	0.999987	5.56082e-06	4	ENSG00000075413	no	MARK3	NotSignificant
-0.467784	0.00131723	0.470419	0.995609	15.6399	0.00134399	0.239342	0.153781	80.8183	5.21329	0.999987	5.56082e-06	4	ENSG00000075415	yes	SLC25A3	NotSignificant
-0.605382	-0.378891	-0.1524	0.00104257	1.46349	0.690722	0.115559	0	0	1	0.0604139	1.21886	4	ENSG00000075420	no	FNDC3B	NotSignificant
-0.507613	-0.307297	-0.10698	0.00264104	0.222003	0.973961	0.102204	0	0	1	0.112581	0.948536	4	ENSG00000075426	no	FOSL2	NotSignificant
-0.815572	-0.301739	0.212094	0.249751	8.78181	0.0123895	0.262165	0.154232	77.2257	4.39091	0.999987	5.56082e-06	3	ENSG00000075429	yes	CACNG5	NotSignificant
-0.649258	-0.223451	0.202355	0.303698	9.33073	0.025202	0.217252	0.122051	67.8482	3.11024	0.999987	5.56082e-06	4	ENSG00000075461	no	CACNG4	NotSignificant
-0.696888	-0.193016	0.310856	0.452777	16.6316	0.000841357	0.257082	0.197466	81.9621	5.54387	0.999987	5.56082e-06	4	ENSG00000075539	no	FRYL	NotSignificant
-0.0710532	0.12225	0.315553	0.215148	0.995682	0.802297	0.0986259	0	0	1	0.999987	5.56082e-06	4	ENSG00000075568	no	TMEM131	NotSignificant
-0.569885	-0.0144734	0.540939	0.959266	11.4854	0.0093708	0.283379	0.215964	73.8799	3.82847	0.999987	5.56082e-06	4	ENSG00000075618	yes	FSCN1	NotSignificant
-0.834292	-0.182896	0.468499	0.582106	7.21042	0.0271817	0.332351	0.235663	72.2624	3.60521	0.999987	5.56082e-06	3	ENSG00000075624	yes	ACTB	NotSignificant
-0.202292	0.195318	0.592927	0.335652	0.325845	0.849657	0.202866	0	0	1	0.999987	5.56082e-06	3	ENSG00000075643	no	MOCOS	NotSignificant
-1.4656	-0.24276	0.980081	0.697207	34.4879	1.56284e-07	0.62391	1.38697	91.3013	11.496	0.999987	5.56082e-06	4	ENSG00000075651	no	PLD1	NotSignificant
-0.541606	-0.0803137	0.380979	0.732922	8.80024	0.0122759	0.235358	0.109187	77.2733	4.40012	0.999987	5.56082e-06	3	ENSG00000075673	yes	ATP12A	NotSignificant
-0.14694	0.0216164	0.190173	0.80154	2.01584	0.569126	0.0859996	0	0	1	0.999987	5.56082e-06	4	ENSG00000075702	yes	WDR62	NotSignificant
-0.339791	-0.113858	0.112076	0.323294	1.09438	0.77843	0.115274	0	0	1	0.999987	5.56082e-06	4	ENSG00000075711	yes	DLG1	NotSignificant
-0.049942	0.151948	0.353839	0.140179	0.632025	0.72905	0.103007	0	0	1	0.999987	5.56082e-06	3	ENSG00000075785	no	RAB7A	NotSignificant
0.0123005	0.269507	0.526714	0.0400051	0.528907	0.912496	0.13123	0	0	1	0.591306	0.228187	4	ENSG00000075790	no	BCAP29	NotSignificant
-0.107712	0.0550551	0.217822	0.507365	1.55385	0.669899	0.0830461	0	0	1	0.999987	5.56082e-06	4	ENSG00000075826	no	SEC31B	NotSignificant
-0.133684	0.0789347	0.291553	0.466836	0.375899	0.945175	0.108481	0	0	1	0.999987	5.56082e-06	4	ENSG00000075856	no	SART3	NotSignificant
-0.454016	-0.0871478	0.279721	0.641516	7.92296	0.047631	0.187181	0.0670358	62.1354	2.64099	0.999987	5.56082e-06	4	ENSG00000075884	yes	ARHGAP15	NotSignificant
-0.581527	-0.259442	0.0626422	0.114389	0.580253	0.900938	0.164332	0	0	1	0.94009	0.0268306	4	ENSG00000075886	no	TUBA3D	NotSignificant
-0.73718	-0.195078	0.347025	0.480622	2.95634	0.228054	0.276588	0.0968287	32.3489	1.47817	0.999987	5.56082e-06	3	ENSG00000075891	no	PAX2	NotSignificant
-0.269772	0.124084	0.51794	0.536914	7.71314	0.0523277	0.200951	0.0843673	61.1053	2.57105	0.999987	5.56082e-06	4	ENSG00000075914	no	EXOSC7	NotSignificant
-0.646359	0.0617422	0.769843	0.864305	11.089	0.0112541	0.361283	0.342264	72.9462	3.69634	0.999987	5.56082e-06	4	ENSG00000075945	no	KIFAP3	NotSignificant
-0.372715	-0.0535115	0.265693	0.742481	3.3195	0.344938	0.162862	0.0114904	9.62489	1.1065	0.999987	5.56082e-06	4	ENSG00000075975	no	MKRN2	NotSignificant
-1.04679	-0.29607	0.45465	0.439539	25.3403	1.31067e-05	0.383027	0.502602	88.1611	8.44676	0.999987	5.56082e-06	4	ENSG00000076003	no	MCM6	NotSignificant
-0.316695	-0.0348479	0.246999	0.808523	2.14165	0.543533	0.143802	0	0	1	0.999987	5.56082e-06	4	ENSG00000076043	no	REXO2	NotSignificant
-0.317017	-0.153649	0.00972039	0.0652784	1.9384	0.58529	0.083353	0	0	1	0.739856	0.130853	4	ENSG00000076053	no	RBM7	NotSignificant
-1.04818	-0.52749	-0.00680495	0.0470801	8.4412	0.0377214	0.265661	0.170531	64.46	2.81373	0.637221	0.19571	4	ENSG00000076067	yes	RBMS2	NotSignificant
-0.386489	-0.0388728	0.308743	0.826513	8.93161	0.0302141	0.177358	0.0648718	66.4114	2.9772	0.999987	5.56082e-06	4	ENSG00000076108	no	BAZ2A	NotSignificant
-0.373044	0.124651	0.622347	0.623507	9.93383	0.0191371	0.253931	0.175397	69.8002	3.31128	0.999987	5.56082e-06	4	ENSG00000076201	no	PTPN23	NotSignificant
-0.171961	0.109244	0.390449	0.446409	0.0674147	0.966854	0.143475	0	0	1	0.999987	5.56082e-06	3	ENSG00000076242	no	MLH1	NotSignificant
-0.295031	0.00312982	0.301291	0.983586	0.875543	0.645473	0.152126	0	0	1	0.999987	5.56082e-06	3	ENSG00000076248	no	UNG	NotSignificant
-0.6776	-0.412419	-0.147238	0.00230214	3.46565	0.325245	0.135299	0.0131248	13.4361	1.15522	0.102152	0.990754	4	ENSG00000076258	no	FMO4	NotSignificant
-0.429343	-0.108914	0.211516	0.505291	4.3181	0.2291	0.163488	0.0343068	30.5251	1.43937	0.999987	5.56082e-06	4	ENSG00000076321	yes	KLHL20	NotSignificant
-0.527932	0.0321937	0.592319	0.910307	5.39134	0.145284	0.285783	0.146814	44.3552	1.79711	0.999987	5.56082e-06	4	ENSG00000076344	no	RGS11	NotSignificant
-0.551156	-0.229852	0.0914522	0.160884	0.214559	0.898274	0.163934	0	0	1	0.999987	5.56082e-06	3	ENSG00000076351	yes	SLC46A1	NotSignificant
-0.225306	-0.0161247	0.193057	0.87991	0.176462	0.981297	0.106727	0	0	1	0.999987	5.56082e-06	4	ENSG00000076356	yes	PLXNA2	NotSignificant
-0.425105	-0.140431	0.144243	0.333616	5.6467	0.130123	0.145245	0.0382048	46.8716	1.88223	0.999987	5.56082e-06	4	ENSG00000076382	no	SPAG5	NotSignificant
-0.567105	-0.0825274	0.40205	0.738532	15.2484	0.00161624	0.247238	0.185194	80.3258	5.08279	0.999987	5.56082e-06	4	ENSG00000076513	yes	ANKRD13A	NotSignificant
-0.640437	-0.133114	0.374209	0.607066	5.1675	0.159935	0.258843	0.110638	41.9449	1.7225	0.999987	5.56082e-06	4	ENSG00000076554	yes	TPD52	NotSignificant
-0.532412	-0.0913844	0.349643	0.684655	11.7694	0.00821626	0.225018	0.120542	74.5102	3.92314	0.999987	5.56082e-06	4	ENSG00000076555	no	ACACB	NotSignificant
-0.684221	0.0300256	0.744272	0.934334	8.86968	0.0310748	0.364418	0.346111	66.1769	2.95656	0.999987	5.56082e-06	4	ENSG00000076604	no	TRAF4	NotSignificant
-0.471774	-0.250575	-0.0293755	0.0264019	1.09352	0.778638	0.112859	0	0	1	0.469088	0.328746	4	ENSG00000076641	no	PAG1	NotSignificant
-0.0789987	0.077574	0.234147	0.331516	1.02268	0.795763	0.0798855	0	0	1	0.999987	5.56082e-06	4	ENSG00000076650	no	GPATCH1	NotSignificant
-0.141613	0.126109	0.393832	0.355886	0.628277	0.730418	0.136596	0	0	1	0.999987	5.56082e-06	3	ENSG00000076662	yes	ICAM3	NotSignificant
-0.247936	-0.0823208	0.0832946	0.329948	1.19632	0.753888	0.0844992	0	0	1	0.999987	5.56082e-06	4	ENSG00000076685	yes	NT5C2	NotSignificant
-0.340016	0.0147754	0.369567	0.934946	2.4572	0.483075	0.18102	0	0	1	0.999987	5.56082e-06	4	ENSG00000076706	no	MCAM	NotSignificant
-0.332772	-0.126053	0.0806646	0.232026	3.09496	0.377215	0.10547	0.00169359	3.06814	1.03165	0.999987	5.56082e-06	4	ENSG00000076716	no	GPC4	NotSignificant
-1.02087	-0.528442	-0.0360153	0.0354385	5.1176	0.163386	0.251243	0.103766	41.3787	1.70587	0.555535	0.255289	4	ENSG00000076770	no	MBNL3	NotSignificant
-0.258973	0.0982488	0.45547	0.589845	4.66129	0.198347	0.182259	0.049466	35.6401	1.55376	0.999987	5.56082e-06	4	ENSG00000076826	no	CAMSAP3	NotSignificant
0.0415418	0.216566	0.39159	0.0153016	0.985947	0.804652	0.0892996	0	0	1	0.345139	0.462006	4	ENSG00000076864	no	RAP1GAP	NotSignificant
-0.322721	0.102449	0.527619	0.636733	0.471719	0.925059	0.216928	0	0	1	0.999987	5.56082e-06	4	ENSG00000076924	no	XAB2	NotSignificant
-0.849081	-0.0166844	0.815712	0.968663	11.7279	0.00837567	0.4247	0.503185	74.4201	3.90931	0.999987	5.56082e-06	4	ENSG00000076928	yes	ARHGEF1	NotSignificant
-0.825762	-0.413459	-0.0011547	0.0493618	3.64331	0.161758	0.210363	0.0626958	45.1048	1.82165	0.648072	0.188377	3	ENSG00000076944	no	STXBP2	NotSignificant
-0.398837	0.0705477	0.539932	0.768315	14.5262	0.00226975	0.239486	0.148785	79.3477	4.84207	0.999987	5.56082e-06	4	ENSG00000076984	yes	MAP2K7	NotSignificant
-0.431672	-0.169084	0.0935031	0.20693	0.122637	0.988989	0.133976	0	0	1	0.999987	5.56082e-06	4	ENSG00000077009	no	NMRK2	NotSignificant
-0.648049	0.0511645	0.750378	0.885959	18.1264	0.00011585	0.356748	0.336075	88.9664	9.06322	0.999987	5.56082e-06	3	ENSG00000077044	no	DGKD	NotSignificant
-0.431807	-0.157096	0.117615	0.262362	5.92875	0.115129	0.140161	0.0356074	49.3991	1.97625	0.999987	5.56082e-06	4	ENSG00000077063	yes	CTTNBP2	NotSignificant
-0.432559	0.123026	0.678612	0.664284	23.8147	2.73072e-05	0.283467	0.275434	87.4027	7.93822	0.999987	5.56082e-06	4	ENSG00000077080	no	ACTL6B	NotSignificant
-0.576655	-0.190532	0.19559	0.333472	3.57349	0.311355	0.197005	0.0267413	16.0485	1.19116	0.999987	5.56082e-06	4	ENSG00000077092	yes	RARB	NotSignificant
-0.177685	0.0250826	0.227851	0.808432	3.76888	0.287527	0.103455	0.00913407	20.4008	1.25629	0.999987	5.56082e-06	4	ENSG00000077097	yes	TOP2B	NotSignificant
-0.270899	-0.0810934	0.108712	0.402376	0.154281	0.984609	0.0968412	0	0	1	0.999987	5.56082e-06	4	ENSG00000077147	no	TM9SF3	NotSignificant
-1.11616	-0.519607	0.0769411	0.0877899	26.5273	7.39572e-06	0.304367	0.280807	88.6909	8.84245	0.836822	0.0773669	4	ENSG00000077150	yes	NFKB2	NotSignificant
-1.44653	-0.229012	0.988504	0.712378	20.1195	0.000160335	0.621193	1.2818	85.0891	6.70649	0.999987	5.56082e-06	4	ENSG00000077152	no	UBE2T	NotSignificant
-0.238927	0.0785199	0.395967	0.627823	0.749319	0.861547	0.161966	0	0	1	0.999987	5.56082e-06	4	ENSG00000077157	no	PPP1R12B	NotSignificant
-0.0628393	0.123972	0.310783	0.19337	3.03378	0.386446	0.0953136	0.000539685	1.11353	1.01126	0.999987	5.56082e-06	4	ENSG00000077232	no	DNAJC10	NotSignificant
-0.110494	0.181059	0.472612	0.22354	1.44174	0.69578	0.148754	0	0	1	0.999987	5.56082e-06	4	ENSG00000077235	no	GTF3C1	NotSignificant
-1.04436	-0.537762	-0.0311668	0.0374756	6.58011	0.086556	0.258472	0.136735	54.4081	2.19337	0.572661	0.242102	4	ENSG00000077238	yes	IL4R	NotSignificant
-0.177901	0.0950495	0.368	0.494911	2.72812	0.43547	0.139263	0	0	1	0.999987	5.56082e-06	4	ENSG00000077254	yes	USP33	NotSignificant
-0.392305	0.0378231	0.467951	0.863164	14.3576	0.00245667	0.219457	0.141782	79.1052	4.78587	0.999987	5.56082e-06	4	ENSG00000077264	no	PAK3	NotSignificant
-0.523749	-0.224036	0.075677	0.1429	3.21223	0.0730899	0.152918	0.0322089	68.869	3.21223	0.999987	5.56082e-06	2	ENSG00000077274	no	CAPN6	NotSignificant
-0.25713	0.025261	0.307652	0.860823	4.70416	0.194786	0.14408	0.0294885	36.2267	1.56805	0.999987	5.56082e-06	4	ENSG00000077279	yes	DCX	NotSignificant
-0.291881	-0.0909325	0.110016	0.375123	1.18726	0.756061	0.102526	0	0	1	0.999987	5.56082e-06	4	ENSG00000077312	no	SNRPA	NotSignificant
-0.645826	-0.312173	0.0214787	0.0666848	7.44822	0.0589038	0.170234	0.0558474	59.7219	2.48274	0.745921	0.127307	4	ENSG00000077327	no	SPAG6	NotSignificant
-0.492459	-0.0552666	0.381926	0.804317	8.15203	0.0429719	0.223062	0.117256	63.1994	2.71734	0.999987	5.56082e-06	4	ENSG00000077348	no	EXOSC5	NotSignificant
-0.384635	-0.160284	0.0640664	0.161433	1.81051	0.612651	0.114467	0	0	1	0.999987	5.56082e-06	4	ENSG00000077380	yes	DYNC1I2	NotSignificant
-0.674495	-0.0543979	0.565699	0.863487	15.7173	0.0012958	0.316382	0.305638	80.9128	5.2391	0.999987	5.56082e-06	4	ENSG00000077420	yes	APBB1IP	NotSignificant
-0.505941	-0.123491	0.258958	0.526822	7.05657	0.0701163	0.195131	0.0756224	57.4864	2.35219	0.999987	5.56082e-06	4	ENSG00000077454	no	LRCH4	NotSignificant
-0.173011	-0.018053	0.136905	0.819381	2.04375	0.563376	0.0790617	0	0	1	0.999987	5.56082e-06	4	ENSG00000077458	no	FAM76B	NotSignificant
-0.459564	-0.14009	0.179384	0.390093	6.21465	0.101621	0.163	0.0532356	51.727	2.07155	0.999987	5.56082e-06	4	ENSG00000077463	no	SIRT6	NotSignificant
-0.1272	0.0455943	0.218389	0.605041	2.02604	0.363121	0.088162	0.000386694	1.28511	1.01302	0.999987	5.56082e-06	3	ENSG00000077498	yes	TYR	NotSignificant
-0.0597131	0.101167	0.262047	0.217765	2.93306	0.402062	0.0820833	0	0	1	0.999987	5.56082e-06	4	ENSG00000077514	no	POLD3	NotSignificant
0.0238126	0.23359	0.443368	0.0290766	0.302685	0.959523	0.107031	0	0	1	0.496467	0.30411	4	ENSG00000077522	no	ACTN2	NotSignificant
-0.135235	0.0613103	0.257856	0.540941	0.854	0.836512	0.10028	0	0	1	0.999987	5.56082e-06	4	ENSG00000077549	yes	CAPZB	NotSignificant
-0.558116	-0.328266	-0.0984158	0.00512342	0.474832	0.924385	0.117273	0	0	1	0.176418	0.753457	4	ENSG00000077585	yes	GPR137B	NotSignificant
-0.255845	0.0706266	0.397098	0.671563	2.38412	0.496597	0.16657	0	0	1	0.999987	5.56082e-06	4	ENSG00000077616	yes	NAALAD2	NotSignificant
-0.328365	-0.0484116	0.231542	0.734662	0.536812	0.910733	0.142836	0	0	1	0.999987	5.56082e-06	4	ENSG00000077684	no	JADE1	NotSignificant
-0.643753	-0.348833	-0.0539134	0.0204352	1.16196	0.762143	0.150472	0	0	1	0.407689	0.389671	4	ENSG00000077713	no	SLC25A43	NotSignificant
-0.262082	-0.016521	0.229039	0.895092	0.938592	0.816106	0.125288	0	0	1	0.999987	5.56082e-06	4	ENSG00000077721	yes	UBE2A	NotSignificant
-0.459273	-0.0361164	0.38704	0.867147	9.54847	0.0228213	0.2159	0.119599	68.5814	3.18282	0.999987	5.56082e-06	4	ENSG00000077782	yes	FGFR1	NotSignificant
-0.325927	-0.101375	0.123176	0.376242	1.09671	0.777868	0.114569	0	0	1	0.999987	5.56082e-06	4	ENSG00000077800	no	FKBP6	NotSignificant
-0.470544	-0.0152189	0.440106	0.947768	13.717	0.00331682	0.232313	0.140427	78.1293	4.57233	0.999987	5.56082e-06	4	ENSG00000077935	no	SMC1B	NotSignificant
-1.29172	-0.75517	-0.218617	0.00580594	14.6637	0.0021278	0.273757	0.2018	79.5413	4.8879	0.190249	0.720678	4	ENSG00000077942	no	FBLN1	NotSignificant
-0.44637	0.0519162	0.550202	0.838191	5.96514	0.113318	0.254232	0.126106	49.7078	1.98838	0.999987	5.56082e-06	4	ENSG00000077943	yes	ITGA8	NotSignificant
-0.506244	-0.147158	0.211929	0.421851	1.02855	0.597933	0.183211	0	0	1	0.999987	5.56082e-06	3	ENSG00000077984	no	CST7	NotSignificant
-0.104309	0.198255	0.500819	0.199049	4.04663	0.256473	0.154372	0.0263012	25.8643	1.34888	0.999987	5.56082e-06	4	ENSG00000078018	yes	MAP2	NotSignificant
-0.244564	0.086954	0.418472	0.607196	0.506304	0.917504	0.169145	0	0	1	0.999987	5.56082e-06	4	ENSG00000078043	yes	PIAS2	NotSignificant
-0.00936818	0.378228	0.765825	0.0558003	6.98428	0.0724006	0.197757	0.0828717	57.0464	2.32809	0.690395	0.160903	4	ENSG00000078053	yes	AMPH	NotSignificant
-0.732317	-0.370465	-0.00861383	0.0447901	1.44055	0.696057	0.184621	0	0	1	0.622951	0.205546	4	ENSG00000078061	yes	ARAF	NotSignificant
-0.247309	-0.0616604	0.123988	0.515063	1.0813	0.781589	0.0947202	0	0	1	0.999987	5.56082e-06	4	ENSG00000078070	no	MCCC1	NotSignificant
-0.389684	-0.213004	-0.036324	0.0181318	1.17156	0.556672	0.0901446	0	0	1	0.381022	0.41905	3	ENSG00000078081	no	LAMP3	NotSignificant
-0.924485	-0.176669	0.571148	0.64334	37.0463	4.49869e-08	0.381546	0.522154	91.902	12.3488	0.999987	5.56082e-06	4	ENSG00000078098	no	FAP	NotSignificant
-0.212809	-0.013672	0.185465	0.892956	2.32173	0.313215	0.101602	0.0049169	13.8575	1.16087	0.999987	5.56082e-06	3	ENSG00000078114	yes	NEBL	NotSignificant
-0.59561	-0.206413	0.182784	0.298581	8.9694	0.0297005	0.198574	0.0818667	66.553	2.9898	0.999987	5.56082e-06	4	ENSG00000078124	no	ACER3	NotSignificant
-0.0467336	0.172382	0.391497	0.123089	3.13968	0.370587	0.111796	0.00242763	4.44874	1.04656	0.959588	0.0179152	4	ENSG00000078140	yes	UBE2K	NotSignificant
-0.0617562	0.140701	0.343158	0.173163	0.425996	0.934822	0.103296	0	0	1	0.999987	5.56082e-06	4	ENSG00000078142	yes	PIK3C3	NotSignificant
-0.4378	0.0497293	0.537259	0.841542	10.6129	0.0140142	0.248744	0.164239	71.7325	3.53764	0.999987	5.56082e-06	4	ENSG00000078177	no	N4BP2	NotSignificant
-0.175221	0.107202	0.389625	0.456899	3.23847	0.356299	0.144096	0.00889281	7.36359	1.07949	0.999987	5.56082e-06	4	ENSG00000078237	no	TIGAR	NotSignificant
-0.97297	-0.317224	0.338521	0.343051	8.56296	0.0357029	0.33457	0.273807	64.9654	2.85432	0.999987	5.56082e-06	4	ENSG00000078246	yes	TULP3	NotSignificant
-0.837357	-0.180604	0.476149	0.5899	8.83603	0.0315523	0.335084	0.281926	66.0481	2.94534	0.999987	5.56082e-06	4	ENSG00000078269	no	SYNJ2	NotSignificant
-0.505558	-0.0720237	0.36151	0.744718	6.77037	0.0795883	0.221195	0.105568	55.6893	2.25679	0.999987	5.56082e-06	4	ENSG00000078295	yes	ADCY2	NotSignificant
-0.130387	0.143233	0.416853	0.304896	1.03855	0.791926	0.139605	0	0	1	0.999987	5.56082e-06	4	ENSG00000078304	no	PPP2R5C	NotSignificant
-0.0708574	0.144702	0.360261	0.188276	0.0986945	0.951851	0.109981	0	0	1	0.999987	5.56082e-06	3	ENSG00000078319	no	PMS2P1	NotSignificant
-0.384813	0.194919	0.77465	0.509906	22.2408	5.81213e-05	0.295787	0.249621	86.5113	7.41361	0.999987	5.56082e-06	4	ENSG00000078328	yes	RBFOX1	NotSignificant
-0.112522	0.0875316	0.287585	0.391133	0.324326	0.95539	0.10207	0	0	1	0.999987	5.56082e-06	4	ENSG00000078369	yes	GNB1	NotSignificant
-0.533507	0.0834607	0.700429	0.790905	13.1941	0.00423512	0.314785	0.27492	77.2626	4.39803	0.999987	5.56082e-06	4	ENSG00000078401	yes	EDN1	NotSignificant
-0.40448	-0.206711	-0.00894261	0.0405024	1.00241	0.800668	0.100904	0	0	1	0.594199	0.226068	4	ENSG00000078403	no	MLLT10	NotSignificant
-0.423684	-0.0324181	0.358847	0.870997	8.77451	0.0324441	0.199629	0.0986885	65.81	2.92484	0.999987	5.56082e-06	4	ENSG00000078487	no	ZCWPW1	NotSignificant
-0.472331	-0.280971	-0.0896115	0.00400469	0.314381	0.957302	0.0976343	0	0	1	0.150212	0.823296	4	ENSG00000078549	yes	ADCYAP1R1	NotSignificant
-0.633765	-0.294757	0.0442507	0.0883568	1.67945	0.641513	0.172966	0	0	1	0.839492	0.0759834	4	ENSG00000078579	yes	FGF20	NotSignificant
-0.386597	-0.0163867	0.353824	0.930867	0.000988508	0.974918	0.188886	0	0	1	0.999987	5.56082e-06	2	ENSG00000078589	no	P2RY10	NotSignificant
-0.96908	-0.74102	-0.51296	1.91041e-10	3.15155	0.368845	0.116359	0.00476903	4.80868	1.05052	1.80044e-07	6.74462	4	ENSG00000078596	no	ITM2A	Up in males
-0.176991	0.0777432	0.332477	0.549728	1.54518	0.671882	0.129969	0	0	1	0.999987	5.56082e-06	4	ENSG00000078618	yes	NRDC	NotSignificant
-0.148022	0.16543	0.478881	0.300946	4.43464	0.218195	0.159927	0.034844	32.3507	1.47821	0.999987	5.56082e-06	4	ENSG00000078668	no	VDAC3	NotSignificant
-0.280801	-0.0695957	0.14161	0.518383	3.79648	0.284296	0.10776	0.0103046	20.9795	1.26549	0.999987	5.56082e-06	4	ENSG00000078674	yes	PCM1	NotSignificant
-0.540584	-0.251179	0.0382256	0.088927	1.19771	0.753554	0.147658	0	0	1	0.841923	0.0747278	4	ENSG00000078687	no	TNRC6C	NotSignificant
-0.342571	0.0104582	0.363487	0.953699	0.632427	0.88897	0.18012	0	0	1	0.999987	5.56082e-06	4	ENSG00000078699	no	CBFA2T2	NotSignificant
-0.59281	-0.09696	0.39889	0.701529	4.93925	0.1763	0.252989	0.0983888	39.2621	1.64642	0.999987	5.56082e-06	4	ENSG00000078725	yes	BRINP1	NotSignificant
-0.684433	-0.193056	0.298321	0.441273	5.10434	0.0779123	0.250707	0.113417	60.8177	2.55217	0.999987	5.56082e-06	3	ENSG00000078747	no	ITCH	NotSignificant
-0.251661	-0.00915461	0.233351	0.941019	1.34319	0.718904	0.12373	0	0	1	0.999987	5.56082e-06	4	ENSG00000078795	yes	PKD2L2	NotSignificant
-1.53969	-0.33711	0.865467	0.582715	53.0607	1.77957e-11	0.613571	1.41674	94.3461	17.6869	0.999987	5.56082e-06	4	ENSG00000078804	no	TP53INP2	NotSignificant
-0.352503	0.0209704	0.394444	0.912369	0.422993	0.935453	0.190551	0	0	1	0.999987	5.56082e-06	4	ENSG00000078808	yes	SDF4	NotSignificant
-0.691772	-0.289164	0.113444	0.15922	6.30363	0.0977372	0.205416	0.0809079	52.4083	2.10121	0.999987	5.56082e-06	4	ENSG00000078814	no	MYH7B	NotSignificant
-0.359529	0.000708835	0.360947	0.996923	0.0274396	0.868433	0.183798	0	0	1	0.999987	5.56082e-06	2	ENSG00000078898	no	BPIFB2	NotSignificant
-0.895902	-0.192333	0.511236	0.592104	28.2414	3.23202e-06	0.35897	0.423724	89.3773	9.4138	0.999987	5.56082e-06	4	ENSG00000078900	no	TP73	NotSignificant
-0.27529	0.055039	0.385368	0.743996	3.56117	0.312914	0.168538	0.0211725	15.7581	1.18706	0.999987	5.56082e-06	4	ENSG00000078902	yes	TOLLIP	NotSignificant
-0.372983	-0.0513221	0.270339	0.754494	0.447708	0.93022	0.164116	0	0	1	0.999987	5.56082e-06	4	ENSG00000078967	no	UBE2D4	NotSignificant
-0.0674517	0.169584	0.406621	0.160846	2.02255	0.567739	0.120939	0	0	1	0.999987	5.56082e-06	4	ENSG00000079101	no	CLUL1	NotSignificant
-0.232862	0.125374	0.48361	0.492751	0.754056	0.860422	0.182777	0	0	1	0.999987	5.56082e-06	4	ENSG00000079102	yes	RUNX1T1	NotSignificant
0.00515505	0.211892	0.41863	0.0445545	3.5353	0.316212	0.10548	0.00772131	15.1417	1.17843	0.621669	0.206441	4	ENSG00000079112	yes	CDH17	NotSignificant
-0.599402	-0.281615	0.0361718	0.0824096	10.4738	0.0149398	0.162139	0.0693352	71.357	3.49126	0.817087	0.0877316	4	ENSG00000079134	no	THOC1	NotSignificant
-0.710686	-0.363514	-0.0163414	0.0401483	7.06191	0.0699506	0.177132	0.0635906	57.5185	2.35397	0.592011	0.227671	4	ENSG00000079150	no	FKBP7	NotSignificant
-0.0178068	0.19658	0.410967	0.0723085	1.29376	0.730615	0.109383	0	0	1	0.770308	0.113335	4	ENSG00000079156	no	OSBPL6	NotSignificant
-1.16462	-0.306192	0.552235	0.48449	30.6719	9.96567e-07	0.437981	0.669489	90.2191	10.224	0.999987	5.56082e-06	4	ENSG00000079215	yes	SLC1A3	NotSignificant
-0.544823	-0.111247	0.322328	0.615042	12.5225	0.00579175	0.221216	0.144535	76.0431	4.17416	0.999987	5.56082e-06	4	ENSG00000079246	no	XRCC5	NotSignificant
-0.618011	-0.237245	0.143521	0.22201	0.112929	0.990242	0.194272	0	0	1	0.999987	5.56082e-06	4	ENSG00000079257	no	LXN	NotSignificant
-0.129413	0.0875146	0.304442	0.429117	1.15418	0.764013	0.110679	0	0	1	0.999987	5.56082e-06	4	ENSG00000079263	no	SP140	NotSignificant
-0.200885	-0.0355102	0.129865	0.673862	1.58807	0.662099	0.0843766	0	0	1	0.999987	5.56082e-06	4	ENSG00000079277	no	MKNK1	NotSignificant
-0.867092	0.0225058	0.912103	0.960453	60.6094	4.35552e-13	0.453885	0.768204	95.0503	20.2031	0.999987	5.56082e-06	4	ENSG00000079308	no	TNS1	NotSignificant
-0.322396	0.148986	0.620367	0.535607	5.52628	0.137075	0.240505	0.103404	45.7139	1.84209	0.999987	5.56082e-06	4	ENSG00000079313	yes	REXO1	NotSignificant
-0.274252	0.00705045	0.288353	0.960821	1.71027	0.634653	0.143524	0	0	1	0.999987	5.56082e-06	4	ENSG00000079332	no	SAR1A	NotSignificant
-0.528006	-0.346433	-0.16486	0.000184373	2.30593	0.511386	0.092641	0	0	1	0.0171891	1.76475	4	ENSG00000079335	yes	CDC14A	NotSignificant
-0.768074	-0.0737012	0.620672	0.835204	33.0945	3.07625e-07	0.354278	0.377093	90.935	11.0315	0.999987	5.56082e-06	4	ENSG00000079337	no	RAPGEF3	NotSignificant
-0.436447	-0.226986	-0.0175259	0.0336738	1.66349	0.645082	0.10687	0	0	1	0.542434	0.265653	4	ENSG00000079385	no	CEACAM1	NotSignificant
-0.549821	-0.236709	0.0764023	0.138417	5.07419	0.166445	0.159754	0.0409945	40.8772	1.6914	0.996027	0.00172898	4	ENSG00000079387	no	SENP1	NotSignificant
-0.110231	0.102748	0.315726	0.344379	0.3307	0.565247	0.108665	0	0	1	0.999987	5.56082e-06	2	ENSG00000079393	no	DUSP13	NotSignificant
-0.625504	0.0373903	0.700285	0.911972	25.8423	1.02906e-05	0.338218	0.333232	88.3911	8.61411	0.999987	5.56082e-06	4	ENSG00000079432	yes	CIC	NotSignificant
-1.37835	-0.0437165	1.29092	0.948811	45.0529	9.01625e-10	0.680948	1.67927	93.3412	15.0176	0.999987	5.56082e-06	4	ENSG00000079435	no	LIPE	NotSignificant
-0.290619	0.034913	0.360445	0.833508	4.54265	0.208517	0.166091	0.0373789	33.9593	1.51422	0.999987	5.56082e-06	4	ENSG00000079459	no	FDFT1	NotSignificant
-1.12307	-0.238419	0.64623	0.597344	16.941	0.000726771	0.45136	0.621308	82.2915	5.64699	0.999987	5.56082e-06	4	ENSG00000079462	no	PAFAH1B3	NotSignificant
-0.724242	-0.247146	0.22995	0.309961	6.06842	0.108329	0.243421	0.111447	50.5637	2.02281	0.999987	5.56082e-06	4	ENSG00000079482	yes	OPHN1	NotSignificant
-0.320489	-0.0169918	0.286506	0.912622	0.119016	0.730104	0.154849	0	0	1	0.999987	5.56082e-06	2	ENSG00000079557	no	AFM	NotSignificant
-0.328102	0.0108212	0.349744	0.950102	2.26134	0.519967	0.172923	0	0	1	0.999987	5.56082e-06	4	ENSG00000079616	no	KIF22	NotSignificant
-0.0997157	0.148719	0.397153	0.240683	2.93324	0.230704	0.126755	0.0156029	31.816	1.46662	0.999987	5.56082e-06	3	ENSG00000079689	yes	SCGN	NotSignificant
-0.684695	-0.218379	0.247937	0.35869	9.24295	0.0262292	0.237921	0.151728	67.5428	3.08098	0.999987	5.56082e-06	4	ENSG00000079691	yes	CARMIL1	NotSignificant
-0.309773	-0.0935657	0.122642	0.396331	2.64423	0.449788	0.110312	0	0	1	0.999987	5.56082e-06	4	ENSG00000079739	no	PGM1	NotSignificant
-0.158193	0.23939	0.636973	0.237952	7.50143	0.0575216	0.202852	0.0902881	60.0076	2.50048	0.999987	5.56082e-06	4	ENSG00000079785	no	DDX1	NotSignificant
-0.613093	0.0627441	0.738581	0.855613	17.5336	0.000548827	0.344821	0.384373	82.89	5.84453	0.999987	5.56082e-06	4	ENSG00000079805	yes	DNM2	NotSignificant
-0.486282	-0.0767051	0.332872	0.713574	4.04377	0.256777	0.208972	0.0452709	25.8117	1.34792	0.999987	5.56082e-06	4	ENSG00000079819	no	EPB41L2	NotSignificant
-0.237515	0.0859037	0.409322	0.602653	2.04249	0.563635	0.165012	0	0	1	0.999987	5.56082e-06	4	ENSG00000079841	yes	RIMS1	NotSignificant
-1.00063	-0.199373	0.601879	0.625768	19.848	0.000182507	0.40881	0.563467	84.8852	6.61601	0.999987	5.56082e-06	4	ENSG00000079931	no	MOXD1	NotSignificant
-0.125257	0.159547	0.444351	0.272218	1.10158	0.776693	0.145311	0	0	1	0.999987	5.56082e-06	4	ENSG00000079950	no	STX7	NotSignificant
-0.160491	0.17038	0.501251	0.312844	0.514735	0.915643	0.168815	0	0	1	0.999987	5.56082e-06	4	ENSG00000079974	no	RABL2B	NotSignificant
-0.271394	-0.0180974	0.235199	0.888632	3.18741	0.363623	0.129235	0.00577195	5.87963	1.06247	0.999987	5.56082e-06	4	ENSG00000079999	yes	KEAP1	NotSignificant
-0.599467	-0.0784177	0.442631	0.768014	3.14257	0.207778	0.265846	0.0945291	36.3578	1.57128	0.999987	5.56082e-06	3	ENSG00000080007	no	DDX43	NotSignificant
-0.911707	-0.0183394	0.875029	0.967906	74.0086	5.90991e-16	0.455808	0.747521	95.9464	24.6695	0.999987	5.56082e-06	4	ENSG00000080031	no	PTPRH	NotSignificant
-0.131482	0.0890766	0.309635	0.428613	2.88163	0.410237	0.112532	0	0	1	0.999987	5.56082e-06	4	ENSG00000080166	no	DCT	NotSignificant
-0.311687	-0.0950592	0.121569	0.389757	0.0889809	0.993126	0.110527	0	0	1	0.999987	5.56082e-06	4	ENSG00000080189	no	SLC35C2	NotSignificant
-1.01568	-0.321768	0.372139	0.363432	10.6433	0.0138195	0.354041	0.334936	71.8133	3.54778	0.999987	5.56082e-06	4	ENSG00000080200	no	CRYBG3	NotSignificant
0.132082	0.386653	0.641224	0.00291204	0.639908	0.887239	0.129886	0	0	1	0.120922	0.917494	4	ENSG00000080224	yes	EPHA6	NotSignificant
0.0670313	0.230949	0.394866	0.00575439	2.08467	0.55502	0.0836329	0	0	1	0.189275	0.722907	4	ENSG00000080293	yes	SCTR	NotSignificant
-0.327325	-0.00834327	0.310638	0.959115	3.21487	0.359668	0.162749	0.00735619	6.68372	1.07162	0.999987	5.56082e-06	4	ENSG00000080298	yes	RFX3	NotSignificant
-0.209437	0.0863831	0.382203	0.567096	5.1793	0.159129	0.150931	0.0354845	42.0771	1.72643	0.999987	5.56082e-06	4	ENSG00000080345	no	RIF1	NotSignificant
-0.29312	-0.111116	0.0708873	0.231466	0.255557	0.968158	0.0928608	0	0	1	0.999987	5.56082e-06	4	ENSG00000080371	no	RAB21	NotSignificant
-1.01204	-0.499728	0.0125813	0.0558979	9.24161	0.0262452	0.261387	0.170591	67.5381	3.08054	0.690395	0.160903	4	ENSG00000080493	yes	SLC4A4	NotSignificant
-0.173696	0.110977	0.395651	0.444823	0.469322	0.925578	0.145244	0	0	1	0.999987	5.56082e-06	4	ENSG00000080503	yes	SMARCA2	NotSignificant
-0.953203	-0.261022	0.43116	0.459845	7.02088	0.00805647	0.35316	0.214998	85.7568	7.02088	0.999987	5.56082e-06	2	ENSG00000080511	no	RDH8	NotSignificant
-0.315474	0.07484	0.465154	0.707059	4.82605	0.184987	0.199144	0.0590304	37.8373	1.60868	0.999987	5.56082e-06	4	ENSG00000080546	yes	SESN1	NotSignificant
0.0331516	0.187371	0.341591	0.0172524	2.55966	0.464605	0.078685	0	0	1	0.370563	0.431138	4	ENSG00000080561	no	MID2	NotSignificant
-0.39784	-0.0287538	0.340332	0.878641	0.155301	0.69352	0.188313	0	0	1	0.999987	5.56082e-06	2	ENSG00000080572	no	DNAAF6	NotSignificant
-0.311429	-0.0211418	0.269145	0.886491	3.68367	0.29771	0.148108	0.0192148	18.5596	1.22789	0.999987	5.56082e-06	4	ENSG00000080573	no	COL5A3	NotSignificant
-0.346911	-0.0682278	0.210456	0.63134	3.02802	0.387325	0.142188	0.000844444	0.925376	1.00934	0.999987	5.56082e-06	4	ENSG00000080603	no	SRCAP	NotSignificant
-0.437828	0.14635	0.730528	0.623416	8.87043	0.0310641	0.298056	0.22468	66.1798	2.95681	0.999987	5.56082e-06	4	ENSG00000080608	yes	PUM3	NotSignificant
-0.758133	0.0178577	0.793848	0.964024	28.3511	3.06508e-06	0.395921	0.545843	89.4184	9.45037	0.999987	5.56082e-06	4	ENSG00000080618	no	CPB2	NotSignificant
-0.37491	-0.0626767	0.249557	0.693997	1.27966	0.527383	0.159306	0	0	1	0.999987	5.56082e-06	3	ENSG00000080644	yes	CHRNA3	NotSignificant
-0.469306	-0.00744231	0.454421	0.974805	16.2744	0.000996144	0.235649	0.148731	81.5662	5.4248	0.999987	5.56082e-06	4	ENSG00000080709	yes	KCNN2	NotSignificant
-0.300947	0.00873855	0.318424	0.955895	0.0219231	0.999142	0.158006	0	0	1	0.999987	5.56082e-06	4	ENSG00000080802	yes	CNOT4	NotSignificant
-0.847928	-0.273303	0.301322	0.351234	14.0907	0.00278432	0.293181	0.250234	78.7093	4.69688	0.999987	5.56082e-06	4	ENSG00000080815	yes	PSEN1	NotSignificant
-0.388633	-0.175195	0.0382419	0.107661	1.01151	0.798467	0.108899	0	0	1	0.918044	0.0371366	4	ENSG00000080819	yes	CPOX	NotSignificant
-1.04957	-0.380431	0.288704	0.265141	10.6371	0.0138592	0.341402	0.310816	71.7968	3.5457	0.999987	5.56082e-06	4	ENSG00000080822	no	CLDND1	NotSignificant
-0.209849	-0.00011006	0.209629	0.999179	2.64963	0.448856	0.107012	0	0	1	0.999987	5.56082e-06	4	ENSG00000080823	no	MOK	NotSignificant
-0.48623	-0.168204	0.149823	0.299912	3.2153	0.359606	0.162261	0.00706614	6.69624	1.07177	0.999987	5.56082e-06	4	ENSG00000080824	yes	HSP90AA1	NotSignificant
-0.629343	-0.114515	0.400313	0.662864	16.0289	0.00111863	0.262672	0.217169	81.2838	5.34296	0.999987	5.56082e-06	4	ENSG00000080839	no	RBL1	NotSignificant
-0.184735	0.0300358	0.244807	0.784006	1.08833	0.779892	0.109579	0	0	1	0.999987	5.56082e-06	4	ENSG00000080845	yes	DLGAP4	NotSignificant
-0.474838	-0.177502	0.119835	0.241984	3.92352	0.269841	0.151705	0.0224042	23.5381	1.30784	0.999987	5.56082e-06	4	ENSG00000080854	yes	IGSF9B	NotSignificant
-0.360167	-0.0690866	0.221994	0.641796	0.228666	0.632514	0.148513	0	0	1	0.999987	5.56082e-06	2	ENSG00000080910	no	CFHR2	NotSignificant
-0.288846	-0.052588	0.18367	0.662646	0.213909	0.898567	0.120542	0	0	1	0.999987	5.56082e-06	3	ENSG00000080947	no	CROCCP3	NotSignificant
-0.664886	-0.077351	0.510184	0.796379	9.44395	0.00889758	0.299768	0.206556	78.8224	4.72198	0.999987	5.56082e-06	3	ENSG00000080986	no	NDC80	NotSignificant
-0.14409	0.0429312	0.229952	0.652772	1.47526	0.687992	0.0954207	0	0	1	0.999987	5.56082e-06	4	ENSG00000081014	no	AP4E1	NotSignificant
-0.10803	0.0856737	0.279377	0.386009	3.32649	0.343972	0.0988302	0.00404488	9.81499	1.10883	0.999987	5.56082e-06	4	ENSG00000081019	yes	RSBN1	NotSignificant
-0.0514186	0.204495	0.460409	0.11731	3.20676	0.360832	0.130571	0.00641826	6.44774	1.06892	0.947539	0.0234029	4	ENSG00000081026	no	MAGI3	NotSignificant
-0.80314	-0.517936	-0.232733	0.000371784	3.50646	0.319926	0.145515	0.0170277	14.4435	1.16882	0.0281284	1.55085	4	ENSG00000081041	yes	CXCL2	Up in males
-0.105139	0.0876971	0.280533	0.372745	1.5386	0.67339	0.0983876	0	0	1	0.999987	5.56082e-06	4	ENSG00000081051	no	AFP	NotSignificant
-0.530758	-0.331381	-0.132003	0.00112353	1.91208	0.384411	0.101725	0	0	1	0.063011	1.20058	3	ENSG00000081052	no	COL4A4	NotSignificant
-0.953247	0.0231273	0.999502	0.962971	23.2103	3.65049e-05	0.49816	0.854741	87.0747	7.73678	0.999987	5.56082e-06	4	ENSG00000081059	yes	TCF7	NotSignificant
-0.0844237	0.1173	0.319025	0.254412	1.48076	0.686717	0.102922	0	0	1	0.999987	5.56082e-06	4	ENSG00000081087	no	OSTM1	NotSignificant
-0.0637278	0.339225	0.742178	0.0989446	8.73853	0.0329771	0.205592	0.0970366	65.6693	2.91284	0.885518	0.0528028	4	ENSG00000081138	no	CDH7	NotSignificant
-0.86334	-0.314829	0.233683	0.260606	7.25771	0.0641218	0.279858	0.176914	58.6647	2.41924	0.999987	5.56082e-06	4	ENSG00000081148	no	IMPG2	NotSignificant
-0.484859	-0.0179252	0.449009	0.940023	8.38667	0.038661	0.238236	0.121627	64.229	2.79556	0.999987	5.56082e-06	4	ENSG00000081154	no	PCNP	NotSignificant
-0.627877	-0.324612	-0.0213477	0.0359112	2.46374	0.481881	0.15473	0	0	1	0.558801	0.252742	4	ENSG00000081177	no	EXD2	NotSignificant
-0.292942	0.096263	0.485468	0.627844	0.359702	0.948435	0.198578	0	0	1	0.999987	5.56082e-06	4	ENSG00000081181	yes	ARG2	NotSignificant
-0.381864	0.176509	0.734882	0.535541	26.2971	8.26457e-06	0.284889	0.271705	88.5919	8.76569	0.999987	5.56082e-06	4	ENSG00000081189	yes	MEF2C	NotSignificant
-0.887012	-0.677091	-0.46717	2.58556e-10	2.51335	0.284599	0.107104	0.00760997	20.4248	1.25667	2.28753e-07	6.64063	3	ENSG00000081237	yes	PTPRC	Up in males
-0.311679	0.105927	0.523534	0.619082	5.36647	0.146847	0.213068	0.07702	44.0974	1.78882	0.999987	5.56082e-06	4	ENSG00000081248	yes	CACNA1S	NotSignificant
-0.169774	0.298111	0.765997	0.211744	10.7214	0.0133316	0.238721	0.157849	72.0187	3.57381	0.999987	5.56082e-06	4	ENSG00000081277	no	PKP1	NotSignificant
-0.182491	0.133303	0.449096	0.408044	8.43314	0.0378588	0.161122	0.0585699	64.4261	2.81105	0.999987	5.56082e-06	4	ENSG00000081307	no	UBA5	NotSignificant
-0.976772	-0.557151	-0.137531	0.00925889	8.46849	0.0372595	0.214096	0.112478	64.5746	2.82283	0.252447	0.597829	4	ENSG00000081320	no	STK17B	NotSignificant
-0.78911	-0.499722	-0.210335	0.00071303	5.55265	0.135523	0.147649	0.0376519	45.9717	1.85088	0.0454578	1.34239	4	ENSG00000081377	no	CDC14B	NotSignificant
-0.344342	-0.0137377	0.316867	0.93509	3.9202	0.270211	0.168679	0.0276785	23.4733	1.30673	0.999987	5.56082e-06	4	ENSG00000081386	no	ZNF510	NotSignificant
-1.80054	-0.304427	1.19169	0.690032	178.196	2.16296e-38	0.763337	2.1838	98.3165	59.3986	0.999987	5.56082e-06	4	ENSG00000081479	yes	LRP2	NotSignificant
-0.267978	-0.0950353	0.0779073	0.281463	0.477701	0.923762	0.0882377	0	0	1	0.999987	5.56082e-06	4	ENSG00000081665	no	ZNF506	NotSignificant
-0.049644	0.238546	0.526735	0.104731	0.864189	0.83406	0.147038	0	0	1	0.907515	0.042146	4	ENSG00000081692	no	JMJD4	NotSignificant
-0.726756	-0.186009	0.354737	0.500184	10.7679	0.0130495	0.275896	0.20368	72.1394	3.5893	0.999987	5.56082e-06	4	ENSG00000081721	no	DUSP12	NotSignificant
-0.146627	0.13984	0.426307	0.338685	4.94682	0.175733	0.146159	0.033735	39.3549	1.64894	0.999987	5.56082e-06	4	ENSG00000081760	yes	AACS	NotSignificant
-0.516296	-0.269229	-0.022163	0.0326972	0.23887	0.971083	0.126057	0	0	1	0.533694	0.272708	4	ENSG00000081791	no	DELE1	NotSignificant
-0.00751666	0.175598	0.358712	0.060175	0.514677	0.473121	0.0934274	0	0	1	0.714714	0.145868	2	ENSG00000081800	no	SLC13A1	NotSignificant
-0.382595	0.248736	0.880067	0.439996	9.92907	0.0191788	0.322114	0.272226	69.7857	3.30969	0.999987	5.56082e-06	4	ENSG00000081803	yes	CADPS2	NotSignificant
-0.14865	0.178594	0.505838	0.284774	0.416632	0.936786	0.166964	0	0	1	0.999987	5.56082e-06	4	ENSG00000081818	yes	PCDHB4	NotSignificant
-0.127521	0.244764	0.617049	0.197534	5.53293	0.136682	0.189945	0.06107	45.7792	1.84431	0.999987	5.56082e-06	4	ENSG00000081842	no	PCDHA6	NotSignificant
-0.718023	-0.37335	-0.0286768	0.0337511	4.80004	0.187039	0.175857	0.046549	37.5005	1.60001	0.542722	0.265423	4	ENSG00000081853	no	PCDHGA2	NotSignificant
-0.539849	-0.190255	0.15934	0.286133	8.09476	0.0440933	0.178368	0.0731472	62.939	2.69825	0.999987	5.56082e-06	4	ENSG00000081870	no	HSPB11	NotSignificant
-1.00963	-0.262341	0.484944	0.491413	11.9368	0.00760272	0.381275	0.407836	74.8677	3.97894	0.999987	5.56082e-06	4	ENSG00000081913	no	PHLPP1	NotSignificant
-0.776339	-0.263548	0.249244	0.313782	5.84589	0.119354	0.261633	0.120829	48.6819	1.94863	0.999987	5.56082e-06	4	ENSG00000081923	no	ATP8B1	NotSignificant
-0.548341	-0.0482825	0.451776	0.849903	12.544	0.00573407	0.255136	0.195961	76.0842	4.18133	0.999987	5.56082e-06	4	ENSG00000081985	no	IL12RB2	NotSignificant
-0.220682	0.0954563	0.411595	0.553985	0.741907	0.863306	0.161298	0	0	1	0.999987	5.56082e-06	4	ENSG00000082014	no	SMARCD3	NotSignificant
-0.0040141	0.174883	0.353779	0.0553669	1.71485	0.633637	0.0912755	0	0	1	0.689533	0.161445	4	ENSG00000082068	no	WDR70	NotSignificant
-0.830503	-0.521574	-0.212645	0.000936084	4.6169	0.202097	0.15762	0.0358925	35.0214	1.53897	0.0560513	1.25141	4	ENSG00000082074	no	FYB1	NotSignificant
-0.560491	-0.190117	0.180257	0.314381	4.24859	0.235842	0.18897	0.0468309	29.3884	1.4162	0.999987	5.56082e-06	4	ENSG00000082126	no	MPP4	NotSignificant
-0.346409	-0.0503491	0.245711	0.738893	0.952609	0.812717	0.151054	0	0	1	0.999987	5.56082e-06	4	ENSG00000082146	no	STRADB	NotSignificant
-0.19373	-0.0321147	0.1295	0.696931	2.4265	0.48872	0.0824581	0	0	1	0.999987	5.56082e-06	4	ENSG00000082153	no	BZW1	NotSignificant
-0.372375	-0.169027	0.034321	0.103279	1.72417	0.631574	0.103751	0	0	1	0.903418	0.0441112	4	ENSG00000082175	yes	PGR	NotSignificant
-0.67799	0.0319047	0.7418	0.929808	32.6246	3.8648e-07	0.362198	0.431889	90.8045	10.8749	0.999987	5.56082e-06	4	ENSG00000082196	no	C1QTNF3	NotSignificant
-0.316821	-0.0851198	0.146581	0.471507	2.50937	0.4736	0.118217	0	0	1	0.999987	5.56082e-06	4	ENSG00000082212	yes	ME2	NotSignificant
-0.257552	0.194585	0.646721	0.398946	5.7029	0.126994	0.230686	0.0994308	47.3952	1.90097	0.999987	5.56082e-06	4	ENSG00000082213	no	C5orf22	NotSignificant
-0.132099	0.0414457	0.214991	0.639731	2.56774	0.463173	0.0885449	0	0	1	0.999987	5.56082e-06	4	ENSG00000082258	no	CCNT2	NotSignificant
-0.0140468	0.141515	0.297077	0.0745887	0.93906	0.815993	0.0793697	0	0	1	0.779362	0.108261	4	ENSG00000082269	no	FAM135A	NotSignificant
-0.353218	0.20233	0.757878	0.475341	14.4407	0.00236273	0.283448	0.221236	79.2254	4.81356	0.999987	5.56082e-06	4	ENSG00000082293	yes	COL19A1	NotSignificant
0.0614748	0.320445	0.579415	0.015299	4.88441	0.180459	0.13213	0.0249016	38.5802	1.62814	0.345139	0.462006	4	ENSG00000082397	no	EPB41L3	NotSignificant
-0.580599	-0.370279	-0.159959	0.000559308	0.482812	0.922651	0.107308	0	0	1	0.0383053	1.41674	4	ENSG00000082438	no	COBLL1	NotSignificant
0.105589	0.379655	0.653722	0.00662612	3.90252	0.272185	0.139832	0.0182883	23.1265	1.30084	0.207855	0.68224	4	ENSG00000082458	yes	DLG3	NotSignificant
-0.518788	-0.0768659	0.365057	0.733174	10.0752	0.0179373	0.225475	0.128679	70.224	3.35841	0.999987	5.56082e-06	4	ENSG00000082482	no	KCNK2	NotSignificant
-0.242722	0.190325	0.623372	0.389014	0.708104	0.701839	0.220946	0	0	1	0.999987	5.56082e-06	3	ENSG00000082497	no	SERTAD4	NotSignificant
-0.366691	0.0880284	0.542748	0.704372	9.60162	0.0222745	0.232004	0.136281	68.7553	3.20054	0.999987	5.56082e-06	4	ENSG00000082512	yes	TRAF5	NotSignificant
-0.48906	-0.0155265	0.458007	0.94876	9.17994	0.0269917	0.241603	0.150068	67.3201	3.05998	0.999987	5.56082e-06	4	ENSG00000082515	no	MRPL22	NotSignificant
-0.362582	-0.181037	0.000508495	0.0506452	0.559958	0.905535	0.0926269	0	0	1	0.657356	0.182199	4	ENSG00000082516	no	GEMIN5	NotSignificant
0.102529	0.516204	0.929879	0.0144556	11.0656	0.0113763	0.211063	0.0994816	72.889	3.68854	0.333694	0.476651	4	ENSG00000082556	yes	OPRK1	NotSignificant
-0.249624	0.0363188	0.322261	0.803404	6.89972	0.0751638	0.145892	0.0432163	56.52	2.29991	0.999987	5.56082e-06	4	ENSG00000082641	no	NFE2L1	NotSignificant
-0.258118	0.0572609	0.37264	0.721949	1.69127	0.638875	0.160911	0	0	1	0.999987	5.56082e-06	4	ENSG00000082684	no	SEMA5B	NotSignificant
-0.0930665	0.115313	0.323693	0.278097	2.993	0.392706	0.106318	0	0	1	0.999987	5.56082e-06	4	ENSG00000082701	yes	GSK3B	NotSignificant
-1.06499	-0.782899	-0.500808	5.34081e-08	2.37114	0.499029	0.143927	0	0	1	2.33874e-05	4.63102	4	ENSG00000082781	yes	ITGB5	Up in males
-0.40713	-0.184733	0.0376644	0.103518	1.14733	0.563458	0.11347	0	0	1	0.904412	0.0436335	3	ENSG00000082805	yes	ERC1	NotSignificant
-0.354228	-0.147301	0.0596263	0.162956	0.176912	0.981227	0.105577	0	0	1	0.999987	5.56082e-06	4	ENSG00000082898	no	XPO1	NotSignificant
-0.135417	0.084661	0.304739	0.450867	0.107112	0.743456	0.112287	0	0	1	0.999987	5.56082e-06	2	ENSG00000082929	no	LINC01587	NotSignificant
-0.689388	-0.234815	0.219759	0.311328	5.5424	0.136125	0.23193	0.0934802	45.8718	1.84747	0.999987	5.56082e-06	4	ENSG00000082996	no	RNF13	NotSignificant
-0.0558013	0.135215	0.32623	0.165319	1.74436	0.627117	0.0974589	0	0	1	0.999987	5.56082e-06	4	ENSG00000083067	yes	TRPM3	NotSignificant
-0.188039	0.117225	0.42249	0.451659	1.31452	0.518271	0.15575	0	0	1	0.999987	5.56082e-06	3	ENSG00000083093	yes	PALB2	NotSignificant
-0.1059	0.225714	0.557327	0.182186	0.341624	0.952019	0.169194	0	0	1	0.999987	5.56082e-06	4	ENSG00000083097	no	DOP1A	NotSignificant
-0.6041	-0.128794	0.346512	0.595356	14.9732	0.00183965	0.242508	0.143253	79.9643	4.99108	0.999987	5.56082e-06	4	ENSG00000083099	no	LYRM2	NotSignificant
-0.34227	-0.169006	0.00425822	0.0559025	0.936099	0.816709	0.0884016	0	0	1	0.690395	0.160903	4	ENSG00000083123	no	BCKDHB	NotSignificant
-0.407588	-0.231207	-0.0548253	0.0101937	1.19568	0.754041	0.0899921	0	0	1	0.270287	0.568175	4	ENSG00000083168	no	KAT6A	NotSignificant
-0.332312	-0.0790803	0.174151	0.540494	4.66306	0.198199	0.129202	0.0221189	35.6646	1.55435	0.999987	5.56082e-06	4	ENSG00000083223	no	TUT7	NotSignificant
-0.303162	-0.0734786	0.156205	0.530648	0.398119	0.940631	0.117188	0	0	1	0.999987	5.56082e-06	4	ENSG00000083290	yes	ULK2	NotSignificant
-0.583281	-0.125995	0.331292	0.589182	7.1387	0.0676059	0.233314	0.124866	57.9755	2.37957	0.999987	5.56082e-06	4	ENSG00000083307	no	GRHL2	NotSignificant
-0.323101	-0.0533243	0.216452	0.698454	0.716381	0.869344	0.137644	0	0	1	0.999987	5.56082e-06	4	ENSG00000083312	yes	TNPO1	NotSignificant
-0.728766	-0.39658	-0.0643935	0.019289	7.0573	0.0700938	0.169486	0.0632424	57.4908	2.35243	0.395318	0.403053	4	ENSG00000083444	yes	PLOD1	NotSignificant
-0.496225	0.053815	0.603855	0.84793	12.1439	0.00690603	0.280638	0.204646	75.2963	4.04798	0.999987	5.56082e-06	4	ENSG00000083454	no	P2RX5	NotSignificant
-0.19082	-0.000712134	0.189395	0.994142	1.40821	0.703611	0.0969955	0	0	1	0.999987	5.56082e-06	4	ENSG00000083457	no	ITGAE	NotSignificant
-0.215207	0.11968	0.454567	0.483653	0.0927699	0.992691	0.170864	0	0	1	0.999987	5.56082e-06	4	ENSG00000083520	no	DIS3	NotSignificant
-0.460745	-0.161481	0.137782	0.290244	5.01087	0.171003	0.152688	0.0379651	40.1302	1.67029	0.999987	5.56082e-06	4	ENSG00000083535	yes	PIBF1	NotSignificant
-0.527544	-0.226764	0.0740161	0.1395	2.12058	0.54776	0.153462	0	0	1	0.998285	0.000745427	4	ENSG00000083544	yes	TDRD3	NotSignificant
-0.501877	-0.080425	0.341027	0.708392	3.40165	0.333743	0.21503	0.0233123	11.8075	1.13388	0.999987	5.56082e-06	4	ENSG00000083635	yes	NUFIP1	NotSignificant
-0.129904	0.235904	0.601711	0.206247	0.865623	0.833715	0.18664	0	0	1	0.999987	5.56082e-06	4	ENSG00000083642	no	PDS5B	NotSignificant
-0.157513	0.248442	0.654397	0.230339	10.5183	0.0146376	0.207124	0.0884977	71.4781	3.50608	0.999987	5.56082e-06	4	ENSG00000083720	no	OXCT1	NotSignificant
-0.387988	0.0426219	0.473232	0.846178	5.96895	0.113131	0.219703	0.0929428	49.7399	1.98965	0.999987	5.56082e-06	4	ENSG00000083750	no	RRAGB	NotSignificant
-0.159502	0.0901939	0.33989	0.478965	0.327193	0.567316	0.127398	0	0	1	0.999987	5.56082e-06	2	ENSG00000083782	no	EPYC	NotSignificant
-0.133105	0.0865227	0.30615	0.440036	1.49198	0.474265	0.112057	0	0	1	0.999987	5.56082e-06	3	ENSG00000083799	no	CYLD	NotSignificant
-0.334589	-0.112467	0.109655	0.321007	1.52247	0.677093	0.11333	0	0	1	0.999987	5.56082e-06	4	ENSG00000083807	no	SLC27A5	NotSignificant
-0.211898	-0.0340306	0.143837	0.707667	1.39101	0.707643	0.0907503	0	0	1	0.999987	5.56082e-06	4	ENSG00000083812	no	ZNF324	NotSignificant
-0.116812	0.121629	0.36007	0.317419	0.459688	0.927654	0.121656	0	0	1	0.999987	5.56082e-06	4	ENSG00000083814	no	ZNF671	NotSignificant
-0.352897	-0.0583564	0.236185	0.697779	6.16851	0.103693	0.150279	0.0407478	51.3659	2.05617	0.999987	5.56082e-06	4	ENSG00000083817	no	ZNF416	NotSignificant
-0.324736	-0.120943	0.0828503	0.244765	2.80428	0.422796	0.103978	0	0	1	0.999987	5.56082e-06	4	ENSG00000083828	no	ZNF586	NotSignificant
-0.335468	-0.116067	0.103334	0.299801	1.68514	0.640243	0.111941	0	0	1	0.999987	5.56082e-06	4	ENSG00000083838	no	ZNF446	NotSignificant
-0.407064	-0.141337	0.124391	0.297191	0.138124	0.986899	0.135578	0	0	1	0.999987	5.56082e-06	4	ENSG00000083844	no	ZNF264	NotSignificant
-0.96826	-0.309758	0.348744	0.356548	14.1979	0.00264781	0.335977	0.340789	78.8701	4.73263	0.999987	5.56082e-06	4	ENSG00000083845	no	RPS5	NotSignificant
-1.03104	-0.668048	-0.305058	0.000309613	4.51453	0.210998	0.185202	0.0478018	33.5479	1.50484	0.0248102	1.60537	4	ENSG00000083857	no	FAT1	Up in males
-0.246354	-0.0487193	0.148915	0.628986	0.909359	0.634651	0.100836	0	0	1	0.999987	5.56082e-06	3	ENSG00000083896	no	YTHDC1	NotSignificant
-0.507211	-0.168961	0.169288	0.327563	7.10327	0.0686781	0.17258	0.0666161	57.7659	2.36776	0.999987	5.56082e-06	4	ENSG00000083937	no	CHMP2B	NotSignificant
0.0772393	0.292325	0.50741	0.00772622	2.13408	0.545048	0.10974	0	0	1	0.226929	0.64411	4	ENSG00000084070	no	SMAP2	NotSignificant
-0.172415	0.0531444	0.278704	0.644232	0.819021	0.844912	0.115084	0	0	1	0.999987	5.56082e-06	4	ENSG00000084072	no	PPIE	NotSignificant
-0.721077	-0.238656	0.243765	0.332243	8.18457	0.016701	0.246138	0.13075	75.5638	4.09229	0.999987	5.56082e-06	3	ENSG00000084073	no	ZMPSTE24	NotSignificant
-0.336304	-0.0193446	0.297615	0.904784	0.660561	0.882439	0.161717	0	0	1	0.999987	5.56082e-06	4	ENSG00000084090	no	STARD7	NotSignificant
-1.00143	-0.302116	0.397197	0.39714	13.6718	0.00338766	0.356799	0.376411	78.0571	4.55728	0.999987	5.56082e-06	4	ENSG00000084092	no	NOA1	NotSignificant
-0.837793	-0.371694	0.0944052	0.118056	7.75452	0.051367	0.23781	0.128677	61.3129	2.58484	0.948342	0.0230352	4	ENSG00000084093	yes	REST	NotSignificant
-0.193395	0.0786895	0.350774	0.570822	0.00448823	0.997758	0.138821	0	0	1	0.999987	5.56082e-06	3	ENSG00000084110	no	HAL	NotSignificant
-0.163934	0.161242	0.486417	0.331116	1.33385	0.721112	0.165909	0	0	1	0.999987	5.56082e-06	4	ENSG00000084112	no	SSH1	NotSignificant
-1.49907	-0.494405	0.510266	0.33479	19.7174	5.22902e-05	0.512596	0.706627	89.8567	9.8587	0.999987	5.56082e-06	3	ENSG00000084207	yes	GSTP1	NotSignificant
-0.784859	-0.10808	0.568699	0.754279	16.7987	0.000777396	0.345302	0.377255	82.1415	5.59958	0.999987	5.56082e-06	4	ENSG00000084234	no	APLP2	NotSignificant
-0.532198	0.0977051	0.727609	0.761118	9.19937	0.0267543	0.321385	0.25479	67.3891	3.06646	0.999987	5.56082e-06	4	ENSG00000084444	no	FAM234B	NotSignificant
-1.491	-0.482082	0.526831	0.349007	31.3316	7.23782e-07	0.514761	0.918906	90.425	10.4439	0.999987	5.56082e-06	4	ENSG00000084453	no	SLCO1A2	NotSignificant
-0.0405253	0.14013	0.320784	0.128437	0.665961	0.881179	0.0921725	0	0	1	0.974862	0.0110568	4	ENSG00000084463	no	WBP11	NotSignificant
-0.165375	0.0411976	0.24777	0.695884	2.64814	0.449112	0.105396	0	0	1	0.999987	5.56082e-06	4	ENSG00000084623	no	EIF3I	NotSignificant
-0.539501	-0.319341	-0.0991801	0.00447041	2.48851	0.477371	0.112329	0	0	1	0.160299	0.79507	4	ENSG00000084628	no	NKAIN1	NotSignificant
-0.609513	-0.0262495	0.557014	0.929712	19.1479	0.000254809	0.297589	0.265271	84.3325	6.38263	0.999987	5.56082e-06	4	ENSG00000084636	no	COL16A1	NotSignificant
-0.326905	-0.097868	0.131169	0.402312	5.95539	0.113801	0.116858	0.0259216	49.6255	1.98513	0.999987	5.56082e-06	4	ENSG00000084652	no	TXLNA	NotSignificant
-0.133995	0.0374244	0.208844	0.668723	3.05699	0.382921	0.0874604	0.000766471	1.86433	1.019	0.999987	5.56082e-06	4	ENSG00000084674	yes	APOB	NotSignificant
-0.292655	0.0118013	0.316257	0.939442	0.454575	0.928751	0.155338	0	0	1	0.999987	5.56082e-06	4	ENSG00000084676	no	NCOA1	NotSignificant
-0.321393	-0.0978198	0.125754	0.391146	0.597288	0.897053	0.11407	0	0	1	0.999987	5.56082e-06	4	ENSG00000084693	no	AGBL5	NotSignificant
-0.342418	-0.175235	-0.00805261	0.03994	1.15361	0.76415	0.0852988	0	0	1	0.590921	0.228471	4	ENSG00000084710	no	EFR3B	NotSignificant
-0.521653	-0.0177254	0.486203	0.945037	20.2833	0.000148275	0.257111	0.200526	85.2095	6.76109	0.999987	5.56082e-06	4	ENSG00000084731	yes	KIF3C	NotSignificant
-0.314748	-0.106669	0.10141	0.315018	0.0697441	0.995203	0.106165	0	0	1	0.999987	5.56082e-06	4	ENSG00000084733	no	RAB10	NotSignificant
-1.24655	-0.502288	0.241971	0.185919	22.4405	5.28153e-05	0.379731	0.447665	86.6313	7.48017	0.999987	5.56082e-06	4	ENSG00000084734	no	GCKR	NotSignificant
-0.42428	-0.259159	-0.0940385	0.00209664	2.65506	0.447919	0.0842468	0	0	1	0.0962904	1.01642	4	ENSG00000084754	no	HADHA	NotSignificant
0.137417	0.403499	0.669581	0.00295698	2.07126	0.557749	0.135759	0	0	1	0.12189	0.914031	4	ENSG00000084764	no	MAPRE3	NotSignificant
-0.551278	-0.212642	0.125995	0.218424	1.42378	0.699969	0.172777	0	0	1	0.999987	5.56082e-06	4	ENSG00000084774	no	CAD	NotSignificant
-0.673193	-0.214417	0.244358	0.359654	4.76786	0.0921875	0.234073	0.094925	58.0525	2.38393	0.999987	5.56082e-06	3	ENSG00000085063	yes	CD59	NotSignificant
-0.878465	-0.228896	0.420672	0.489782	32.2601	4.61274e-07	0.331419	0.366255	90.7006	10.7534	0.999987	5.56082e-06	4	ENSG00000085117	no	CD82	NotSignificant
-0.667481	-0.0780806	0.51132	0.795137	6.39357	0.0408935	0.30072	0.184836	68.7186	3.19678	0.999987	5.56082e-06	3	ENSG00000085185	no	BCORL1	NotSignificant
-0.25301	0.0837978	0.420606	0.625806	1.02778	0.794531	0.171844	0	0	1	0.999987	5.56082e-06	4	ENSG00000085224	no	ATRX	NotSignificant
-0.985151	-0.00367734	0.977797	0.994141	8.5622	0.0138275	0.500761	0.563232	76.6415	4.2811	0.999987	5.56082e-06	3	ENSG00000085231	no	AK6	NotSignificant
-0.726506	-0.416946	-0.107386	0.00829364	4.79977	0.18706	0.157942	0.0366523	37.497	1.59992	0.236209	0.626704	4	ENSG00000085265	no	FCN1	NotSignificant
-0.264238	0.018425	0.301088	0.898341	8.80192	0.0320437	0.144218	0.050132	65.9165	2.93397	0.999987	5.56082e-06	4	ENSG00000085274	no	MYNN	NotSignificant
-1.0203	-0.511236	-0.00217606	0.0490287	6.75175	0.0802458	0.259729	0.145906	55.5671	2.25058	0.646242	0.189605	4	ENSG00000085276	no	MECOM	NotSignificant
-0.110409	0.211317	0.533043	0.197972	6.25525	0.0998311	0.164149	0.0518845	52.0403	2.08508	0.999987	5.56082e-06	4	ENSG00000085365	no	SCAMP1	NotSignificant
-0.773327	-0.0822745	0.608778	0.815492	22.248	5.79227e-05	0.352584	0.40611	86.5156	7.41599	0.999987	5.56082e-06	4	ENSG00000085377	yes	PREP	NotSignificant
-0.3645	-0.0858221	0.192856	0.546114	2.43398	0.487341	0.142185	0	0	1	0.999987	5.56082e-06	4	ENSG00000085382	no	HACE1	NotSignificant
-0.342547	0.103577	0.5497	0.649077	11.7873	0.00814847	0.227618	0.147813	74.5489	3.9291	0.999987	5.56082e-06	4	ENSG00000085415	yes	SEH1L	NotSignificant
-0.685704	0.014279	0.714262	0.968108	11.6037	0.00887182	0.357141	0.357128	74.1461	3.86789	0.999987	5.56082e-06	4	ENSG00000085433	no	WDR47	NotSignificant
-0.353125	-0.0545669	0.243991	0.720179	0.27317	0.964993	0.152328	0	0	1	0.999987	5.56082e-06	4	ENSG00000085449	yes	WDFY1	NotSignificant
-0.0647367	0.148183	0.361103	0.172552	2.47446	0.479924	0.108634	0	0	1	0.999987	5.56082e-06	4	ENSG00000085465	no	OVGP1	NotSignificant
-0.365857	-0.184608	-0.00335846	0.0459033	1.18261	0.757177	0.0924759	0	0	1	0.630346	0.200421	4	ENSG00000085491	no	SLC25A24	NotSignificant
-0.385416	-0.0428808	0.299655	0.806177	0.326998	0.954873	0.174766	0	0	1	0.999987	5.56082e-06	4	ENSG00000085511	no	MAP3K4	NotSignificant
-0.381999	0.0710715	0.524142	0.758499	4.49796	0.212472	0.231162	0.0719681	33.3031	1.49932	0.999987	5.56082e-06	4	ENSG00000085514	no	PILRA	NotSignificant
-0.739364	-0.21942	0.300525	0.408171	7.86874	0.0488038	0.265283	0.152903	61.8745	2.62291	0.999987	5.56082e-06	4	ENSG00000085552	no	IGSF9	NotSignificant
-1.055	-0.753536	-0.45207	9.62957e-07	5.93046	0.115043	0.153812	0.0386315	49.4137	1.97682	0.000256111	3.59157	4	ENSG00000085563	yes	ABCB1	Up in males
-0.319639	0.0281968	0.376033	0.873762	4.60209	0.203362	0.177471	0.0433182	34.8123	1.53403	0.999987	5.56082e-06	4	ENSG00000085644	no	ZNF213	NotSignificant
0.0624252	0.233603	0.404782	0.0074791	2.72135	0.436611	0.0873374	0	0	1	0.222078	0.653494	4	ENSG00000085662	yes	AKR1B1	NotSignificant
-0.708927	-0.495527	-0.282128	5.33512e-06	1.75586	0.624587	0.108879	0	0	1	0.00105131	2.97827	4	ENSG00000085719	yes	CPNE3	NotSignificant
-0.163137	0.0832135	0.329564	0.507942	1.49544	0.473444	0.125692	0	0	1	0.999987	5.56082e-06	3	ENSG00000085721	yes	RRN3	NotSignificant
-0.242673	-0.0517242	0.139225	0.595479	0.672342	0.879689	0.0974248	0	0	1	0.999987	5.56082e-06	4	ENSG00000085733	yes	CTTN	NotSignificant
-0.544428	-0.207255	0.129918	0.228296	6.89876	0.0751957	0.17203	0.0546362	56.5139	2.29959	0.999987	5.56082e-06	4	ENSG00000085741	no	WNT11	NotSignificant
-0.0100386	0.150799	0.311637	0.0661163	1.54626	0.671635	0.0820617	0	0	1	0.74275	0.129157	4	ENSG00000085760	no	MTIF2	NotSignificant
-0.169049	0.135121	0.439291	0.383933	2.65336	0.448211	0.155192	0	0	1	0.999987	5.56082e-06	4	ENSG00000085788	yes	DDHD2	NotSignificant
-0.021669	0.303522	0.628714	0.0673454	6.09868	0.106906	0.165917	0.0519691	50.8091	2.03289	0.748866	0.125596	4	ENSG00000085831	no	TTC39A	NotSignificant
-0.0887124	0.104315	0.297342	0.289512	2.31415	0.509815	0.098485	0	0	1	0.999987	5.56082e-06	4	ENSG00000085832	yes	EPS15	NotSignificant
-0.388795	-0.185211	0.0183727	0.0745726	1.73131	0.629996	0.103871	0	0	1	0.779362	0.108261	4	ENSG00000085840	no	ORC1	NotSignificant
-0.901421	-0.353656	0.194109	0.205721	18.9336	0.000282173	0.279477	0.250544	84.1552	6.31121	0.999987	5.56082e-06	4	ENSG00000085871	yes	MGST2	NotSignificant
-0.778986	-0.307571	0.163844	0.20098	5.15494	0.160797	0.240522	0.0952139	41.8034	1.71831	0.999987	5.56082e-06	4	ENSG00000085872	yes	CHERP	NotSignificant
-0.253314	0.0251839	0.303682	0.859324	0.337451	0.844741	0.142094	0	0	1	0.999987	5.56082e-06	3	ENSG00000085978	no	ATG16L1	NotSignificant
-0.403889	-0.189185	0.0255198	0.0841673	3.53399	0.31638	0.109545	0.00856907	15.1101	1.178	0.822733	0.0847412	4	ENSG00000085982	no	USP40	NotSignificant
-0.314105	-0.0269533	0.260198	0.854036	1.3051	0.727923	0.146509	0	0	1	0.999987	5.56082e-06	4	ENSG00000085998	no	POMGNT1	NotSignificant
-0.331798	-0.114151	0.103497	0.303972	2.92008	0.404112	0.111047	0	0	1	0.999987	5.56082e-06	4	ENSG00000085999	no	RAD54L	NotSignificant
-0.317329	0.0117202	0.340769	0.944344	0.341379	0.952067	0.167885	0	0	1	0.999987	5.56082e-06	4	ENSG00000086015	no	MAST2	NotSignificant
-0.786123	-0.285516	0.215091	0.263633	18.8432	0.000294588	0.255416	0.18401	84.0791	6.28106	0.999987	5.56082e-06	4	ENSG00000086061	no	DNAJA1	NotSignificant
-0.907804	-0.417603	0.0725982	0.0949796	10.378	0.0156117	0.250107	0.176399	71.0927	3.45933	0.867219	0.0618712	4	ENSG00000086062	no	B4GALT1	NotSignificant
-0.366634	-0.0585063	0.249621	0.70978	4.66898	0.197704	0.157211	0.0353678	35.7461	1.55633	0.999987	5.56082e-06	4	ENSG00000086065	no	CHMP5	NotSignificant
-0.0652685	0.158955	0.383178	0.164698	0.0264099	0.998868	0.114402	0	0	1	0.999987	5.56082e-06	4	ENSG00000086102	no	NFX1	NotSignificant
-0.397292	-0.183861	0.0295699	0.0913306	1.98636	0.575244	0.108895	0	0	1	0.852141	0.0694885	4	ENSG00000086159	no	AQP6	NotSignificant
-0.423657	-0.146715	0.130226	0.299115	6.37023	0.0949233	0.141299	0.0391118	52.9059	2.12341	0.999987	5.56082e-06	4	ENSG00000086189	no	DIMT1	NotSignificant
-0.0530419	0.141912	0.336867	0.153664	0.660978	0.882342	0.0994683	0	0	1	0.999987	5.56082e-06	4	ENSG00000086200	no	IPO11	NotSignificant
-1.90716	-0.373081	1.161	0.633609	86.147	1.47206e-18	0.782709	2.22167	96.5176	28.7157	0.999987	5.56082e-06	4	ENSG00000086205	yes	FOLH1	NotSignificant
-0.397635	-0.031695	0.334245	0.865201	3.47844	0.32357	0.186707	0.0234508	13.7543	1.15948	0.999987	5.56082e-06	4	ENSG00000086232	no	EIF2AK1	NotSignificant
-0.245743	-0.0342431	0.177257	0.750993	1.95145	0.582545	0.10791	0	0	1	0.999987	5.56082e-06	4	ENSG00000086288	no	NME8	NotSignificant
-0.72248	-0.0457491	0.630982	0.894589	27.9887	3.65199e-06	0.345277	0.370907	89.2814	9.32955	0.999987	5.56082e-06	4	ENSG00000086289	no	EPDR1	NotSignificant
-0.221824	0.221769	0.665362	0.327155	6.55302	0.0875947	0.226327	0.0954697	54.2196	2.18434	0.999987	5.56082e-06	4	ENSG00000086300	no	SNX10	NotSignificant
-0.225871	-0.0501438	0.125583	0.575973	1.29254	0.730906	0.0896584	0	0	1	0.999987	5.56082e-06	4	ENSG00000086475	no	SEPHS1	NotSignificant
-0.336153	0.113447	0.563048	0.620914	7.18985	0.0660865	0.229392	0.117386	58.2745	2.39662	0.999987	5.56082e-06	4	ENSG00000086504	no	MRPL28	NotSignificant
0.0214121	0.271316	0.52122	0.0333457	0.994281	0.608268	0.127504	0	0	1	0.539002	0.26841	3	ENSG00000086506	no	HBQ1	NotSignificant
-0.434314	-0.170057	0.0942002	0.207204	1.55057	0.67065	0.134828	0	0	1	0.999987	5.56082e-06	4	ENSG00000086544	no	ITPKC	NotSignificant
-0.225828	0.0901909	0.40621	0.57591	0.763572	0.382213	0.161237	0	0	1	0.999987	5.56082e-06	2	ENSG00000086548	no	CEACAM6	NotSignificant
-0.576061	0.0616585	0.699378	0.8497	15.6669	0.00132696	0.325373	0.332734	80.8514	5.22231	0.999987	5.56082e-06	4	ENSG00000086570	no	FAT2	NotSignificant
-0.221987	-0.0165647	0.188857	0.87442	1.13832	0.767832	0.104809	0	0	1	0.999987	5.56082e-06	4	ENSG00000086589	no	RBM22	NotSignificant
-0.254783	0.0182095	0.291202	0.895984	5.03102	0.16954	0.139284	0.028271	40.3699	1.67701	0.999987	5.56082e-06	4	ENSG00000086598	no	TMED2	NotSignificant
-0.120522	0.102663	0.325847	0.367289	3.64243	0.302754	0.113872	0.00985263	17.6374	1.21414	0.999987	5.56082e-06	4	ENSG00000086619	no	ERO1B	NotSignificant
-0.373698	-0.0973588	0.17898	0.489863	2.84752	0.415737	0.140992	0	0	1	0.999987	5.56082e-06	4	ENSG00000086666	no	ZFAND6	NotSignificant
-0.373164	0.209908	0.792981	0.480441	5.13195	0.0768443	0.297491	0.15977	61.0284	2.56597	0.999987	5.56082e-06	3	ENSG00000086696	no	HSD17B2	NotSignificant
-0.182918	0.011952	0.206822	0.904316	1.02047	0.796298	0.0994252	0	0	1	0.999987	5.56082e-06	4	ENSG00000086712	no	TXLNG	NotSignificant
-1.2734	-0.181349	0.910705	0.74482	31.7602	5.87919e-07	0.557181	1.06602	90.5542	10.5867	0.999987	5.56082e-06	4	ENSG00000086717	yes	PPEF1	NotSignificant
-1.10294	-0.0317798	1.03938	0.95363	41.9571	4.09718e-09	0.546522	1.07451	92.8498	13.9857	0.999987	5.56082e-06	4	ENSG00000086730	no	LAT2	NotSignificant
-0.163113	0.0443084	0.251729	0.67545	1.05445	0.788079	0.105829	0	0	1	0.999987	5.56082e-06	4	ENSG00000086758	yes	HUWE1	NotSignificant
-0.0515749	0.16148	0.374536	0.137409	1.35644	0.715776	0.108704	0	0	1	0.9924	0.0033133	4	ENSG00000086827	no	ZW10	NotSignificant
-0.00429528	0.194204	0.392703	0.0551677	1.53236	0.674821	0.101277	0	0	1	0.688636	0.16201	4	ENSG00000086848	yes	ALG9	NotSignificant
-0.129709	0.190603	0.510915	0.243499	1.81536	0.611599	0.163428	0	0	1	0.999987	5.56082e-06	4	ENSG00000086967	no	MYBPC2	NotSignificant
-0.725874	-0.17821	0.369454	0.523621	13.2305	0.00416384	0.279425	0.228245	77.325	4.41015	0.999987	5.56082e-06	4	ENSG00000086991	yes	NOX4	NotSignificant
-0.312614	-0.111564	0.0894853	0.276771	2.82643	0.419168	0.102578	0	0	1	0.999987	5.56082e-06	4	ENSG00000087008	no	ACOX3	NotSignificant
-0.186731	0.17184	0.530411	0.347585	0.602399	0.73993	0.182948	0	0	1	0.999987	5.56082e-06	3	ENSG00000087053	yes	MTMR2	NotSignificant
-0.536558	0.0273469	0.591252	0.924275	13.4196	0.00381174	0.287712	0.242278	77.6446	4.4732	0.999987	5.56082e-06	4	ENSG00000087074	no	PPP1R15A	NotSignificant
-0.214312	-0.0112948	0.191722	0.913169	2.92642	0.40311	0.103582	0	0	1	0.999987	5.56082e-06	4	ENSG00000087076	no	HSD17B14	NotSignificant
-0.792194	-0.399104	-0.00601447	0.0465962	5.69022	0.127694	0.20056	0.0702303	47.278	1.89674	0.634833	0.197341	4	ENSG00000087077	yes	TRIP6	NotSignificant
-0.265574	-0.0138275	0.237919	0.91427	1.93934	0.585091	0.128444	0	0	1	0.999987	5.56082e-06	4	ENSG00000087085	yes	ACHE	NotSignificant
-0.460647	-0.301768	-0.142889	0.000197124	2.54145	0.467846	0.0810622	0	0	1	0.0181053	1.74219	4	ENSG00000087086	yes	FTL	NotSignificant
-0.415361	-0.0340962	0.347169	0.860862	4.75889	0.190328	0.194527	0.0548058	36.96	1.5863	0.999987	5.56082e-06	4	ENSG00000087087	no	SRRT	NotSignificant
-0.260826	-0.100878	0.0590688	0.216404	1.10593	0.775644	0.0816072	0	0	1	0.999987	5.56082e-06	4	ENSG00000087088	yes	BAX	NotSignificant
-0.0960696	0.199709	0.495488	0.185715	3.3611	0.339229	0.15091	0.0107702	10.7435	1.12037	0.999987	5.56082e-06	4	ENSG00000087095	no	NLK	NotSignificant
-0.0730743	0.15356	0.380194	0.184176	1.5518	0.670368	0.115632	0	0	1	0.999987	5.56082e-06	4	ENSG00000087111	no	PIGS	NotSignificant
-0.231581	0.396168	1.02392	0.216117	34.5768	1.49667e-07	0.320286	0.345888	91.3237	11.5256	0.999987	5.56082e-06	4	ENSG00000087116	no	ADAMTS2	NotSignificant
-0.458275	-0.0145308	0.429213	0.948826	0.252273	0.615479	0.226404	0	0	1	0.999987	5.56082e-06	2	ENSG00000087128	no	TMPRSS11E	NotSignificant
-0.0180725	0.193441	0.404954	0.0730533	0.459856	0.927618	0.107917	0	0	1	0.772355	0.112183	4	ENSG00000087152	no	ATXN7L3	NotSignificant
-0.595094	-0.34936	-0.103627	0.00532824	1.02259	0.795787	0.125376	0	0	1	0.180461	0.743617	4	ENSG00000087157	no	PGS1	NotSignificant
-0.0819055	0.162833	0.407571	0.192223	1.4569	0.692253	0.124869	0	0	1	0.999987	5.56082e-06	4	ENSG00000087191	no	PSMC5	NotSignificant
-0.428822	-0.202434	0.0239538	0.0796736	2.09207	0.553518	0.115506	0	0	1	0.803743	0.0948826	4	ENSG00000087206	no	UIMC1	NotSignificant
-1.04752	-0.775856	-0.504196	2.17319e-08	5.29492	0.151432	0.138605	0.0307076	43.342	1.76497	1.12157e-05	4.95017	4	ENSG00000087237	no	CETP	Up in males
-0.809662	0.060949	0.93156	0.890864	36.1902	6.82604e-08	0.444197	0.709575	91.7105	12.0634	0.999987	5.56082e-06	4	ENSG00000087245	yes	MMP2	NotSignificant
-0.470734	-0.154522	0.161691	0.338181	6.73105	0.0809826	0.161336	0.0541104	55.4304	2.24368	0.999987	5.56082e-06	4	ENSG00000087250	no	MT3	NotSignificant
-1.02073	-0.300762	0.419204	0.412921	18.2485	0.00039088	0.367336	0.389797	83.5603	6.08282	0.999987	5.56082e-06	4	ENSG00000087253	yes	LPCAT2	NotSignificant
-0.426384	-0.20723	0.0119239	0.0638359	1.72804	0.630718	0.111815	0	0	1	0.732753	0.135042	4	ENSG00000087258	yes	GNAO1	NotSignificant
-0.309727	0.083036	0.475799	0.678606	0.114817	0.990002	0.200393	0	0	1	0.999987	5.56082e-06	4	ENSG00000087263	no	OGFOD1	NotSignificant
-1.06546	-0.22792	0.609625	0.593783	35.6588	8.84137e-08	0.427326	0.645937	91.5869	11.8863	0.999987	5.56082e-06	4	ENSG00000087266	no	SH3BP2	NotSignificant
-0.182355	0.103858	0.390071	0.476952	2.56564	0.463545	0.14603	0	0	1	0.999987	5.56082e-06	4	ENSG00000087269	no	NOP14	NotSignificant
-0.313148	-0.0713015	0.170545	0.563373	0.710163	0.870811	0.123393	0	0	1	0.999987	5.56082e-06	4	ENSG00000087274	no	ADD1	NotSignificant
-0.0438028	0.179893	0.403588	0.114986	2.83938	0.417058	0.114132	0	0	1	0.941635	0.0261175	4	ENSG00000087299	no	L2HGDH	NotSignificant
-0.238222	-0.0389237	0.160375	0.701877	1.19913	0.753213	0.101685	0	0	1	0.999987	5.56082e-06	4	ENSG00000087301	no	TXNDC16	NotSignificant
-0.220278	0.0975346	0.415347	0.547507	5.44306	0.142084	0.162152	0.0428007	44.884	1.81435	0.999987	5.56082e-06	4	ENSG00000087302	no	RTRAF	NotSignificant
-0.453021	-0.0396676	0.373685	0.850807	6.13748	0.10511	0.210898	0.0876239	51.12	2.04583	0.999987	5.56082e-06	4	ENSG00000087303	no	NID2	NotSignificant
-0.123098	0.152312	0.427722	0.278395	0.261594	0.967082	0.140518	0	0	1	0.999987	5.56082e-06	4	ENSG00000087338	no	GMCL1	NotSignificant
-0.0737819	0.132033	0.337847	0.20863	0.330162	0.954259	0.105009	0	0	1	0.999987	5.56082e-06	4	ENSG00000087365	no	SF3B2	NotSignificant
0.0622491	0.265389	0.46853	0.0104503	1.80406	0.614052	0.103645	0	0	1	0.274736	0.561084	4	ENSG00000087448	no	KLHL42	NotSignificant
-0.755003	-0.162552	0.429899	0.590744	15.8616	0.0012105	0.302277	0.289671	81.0864	5.28721	0.999987	5.56082e-06	4	ENSG00000087460	yes	GNAS	NotSignificant
0.152839	0.327081	0.501324	0.000233992	2.14377	0.543108	0.0889008	0	0	1	0.0204105	1.69015	4	ENSG00000087470	no	DNM1L	NotSignificant
-0.347611	0.00621626	0.360044	0.972531	4.36567	0.22459	0.180528	0.0411003	31.2821	1.45522	0.999987	5.56082e-06	4	ENSG00000087494	no	PTHLH	NotSignificant
-0.581426	-0.056217	0.468992	0.833832	6.57216	0.0868598	0.267969	0.140108	54.3529	2.19072	0.999987	5.56082e-06	4	ENSG00000087495	yes	PHACTR3	NotSignificant
-0.417058	-0.0486966	0.319665	0.795556	5.43952	0.142301	0.187943	0.0622893	44.8481	1.81317	0.999987	5.56082e-06	4	ENSG00000087502	no	ERGIC2	NotSignificant
-0.869522	-0.173492	0.522538	0.625167	18.9972	0.000273769	0.355124	0.41056	84.2082	6.33239	0.999987	5.56082e-06	4	ENSG00000087510	yes	TFAP2C	NotSignificant
-1.12475	-0.555372	0.0140073	0.0559087	9.00805	0.0291841	0.290505	0.202214	66.6964	3.00268	0.690395	0.160903	4	ENSG00000087586	no	AURKA	NotSignificant
-0.489441	-0.255577	-0.0217128	0.0321987	2.72043	0.436767	0.119321	0	0	1	0.528142	0.277249	4	ENSG00000087589	no	CASS4	NotSignificant
-0.852188	-0.388075	0.0760389	0.101245	12.5483	0.00572271	0.236797	0.1624	76.0923	4.18275	0.89538	0.0479926	4	ENSG00000087842	no	PIR	NotSignificant
-0.682937	-0.257714	0.16751	0.234885	8.47838	0.0370935	0.216955	0.115966	64.6159	2.82613	0.999987	5.56082e-06	4	ENSG00000087884	no	AAMDC	NotSignificant
-0.804606	-0.526639	-0.248672	0.00020452	1.61815	0.65528	0.141822	0	0	1	0.0184857	1.73316	4	ENSG00000087903	yes	RFX2	Up in males
-0.242146	0.0443317	0.330809	0.761661	2.34039	0.504827	0.146165	0	0	1	0.999987	5.56082e-06	4	ENSG00000087995	no	METTL2A	NotSignificant
-0.0472681	0.125828	0.298925	0.15423	1.8691	0.600014	0.0883162	0	0	1	0.999987	5.56082e-06	4	ENSG00000088002	yes	SULT2B1	NotSignificant
-0.344967	-0.136169	0.0726298	0.20118	0.19617	0.978205	0.106532	0	0	1	0.999987	5.56082e-06	4	ENSG00000088035	no	ALG6	NotSignificant
-0.236132	0.00854068	0.253214	0.945455	2.67482	0.262524	0.124835	0.0125844	25.2287	1.33741	0.999987	5.56082e-06	3	ENSG00000088038	no	CNOT3	NotSignificant
-0.0994182	0.064386	0.22819	0.441065	0.432549	0.805514	0.0835751	0	0	1	0.999987	5.56082e-06	3	ENSG00000088053	yes	GP6	NotSignificant
-0.13422	0.116034	0.366287	0.363474	3.73734	0.291259	0.127683	0.015089	19.7291	1.24578	0.999987	5.56082e-06	4	ENSG00000088179	yes	PTPN4	NotSignificant
-0.433105	-0.118142	0.196821	0.46223	0.452947	0.9291	0.160698	0	0	1	0.999987	5.56082e-06	4	ENSG00000088205	no	DDX18	NotSignificant
-0.278971	0.0224996	0.32397	0.883702	4.3146	0.229436	0.153814	0.0285951	30.4686	1.4382	0.999987	5.56082e-06	4	ENSG00000088247	yes	KHSRP	NotSignificant
-0.303171	-0.0703547	0.162461	0.553661	5.90098	0.116528	0.118786	0.0268083	49.161	1.96699	0.999987	5.56082e-06	4	ENSG00000088256	no	GNA11	NotSignificant
-0.797991	-0.316306	0.16538	0.198081	12.3453	0.00208568	0.245763	0.138198	83.7995	6.17266	0.999987	5.56082e-06	3	ENSG00000088280	yes	ASAP3	NotSignificant
-0.709745	-0.0810815	0.547582	0.800434	12.0446	0.00723182	0.320753	0.293144	75.0926	4.01488	0.999987	5.56082e-06	4	ENSG00000088298	yes	EDEM2	NotSignificant
-0.445567	-0.0696917	0.306184	0.716306	0.619856	0.7335	0.191777	0	0	1	0.999987	5.56082e-06	3	ENSG00000088305	yes	DNMT3B	NotSignificant
0.0767372	0.30385	0.530962	0.00873641	1.42266	0.490991	0.115876	0	0	1	0.244034	0.612549	3	ENSG00000088320	no	REM1	NotSignificant
-1.04573	-0.327466	0.3908	0.371551	39.204	1.57123e-08	0.366469	0.426117	92.3477	13.068	0.999987	5.56082e-06	4	ENSG00000088325	no	TPX2	NotSignificant
-0.120323	0.0889685	0.29826	0.40475	0.889991	0.640827	0.106783	0	0	1	0.999987	5.56082e-06	3	ENSG00000088340	no	FER1L4	NotSignificant
-0.364883	-0.104378	0.156127	0.432272	0.891785	0.82741	0.132913	0	0	1	0.999987	5.56082e-06	4	ENSG00000088356	no	PDRG1	NotSignificant
-0.0181494	0.184076	0.386301	0.0744138	0.931669	0.817779	0.103178	0	0	1	0.77866	0.108652	4	ENSG00000088367	yes	EPB41L1	NotSignificant
-0.531144	0.0981614	0.727467	0.759816	0.0483644	0.825934	0.32108	0	0	1	0.999987	5.56082e-06	2	ENSG00000088386	no	SLC15A1	NotSignificant
-0.196739	-0.0281256	0.140488	0.743719	1.04234	0.791008	0.0860287	0	0	1	0.999987	5.56082e-06	4	ENSG00000088387	no	DOCK9	NotSignificant
-0.304529	-0.100057	0.104416	0.337513	0.398826	0.940485	0.104325	0	0	1	0.999987	5.56082e-06	4	ENSG00000088448	no	ANKRD10	NotSignificant
-0.509469	-0.304267	-0.0990652	0.00365878	1.42927	0.698687	0.104697	0	0	1	0.140991	0.850807	4	ENSG00000088451	no	TGDS	NotSignificant
0.0247081	0.193261	0.361814	0.0246225	2.54996	0.46633	0.085998	0	0	1	0.452384	0.344493	4	ENSG00000088538	yes	DOCK3	NotSignificant
-0.195524	0.0818427	0.35921	0.563043	4.47932	0.214142	0.141516	0.0257324	33.0255	1.49311	0.999987	5.56082e-06	4	ENSG00000088543	yes	C3orf18	NotSignificant
-0.329546	-0.103823	0.121901	0.367325	0.677883	0.878393	0.115167	0	0	1	0.999987	5.56082e-06	4	ENSG00000088682	no	COQ9	NotSignificant
-0.149455	0.269151	0.687756	0.207598	0.106433	0.948175	0.213578	0	0	1	0.999987	5.56082e-06	3	ENSG00000088726	no	TMEM40	NotSignificant
-0.562347	-0.127312	0.307722	0.566251	12.1856	0.0067736	0.221961	0.130951	75.3808	4.06187	0.999987	5.56082e-06	4	ENSG00000088727	no	KIF9	NotSignificant
-0.301847	0.0390406	0.379928	0.822393	2.82606	0.419227	0.173925	0	0	1	0.999987	5.56082e-06	4	ENSG00000088756	no	ARHGAP28	NotSignificant
-0.186798	0.0871636	0.361126	0.532903	5.30172	0.150991	0.139779	0.0294617	43.4146	1.76724	0.999987	5.56082e-06	4	ENSG00000088766	no	CRLS1	NotSignificant
-0.14077	0.0432022	0.227174	0.64533	0.640931	0.887002	0.093865	0	0	1	0.999987	5.56082e-06	4	ENSG00000088808	yes	PPP1R13B	NotSignificant
-0.0242	0.134484	0.293168	0.0967011	1.20647	0.751453	0.0809628	0	0	1	0.874648	0.0581669	4	ENSG00000088812	yes	ATRN	NotSignificant
-0.405882	-0.171532	0.0628186	0.151405	0.422892	0.935474	0.119569	0	0	1	0.999987	5.56082e-06	4	ENSG00000088826	no	SMOX	NotSignificant
-0.68556	-0.303425	0.0787096	0.119645	10.8215	0.0127314	0.19497	0.0932721	72.2774	3.60716	0.9515	0.0215913	4	ENSG00000088827	no	SIGLEC1	NotSignificant
-0.200723	0.124801	0.450326	0.452398	2.53549	0.468911	0.166087	0	0	1	0.999987	5.56082e-06	4	ENSG00000088832	yes	FKBP1A	NotSignificant
-0.266628	0.0375396	0.341707	0.808862	2.22036	0.52795	0.15519	0	0	1	0.999987	5.56082e-06	4	ENSG00000088833	no	NSFL1C	NotSignificant
-0.4715	-0.31	-0.148501	0.000168446	2.66044	0.446993	0.0823994	0	0	1	0.0163001	1.78781	4	ENSG00000088836	no	SLC4A11	NotSignificant
-0.553515	-0.143185	0.267144	0.494017	0.384915	0.943341	0.209356	0	0	1	0.999987	5.56082e-06	4	ENSG00000088854	no	DNAAF9	NotSignificant
-0.406948	-0.150361	0.106226	0.250744	2.72161	0.436567	0.130914	0	0	1	0.999987	5.56082e-06	4	ENSG00000088876	no	ZNF343	NotSignificant
-0.767193	-0.0463765	0.67444	0.899651	11.1058	0.0111673	0.36777	0.355754	72.9871	3.70193	0.999987	5.56082e-06	4	ENSG00000088881	no	EBF4	NotSignificant
-0.503328	0.167223	0.837775	0.624998	14.4364	0.00236745	0.342124	0.357137	79.2192	4.81215	0.999987	5.56082e-06	4	ENSG00000088882	no	CPXM1	NotSignificant
-0.646895	-0.226433	0.194029	0.291194	4.02327	0.258963	0.214525	0.047484	25.4337	1.34109	0.999987	5.56082e-06	4	ENSG00000088888	no	MAVS	NotSignificant
-0.146518	0.103096	0.35271	0.418224	0.373259	0.94571	0.127357	0	0	1	0.999987	5.56082e-06	4	ENSG00000088899	no	LZTS3	NotSignificant
-0.333748	0.170404	0.674555	0.50767	7.09919	0.0287363	0.257225	0.13929	71.8278	3.5496	0.999987	5.56082e-06	3	ENSG00000088926	no	F11	NotSignificant
-0.484915	-0.182794	0.119327	0.235682	0.68713	0.876227	0.154146	0	0	1	0.999987	5.56082e-06	4	ENSG00000088930	no	XRN2	NotSignificant
-0.360338	-0.0584675	0.243403	0.704232	5.1779	0.159224	0.154019	0.0384114	42.0615	1.72597	0.999987	5.56082e-06	4	ENSG00000088970	yes	KIZ	NotSignificant
-0.85571	-0.153413	0.548885	0.668548	45.7723	6.3404e-10	0.358322	0.456579	93.4458	15.2574	0.999987	5.56082e-06	4	ENSG00000088986	no	DYNLL1	NotSignificant
-0.177959	0.195425	0.56881	0.304974	3.38604	0.335846	0.190506	0.0191283	11.4009	1.12868	0.999987	5.56082e-06	4	ENSG00000088992	no	TESC	NotSignificant
-0.444003	-0.217355	0.00929339	0.0601628	1.61122	0.656849	0.115639	0	0	1	0.714714	0.145868	4	ENSG00000089006	no	SNX5	NotSignificant
-0.568327	-0.132042	0.304242	0.553056	13.1306	0.00436253	0.222598	0.142016	77.1526	4.37686	0.999987	5.56082e-06	4	ENSG00000089009	no	RPL6	NotSignificant
-0.455061	-0.106116	0.242829	0.551153	5.91403	0.115868	0.178036	0.060584	49.2732	1.97134	0.999987	5.56082e-06	4	ENSG00000089012	no	SIRPG	NotSignificant
-0.253328	0.0375731	0.328474	0.800151	0.11669	0.989762	0.148422	0	0	1	0.999987	5.56082e-06	4	ENSG00000089022	no	MAPKAPK5	NotSignificant
-0.917223	-0.30317	0.310883	0.333208	12.635	0.00549615	0.313298	0.274287	76.2565	4.21168	0.999987	5.56082e-06	4	ENSG00000089041	yes	P2RX7	NotSignificant
-0.439965	-0.172218	0.0955293	0.207428	1.2319	0.745363	0.136608	0	0	1	0.999987	5.56082e-06	4	ENSG00000089048	no	ESF1	NotSignificant
-0.312847	-0.0500708	0.212705	0.708804	2.84921	0.415462	0.134072	0	0	1	0.999987	5.56082e-06	4	ENSG00000089050	no	RBBP9	NotSignificant
-0.360513	-0.121622	0.117269	0.318357	2.31374	0.509894	0.121885	0	0	1	0.999987	5.56082e-06	4	ENSG00000089053	no	ANAPC5	NotSignificant
-0.332931	-0.088398	0.156135	0.478621	1.84111	0.606031	0.124764	0	0	1	0.999987	5.56082e-06	4	ENSG00000089057	yes	SLC23A2	NotSignificant
-0.61107	-0.170276	0.270518	0.448978	10.6469	0.0137967	0.224899	0.118147	71.8228	3.54897	0.999987	5.56082e-06	4	ENSG00000089060	no	SLC8B1	NotSignificant
-0.57638	-0.175917	0.224545	0.389247	12.709	0.00530999	0.204321	0.120714	76.3948	4.23635	0.999987	5.56082e-06	4	ENSG00000089063	no	TMEM230	NotSignificant
0.0948629	0.299173	0.503484	0.00410485	1.50304	0.68157	0.104242	0	0	1	0.152583	0.816494	4	ENSG00000089091	no	DZANK1	NotSignificant
-0.250901	-0.0835713	0.0837588	0.327637	3.05488	0.383241	0.0853741	0.000617976	1.79641	1.01829	0.999987	5.56082e-06	4	ENSG00000089094	yes	KDM2B	NotSignificant
-0.0484053	0.216634	0.481674	0.109154	0.123296	0.988902	0.135227	0	0	1	0.924287	0.0341931	4	ENSG00000089101	no	CFAP61	NotSignificant
-0.129247	0.0942507	0.317748	0.408502	0.0668523	0.795976	0.114031	0	0	1	0.999987	5.56082e-06	2	ENSG00000089116	yes	LHX5	NotSignificant
-0.527023	0.0739848	0.674993	0.809343	8.0538	0.0449129	0.306642	0.224873	62.7505	2.6846	0.999987	5.56082e-06	4	ENSG00000089123	no	TASP1	NotSignificant
-0.727886	-0.373965	-0.0200443	0.0383619	2.4694	0.480846	0.180575	0	0	1	0.578056	0.23803	4	ENSG00000089127	no	OAS1	NotSignificant
-0.725241	-0.213516	0.298208	0.413476	0.761168	0.858731	0.261089	0	0	1	0.999987	5.56082e-06	4	ENSG00000089154	no	GCN1	NotSignificant
-0.505571	-0.280834	-0.0560972	0.0143176	1.02182	0.795973	0.114664	0	0	1	0.332484	0.47823	4	ENSG00000089157	yes	RPLP0	NotSignificant
-0.948853	-0.221128	0.506598	0.551471	48.896	1.37265e-10	0.371295	0.485789	93.8645	16.2987	0.999987	5.56082e-06	4	ENSG00000089159	no	PXN	NotSignificant
-0.464499	-0.193505	0.0774893	0.161656	4.10538	0.250307	0.138265	0.0219252	26.9252	1.36846	0.999987	5.56082e-06	4	ENSG00000089163	no	SIRT4	NotSignificant
-0.412906	0.0535052	0.519917	0.822103	8.88803	0.0308173	0.237969	0.140646	66.2467	2.96268	0.999987	5.56082e-06	4	ENSG00000089169	no	RPH3A	NotSignificant
-0.426223	-0.111428	0.203366	0.487825	2.02296	0.567655	0.160612	0	0	1	0.999987	5.56082e-06	4	ENSG00000089177	no	KIF16B	NotSignificant
-0.0957142	0.264056	0.623826	0.150284	4.41552	0.219951	0.183559	0.0459148	32.0578	1.47184	0.999987	5.56082e-06	4	ENSG00000089195	no	TRMT6	NotSignificant
-1.09304	0.0441225	1.18128	0.939381	23.145	3.76677e-05	0.580193	1.11907	87.0382	7.71501	0.999987	5.56082e-06	4	ENSG00000089199	yes	CHGB	NotSignificant
-0.976144	-0.253725	0.468694	0.49122	7.85886	0.0490206	0.368588	0.327355	61.8265	2.61962	0.999987	5.56082e-06	4	ENSG00000089220	no	PEBP1	NotSignificant
-0.292595	-0.0762888	0.140017	0.489403	2.89677	0.23495	0.110362	0.0115899	30.9575	1.44838	0.999987	5.56082e-06	3	ENSG00000089225	no	TBX5	NotSignificant
-0.131303	0.0880023	0.307307	0.43158	1.3605	0.714819	0.111892	0	0	1	0.999987	5.56082e-06	4	ENSG00000089234	yes	BRAP	NotSignificant
-0.550252	-0.0388927	0.472467	0.881498	9.2744	0.0258565	0.260902	0.181103	67.6529	3.09147	0.999987	5.56082e-06	4	ENSG00000089248	yes	ERP29	NotSignificant
-0.544135	-0.0683021	0.40753	0.778451	5.03301	0.169396	0.242776	0.0901796	40.3935	1.67767	0.999987	5.56082e-06	4	ENSG00000089250	yes	NOS1	NotSignificant
-0.150104	0.088779	0.327662	0.466366	2.85417	0.240007	0.121881	0.0140621	29.9272	1.42709	0.999987	5.56082e-06	3	ENSG00000089280	yes	FUS	NotSignificant
0.0434992	0.239219	0.434939	0.0165945	3.09387	0.377377	0.0998589	0.0014038	3.03411	1.03129	0.361837	0.441487	4	ENSG00000089289	no	IGBP1	NotSignificant
-0.673079	-0.198585	0.275909	0.412056	15.8965	0.00119077	0.242093	0.180205	81.1279	5.29882	0.999987	5.56082e-06	4	ENSG00000089327	yes	FXYD5	NotSignificant
-0.624418	-0.349146	-0.0738727	0.0129209	4.22345	0.238324	0.140448	0.0228791	28.9681	1.40782	0.315508	0.500989	4	ENSG00000089335	no	ZNF302	NotSignificant
-0.399103	0.0509153	0.500934	0.824508	7.96169	0.0468101	0.229605	0.128349	62.3196	2.6539	0.999987	5.56082e-06	4	ENSG00000089351	no	GRAMD1A	NotSignificant
-0.473206	-0.23525	0.00270517	0.052662	2.41471	0.490902	0.121408	0	0	1	0.671274	0.1731	4	ENSG00000089356	no	FXYD3	NotSignificant
-1.15369	-0.465389	0.222912	0.1851	7.64411	0.0539689	0.35118	0.283253	60.7541	2.54804	0.999987	5.56082e-06	4	ENSG00000089472	yes	HEPH	NotSignificant
-0.0665438	0.141811	0.350165	0.182205	1.59922	0.449505	0.106305	0	0	1	0.999987	5.56082e-06	3	ENSG00000089486	yes	CDIP1	NotSignificant
-0.205191	0.0204754	0.246142	0.858854	0.211663	0.975685	0.115138	0	0	1	0.999987	5.56082e-06	4	ENSG00000089505	yes	CMTM1	NotSignificant
-0.684339	0.192324	1.06899	0.667209	44.0895	1.44454e-09	0.447285	0.719156	93.1957	14.6965	0.999987	5.56082e-06	4	ENSG00000089558	no	KCNH4	NotSignificant
-0.277453	-0.0514519	0.174549	0.655445	1.15171	0.764609	0.115309	0	0	1	0.999987	5.56082e-06	4	ENSG00000089597	no	GANAB	NotSignificant
-0.688762	-0.167118	0.354526	0.530064	12.3159	0.0063757	0.26615	0.165709	75.6413	4.10531	0.999987	5.56082e-06	4	ENSG00000089639	yes	GMIP	NotSignificant
-0.352111	-0.0985277	0.155056	0.446342	2.62616	0.452922	0.129382	0	0	1	0.999987	5.56082e-06	4	ENSG00000089682	no	RBM41	NotSignificant
-0.416252	-0.197258	0.021736	0.0774915	1.99917	0.57258	0.111734	0	0	1	0.792818	0.100826	4	ENSG00000089685	yes	BIRC5	NotSignificant
-0.379829	-0.185463	0.00890244	0.0614571	1.90478	0.592403	0.099168	0	0	1	0.721247	0.141916	4	ENSG00000089692	no	LAG3	NotSignificant
-0.0258802	0.203195	0.432269	0.082117	1.64183	0.649943	0.116877	0	0	1	0.81681	0.0878787	4	ENSG00000089693	no	MLF2	NotSignificant
-0.140368	0.0649076	0.270184	0.535432	1.35738	0.507281	0.104735	0	0	1	0.999987	5.56082e-06	3	ENSG00000089723	yes	OTUB2	NotSignificant
-0.175603	0.284939	0.745481	0.225268	0.262702	0.87691	0.234975	0	0	1	0.999987	5.56082e-06	3	ENSG00000089737	yes	DDX24	NotSignificant
-0.128715	0.0511941	0.231103	0.577037	1.38373	0.709353	0.0917922	0	0	1	0.999987	5.56082e-06	4	ENSG00000089775	no	ZBTB25	NotSignificant
0.0142235	0.360151	0.706078	0.0412954	6.83814	0.0772396	0.176497	0.057631	56.1284	2.27938	0.600031	0.221827	4	ENSG00000089818	no	NECAP1	NotSignificant
-0.797529	-0.1071	0.583328	0.761103	26.0194	9.4484e-06	0.352266	0.419252	88.4702	8.67315	0.999987	5.56082e-06	4	ENSG00000089820	no	ARHGAP4	NotSignificant
0.00118581	0.189863	0.37854	0.0485774	0.063908	0.995785	0.0962657	0	0	1	0.644403	0.190843	4	ENSG00000089847	no	ANKRD24	NotSignificant
-0.346253	-0.0643273	0.217598	0.654725	3.57394	0.311298	0.143842	0.0160454	16.0591	1.19131	0.999987	5.56082e-06	4	ENSG00000089876	no	DHX32	NotSignificant
-0.301378	-0.0551004	0.191177	0.661018	2.12046	0.547784	0.125654	0	0	1	0.999987	5.56082e-06	4	ENSG00000089902	no	RCOR1	NotSignificant
-0.585396	-0.236006	0.113384	0.185531	2.11386	0.549113	0.178264	0	0	1	0.999987	5.56082e-06	4	ENSG00000089916	no	GPATCH2L	NotSignificant
-0.271718	0.0464007	0.364519	0.77497	3.3051	0.346934	0.162308	0.0105577	9.23106	1.1017	0.999987	5.56082e-06	4	ENSG00000090006	no	LTBP4	NotSignificant
-0.121975	0.0776744	0.277323	0.445742	2.34318	0.504299	0.101864	0	0	1	0.999987	5.56082e-06	4	ENSG00000090013	no	BLVRB	NotSignificant
-0.202981	0.0112947	0.225571	0.917716	0.919912	0.82062	0.109327	0	0	1	0.999987	5.56082e-06	4	ENSG00000090020	yes	SLC9A1	NotSignificant
-0.248565	-0.031078	0.186409	0.779423	0.763353	0.682716	0.110965	0	0	1	0.999987	5.56082e-06	3	ENSG00000090054	no	SPTLC1	NotSignificant
-0.39365	-0.157208	0.0792339	0.192519	0.178902	0.980921	0.120636	0	0	1	0.999987	5.56082e-06	4	ENSG00000090060	no	PAPOLA	NotSignificant
-0.426988	0.0358751	0.498738	0.879257	6.55411	0.0875529	0.236159	0.114487	54.2272	2.1847	0.999987	5.56082e-06	4	ENSG00000090061	no	CCNK	NotSignificant
-0.514111	-0.0188017	0.476507	0.940693	14.5802	0.00221295	0.252713	0.198547	79.4241	4.86006	0.999987	5.56082e-06	4	ENSG00000090097	no	PCBP4	NotSignificant
-0.453389	0.347274	1.14794	0.395269	28.6646	2.63397e-06	0.408509	0.578973	89.5341	9.55485	0.999987	5.56082e-06	4	ENSG00000090104	yes	RGS1	NotSignificant
-0.0416638	0.147237	0.336137	0.126593	1.05717	0.787422	0.0963795	0	0	1	0.970721	0.0129054	4	ENSG00000090238	no	YPEL3	NotSignificant
-0.27271	0.226563	0.725836	0.373786	11.9684	0.0074921	0.254736	0.151047	74.934	3.98948	0.999987	5.56082e-06	4	ENSG00000090263	yes	MRPS33	NotSignificant
-0.632011	-0.132739	0.366534	0.602308	11.8269	0.00800033	0.254735	0.184418	74.6341	3.94229	0.999987	5.56082e-06	4	ENSG00000090266	yes	NDUFB2	NotSignificant
-0.547017	-0.0762644	0.394488	0.750845	11.1142	0.0111241	0.240184	0.159326	73.0075	3.70474	0.999987	5.56082e-06	4	ENSG00000090273	no	NUDC	NotSignificant
-0.290796	0.0759424	0.442681	0.684845	0.420633	0.935948	0.187115	0	0	1	0.999987	5.56082e-06	4	ENSG00000090316	no	MAEA	NotSignificant
-1.25068	-0.613436	0.0238024	0.0591933	9.7557	0.0207611	0.325128	0.284448	69.2487	3.2519	0.708099	0.149906	4	ENSG00000090339	yes	ICAM1	NotSignificant
-0.270048	0.0214229	0.312894	0.885456	0.820069	0.844661	0.148713	0	0	1	0.999987	5.56082e-06	4	ENSG00000090372	yes	STRN4	NotSignificant
-0.6306	-0.435992	-0.241384	1.1282e-05	1.18191	0.757347	0.0992917	0	0	1	0.00194859	2.71028	4	ENSG00000090376	no	IRAK3	NotSignificant
-0.570858	-0.252281	0.0662958	0.120639	0.0874707	0.767418	0.162542	0	0	1	0.953596	0.0206356	2	ENSG00000090382	no	LYZ	NotSignificant
0.0702026	0.281597	0.49299	0.00903159	0.502404	0.777865	0.107856	0	0	1	0.249336	0.603215	3	ENSG00000090402	no	SI	NotSignificant
-0.253955	-0.0445357	0.164884	0.676816	3.79628	0.284319	0.106849	0.0101666	20.9752	1.26543	0.999987	5.56082e-06	4	ENSG00000090432	no	MUL1	NotSignificant
-0.28357	0.190618	0.664805	0.430765	13.0095	0.00461609	0.241937	0.164717	76.9399	4.3365	0.999987	5.56082e-06	4	ENSG00000090447	no	TFAP4	NotSignificant
-0.336248	-0.114119	0.108011	0.313971	2.93848	0.401208	0.113334	0	0	1	0.999987	5.56082e-06	4	ENSG00000090470	no	PDCD7	NotSignificant
-0.540464	-0.131465	0.277533	0.528698	1.05525	0.787887	0.208676	0	0	1	0.999987	5.56082e-06	4	ENSG00000090487	no	SPG21	NotSignificant
-0.0972396	0.202521	0.502282	0.185447	1.4123	0.702654	0.152942	0	0	1	0.999987	5.56082e-06	4	ENSG00000090512	no	FETUB	NotSignificant
-0.432179	-0.255818	-0.0794581	0.00446891	2.50625	0.474162	0.0899814	0	0	1	0.160299	0.79507	4	ENSG00000090520	no	DNAJB11	NotSignificant
-0.56482	-0.418132	-0.271445	2.3118e-08	0.393923	0.941495	0.0748418	0	0	1	1.17907e-05	4.92846	4	ENSG00000090530	no	P3H2	NotSignificant
-0.428932	0.00201991	0.432971	0.99267	0.355637	0.949246	0.219877	0	0	1	0.999987	5.56082e-06	4	ENSG00000090534	no	THPO	NotSignificant
-0.275062	0.0273825	0.329827	0.859155	3.39422	0.334743	0.154311	0.0147979	11.6145	1.13141	0.999987	5.56082e-06	4	ENSG00000090539	no	CHRD	NotSignificant
-0.472425	-0.108642	0.25514	0.558322	4.39777	0.221592	0.185607	0.0458887	31.7837	1.46592	0.999987	5.56082e-06	4	ENSG00000090554	no	FLT3LG	NotSignificant
-0.337963	0.0846611	0.507285	0.694597	0.924005	0.630021	0.215629	0	0	1	0.999987	5.56082e-06	3	ENSG00000090565	no	RAB11FIP3	NotSignificant
-0.303314	-0.0425875	0.218139	0.748859	3.03478	0.386294	0.133026	0.000923877	1.1461	1.01159	0.999987	5.56082e-06	4	ENSG00000090581	no	GNPTG	NotSignificant
-0.266772	0.0123245	0.291421	0.93103	1.70528	0.63576	0.142399	0	0	1	0.999987	5.56082e-06	4	ENSG00000090612	no	ZNF268	NotSignificant
-0.292125	-0.0452747	0.201576	0.719239	0.224677	0.893742	0.125946	0	0	1	0.999987	5.56082e-06	3	ENSG00000090615	yes	GOLGA3	NotSignificant
-0.221087	0.00413301	0.229353	0.971308	0.94856	0.813696	0.11491	0	0	1	0.999987	5.56082e-06	4	ENSG00000090621	no	PABPC4	NotSignificant
-0.597107	0.280538	1.15818	0.530987	44.0858	1.44716e-09	0.447786	0.704467	93.1951	14.6953	0.999987	5.56082e-06	4	ENSG00000090659	no	CD209	NotSignificant
-0.355766	-0.00362448	0.348517	0.983905	8.46535	0.0373125	0.179668	0.0768411	64.5614	2.82178	0.999987	5.56082e-06	4	ENSG00000090661	no	CERS4	NotSignificant
-0.016964	0.193275	0.403515	0.0715742	1.69793	0.637394	0.107267	0	0	1	0.76706	0.115171	4	ENSG00000090674	no	MCOLN1	NotSignificant
-0.0964945	0.106853	0.3102	0.303056	2.28069	0.516231	0.103751	0	0	1	0.999987	5.56082e-06	4	ENSG00000090686	no	USP48	NotSignificant
-0.728092	-0.303637	0.120818	0.160893	5.06747	0.166923	0.216563	0.078266	40.7989	1.68916	0.999987	5.56082e-06	4	ENSG00000090776	no	EFNB1	NotSignificant
-0.738682	-0.327605	0.0834727	0.118293	5.34264	0.148359	0.209737	0.0731282	43.848	1.78088	0.949149	0.0226654	4	ENSG00000090857	no	PDPR	NotSignificant
-0.229307	0.164286	0.557879	0.413306	3.50377	0.173447	0.200817	0.0516345	42.9186	1.75188	0.999987	5.56082e-06	3	ENSG00000090861	yes	AARS1	NotSignificant
-0.135408	0.0653386	0.266086	0.523523	0.424032	0.935235	0.102424	0	0	1	0.999987	5.56082e-06	4	ENSG00000090863	yes	GLG1	NotSignificant
-0.496179	0.279556	1.05529	0.479988	36.5003	5.86951e-08	0.39579	0.556619	91.7809	12.1668	0.999987	5.56082e-06	4	ENSG00000090889	no	KIF4A	NotSignificant
-0.246094	-0.0079229	0.230248	0.948015	3.07525	0.380168	0.121518	0.00151696	2.44705	1.02508	0.999987	5.56082e-06	4	ENSG00000090905	no	TNRC6A	NotSignificant
-1.10317	0.0125683	1.12831	0.982386	64.8031	5.52678e-14	0.569267	1.21505	95.3706	21.601	0.999987	5.56082e-06	4	ENSG00000090924	no	PLEKHG2	NotSignificant
-0.612105	-0.459777	-0.307449	3.3022e-09	0.0660551	0.995573	0.0777199	0	0	1	2.10525e-06	5.6767	4	ENSG00000090932	no	DLL3	NotSignificant
-0.154527	0.0911059	0.336739	0.467253	2.2571	0.520789	0.125325	0	0	1	0.999987	5.56082e-06	4	ENSG00000090971	no	NAT14	NotSignificant
-0.163701	0.0564899	0.276681	0.615086	0.964226	0.809907	0.112345	0	0	1	0.999987	5.56082e-06	4	ENSG00000090975	yes	PITPNM2	NotSignificant
-0.138168	0.122825	0.383818	0.356335	0.27442	0.964765	0.133162	0	0	1	0.999987	5.56082e-06	4	ENSG00000090989	yes	EXOC1	NotSignificant
-0.166488	0.110328	0.387145	0.434704	4.38393	0.22288	0.141235	0.0260785	31.5683	1.46131	0.999987	5.56082e-06	4	ENSG00000091009	no	RBM27	NotSignificant
-0.198074	-0.00303869	0.191997	0.975639	0.053892	0.816424	0.0995096	0	0	1	0.999987	5.56082e-06	2	ENSG00000091010	no	POU4F3	NotSignificant
-0.282961	0.0433615	0.369684	0.794525	4.18739	0.241927	0.166494	0.0322041	28.3564	1.3958	0.999987	5.56082e-06	4	ENSG00000091039	no	OSBPL8	NotSignificant
-0.632928	-0.427501	-0.222074	4.52774e-05	0.762083	0.683149	0.104812	0	0	1	0.00602106	2.22033	3	ENSG00000091073	no	DTX2	NotSignificant
-0.101479	0.110587	0.322654	0.306747	1.91897	0.589394	0.108199	0	0	1	0.999987	5.56082e-06	4	ENSG00000091106	yes	NLRC4	NotSignificant
-0.457685	-0.136222	0.185241	0.406229	5.29796	0.151235	0.164015	0.0455723	43.3744	1.76599	0.999987	5.56082e-06	4	ENSG00000091127	no	PUS7	NotSignificant
-0.158042	0.13962	0.437281	0.357922	1.94652	0.377848	0.151871	0	0	1	0.999987	5.56082e-06	3	ENSG00000091128	no	LAMB4	NotSignificant
-0.0535635	0.196705	0.446974	0.123442	4.6629	0.198212	0.127691	0.0220801	35.6623	1.5543	0.960817	0.0173592	4	ENSG00000091129	yes	NRCAM	NotSignificant
-0.304203	0.153227	0.610658	0.511479	6.04047	0.109658	0.233387	0.10308	50.335	2.01349	0.999987	5.56082e-06	4	ENSG00000091136	no	LAMB1	NotSignificant
0.177886	0.365749	0.553612	0.000135725	2.60978	0.455777	0.0958503	0	0	1	0.0139234	1.85625	4	ENSG00000091137	no	SLC26A4	NotSignificant
-0.121679	0.194639	0.510956	0.22781	0.633332	0.728574	0.161389	0	0	1	0.999987	5.56082e-06	3	ENSG00000091138	no	SLC26A3	NotSignificant
-0.640616	-0.0306162	0.579383	0.921637	13.5129	0.00364903	0.31123	0.263232	77.799	4.50431	0.999987	5.56082e-06	4	ENSG00000091140	no	DLD	NotSignificant
-0.122613	0.213193	0.548998	0.213381	4.40037	0.221351	0.171332	0.0375155	31.8239	1.46679	0.999987	5.56082e-06	4	ENSG00000091157	no	WDR7	NotSignificant
-0.280652	0.119527	0.519705	0.558273	6.6925	0.0823723	0.204176	0.0887839	55.1737	2.23083	0.999987	5.56082e-06	4	ENSG00000091164	yes	TXNL1	NotSignificant
-0.728314	-0.258097	0.21212	0.282015	10.3104	0.0161035	0.239911	0.155521	70.9033	3.43681	0.999987	5.56082e-06	4	ENSG00000091181	no	IL5RA	NotSignificant
-0.900703	0.15293	1.20656	0.776043	15.0864	0.000529705	0.537577	0.733908	86.743	7.54319	0.999987	5.56082e-06	3	ENSG00000091262	yes	ABCC6	NotSignificant
-0.63454	-0.440014	-0.245487	9.2764e-06	0.926139	0.819116	0.0992501	0	0	1	0.00167563	2.77582	4	ENSG00000091317	no	CMTM6	NotSignificant
-1.04615	-0.425966	0.194218	0.178245	9.81865	0.0201723	0.316426	0.261579	69.4459	3.27288	0.999987	5.56082e-06	4	ENSG00000091409	yes	ITGA6	NotSignificant
-0.98049	-0.470895	0.0387004	0.0701226	11.352	0.00996717	0.260002	0.179632	73.5729	3.78399	0.761634	0.118254	4	ENSG00000091428	yes	RAPGEF4	NotSignificant
-0.603197	-0.37108	-0.138963	0.00172826	0.873636	0.831785	0.118429	0	0	1	0.0843398	1.07397	4	ENSG00000091436	no	MAP3K20	NotSignificant
-0.719131	-0.260155	0.198821	0.266594	2.13085	0.545698	0.234176	0	0	1	0.999987	5.56082e-06	4	ENSG00000091482	no	SMPX	NotSignificant
-0.570852	0.115028	0.800908	0.742381	6.94307	0.0310694	0.349945	0.249502	71.1943	3.47153	0.999987	5.56082e-06	3	ENSG00000091483	no	FH	NotSignificant
-0.470322	-0.260338	-0.0503532	0.0151008	0.710068	0.870833	0.107137	0	0	1	0.343467	0.464115	4	ENSG00000091490	no	SEL1L3	NotSignificant
-1.30046	-0.240022	0.820413	0.657315	82.1676	1.052e-17	0.541048	1.12079	96.3489	27.3892	0.999987	5.56082e-06	4	ENSG00000091513	yes	TF	NotSignificant
-0.237935	0.000729606	0.239394	0.995219	1.28053	0.733762	0.12177	0	0	1	0.999987	5.56082e-06	4	ENSG00000091527	no	CDV3	NotSignificant
-0.0134942	0.160521	0.334536	0.0706102	0.144055	0.986071	0.0887848	0	0	1	0.763227	0.117346	4	ENSG00000091536	yes	MYO15A	NotSignificant
-0.430291	-0.210081	0.010129	0.0615099	2.1228	0.547314	0.112354	0	0	1	0.721477	0.141777	4	ENSG00000091542	no	ALKBH5	NotSignificant
-0.41942	-0.0708124	0.277795	0.690537	0.194297	0.659364	0.177864	0	0	1	0.999987	5.56082e-06	2	ENSG00000091583	no	APOH	NotSignificant
-0.611856	-0.0070841	0.597688	0.981683	16.3823	0.000946609	0.308563	0.297065	81.6876	5.46078	0.999987	5.56082e-06	4	ENSG00000091592	no	NLRP1	NotSignificant
-0.235189	0.0633535	0.361896	0.677467	6.53542	0.0882759	0.152321	0.0425905	54.0963	2.17847	0.999987	5.56082e-06	4	ENSG00000091622	no	PITPNM3	NotSignificant
0.0613905	0.289891	0.518391	0.0128991	1.73843	0.628424	0.116584	0	0	1	0.3154	0.501139	4	ENSG00000091640	no	SPAG7	NotSignificant
-0.452751	-0.0276959	0.397359	0.89838	6.73562	0.0808192	0.216869	0.0895133	55.4607	2.24521	0.999987	5.56082e-06	4	ENSG00000091651	yes	ORC6	NotSignificant
-0.949263	-0.437632	0.0739996	0.0936432	12.3459	0.00628739	0.261041	0.187625	75.7005	4.11531	0.863483	0.0637462	4	ENSG00000091656	no	ZFHX4	NotSignificant
-0.933485	0.0915012	1.11649	0.861105	61.9553	2.24597e-13	0.522962	1.02449	95.1578	20.6518	0.999987	5.56082e-06	4	ENSG00000091664	yes	SLC17A6	NotSignificant
-0.347903	0.155159	0.65822	0.545505	5.93816	0.0513506	0.256669	0.129975	66.3195	2.96908	0.999987	5.56082e-06	3	ENSG00000091704	no	CPA1	NotSignificant
-0.284358	0.0194713	0.323301	0.900043	0.653505	0.884082	0.155018	0	0	1	0.999987	5.56082e-06	4	ENSG00000091732	no	ZC3HC1	NotSignificant
-0.264659	-0.0386516	0.187355	0.73748	0.126548	0.938686	0.115312	0	0	1	0.999987	5.56082e-06	3	ENSG00000091831	yes	ESR1	NotSignificant
-0.377093	-0.0398655	0.297362	0.816772	1.18392	0.756863	0.172058	0	0	1	0.999987	5.56082e-06	4	ENSG00000091844	no	RGS17	NotSignificant
-1.20427	-0.695815	-0.187361	0.00731409	19.877	0.000180006	0.25942	0.214276	84.9071	6.62565	0.219889	0.657796	4	ENSG00000091879	yes	ANGPT2	NotSignificant
-0.61366	-0.206337	0.200986	0.320781	4.96853	0.174116	0.207822	0.0658862	39.6199	1.65618	0.999987	5.56082e-06	4	ENSG00000091947	no	TMEM101	NotSignificant
-0.3612	0.0441159	0.449431	0.83107	6.25828	0.0996984	0.206797	0.0850738	52.0635	2.08609	0.999987	5.56082e-06	4	ENSG00000091972	yes	CD200	NotSignificant
-0.835074	-0.348025	0.139025	0.161362	8.17377	0.0425537	0.248499	0.138653	63.2972	2.72459	0.999987	5.56082e-06	4	ENSG00000091986	no	CCDC80	NotSignificant
-0.192603	0.0280821	0.248767	0.803048	0.675685	0.411077	0.112596	0	0	1	0.999987	5.56082e-06	2	ENSG00000092009	no	CMA1	NotSignificant
-0.37995	-0.110077	0.159795	0.424033	3.2606	0.353164	0.137692	0.0106663	7.9924	1.08687	0.999987	5.56082e-06	4	ENSG00000092010	no	PSME1	NotSignificant
-0.360641	0.0399474	0.440536	0.84504	2.15167	0.54153	0.204385	0	0	1	0.999987	5.56082e-06	4	ENSG00000092020	yes	PPP2R3C	NotSignificant
-0.505655	0.169421	0.844497	0.622802	0.316687	0.95686	0.344433	0	0	1	0.999987	5.56082e-06	4	ENSG00000092036	yes	HAUS4	NotSignificant
-0.40886	-0.0671049	0.27465	0.700351	0.415967	0.936925	0.174368	0	0	1	0.999987	5.56082e-06	4	ENSG00000092051	no	JPH4	NotSignificant
-0.198553	0.139131	0.476815	0.419359	0.0006269	0.999687	0.172291	0	0	1	0.999987	5.56082e-06	3	ENSG00000092054	no	MYH7	NotSignificant
-0.210893	0.050798	0.312489	0.703606	0.511694	0.474406	0.133518	0	0	1	0.999987	5.56082e-06	2	ENSG00000092067	no	CEBPE	NotSignificant
-0.101028	0.0613817	0.223791	0.458842	0.0523029	0.996868	0.0828636	0	0	1	0.999987	5.56082e-06	4	ENSG00000092068	no	SLC7A8	NotSignificant
-0.173575	0.177537	0.528649	0.321667	5.44375	0.142042	0.179142	0.0567099	44.8909	1.81458	0.999987	5.56082e-06	4	ENSG00000092094	no	OSGEP	NotSignificant
0.0136585	0.20393	0.394201	0.0356709	0.265602	0.875639	0.097079	0	0	1	0.557192	0.253995	3	ENSG00000092096	no	SLC22A17	NotSignificant
-0.486	-0.109685	0.26663	0.567815	5.61222	0.132079	0.192001	0.0662312	46.5452	1.87074	0.999987	5.56082e-06	4	ENSG00000092098	no	RNF31	NotSignificant
-0.199342	0.175418	0.550178	0.358922	0.371449	0.946075	0.191208	0	0	1	0.999987	5.56082e-06	4	ENSG00000092108	no	SCFD1	NotSignificant
-0.292451	-0.0179244	0.256602	0.898173	5.92979	0.115077	0.140067	0.0362003	49.408	1.9766	0.999987	5.56082e-06	4	ENSG00000092140	no	G2E3	NotSignificant
-0.0628313	0.241207	0.545245	0.119964	0.47031	0.925364	0.155124	0	0	1	0.952679	0.0210536	4	ENSG00000092148	no	HECTD1	NotSignificant
-0.522419	-0.15643	0.209559	0.402187	1.47033	0.689135	0.186732	0	0	1	0.999987	5.56082e-06	4	ENSG00000092199	yes	HNRNPC	NotSignificant
-0.707588	-0.170476	0.366636	0.533889	11.7347	0.00834958	0.274042	0.209919	74.4347	3.91156	0.999987	5.56082e-06	4	ENSG00000092200	no	RPGRIP1	NotSignificant
-0.105976	0.114418	0.334812	0.308906	3.22837	0.357738	0.112448	0.00415969	7.07379	1.07612	0.999987	5.56082e-06	4	ENSG00000092201	no	SUPT16H	NotSignificant
-0.0821435	0.118275	0.318694	0.247414	0.25666	0.967962	0.102256	0	0	1	0.999987	5.56082e-06	4	ENSG00000092203	no	TOX4	NotSignificant
-0.377421	-0.173572	0.0302766	0.0951449	1.49371	0.683723	0.104006	0	0	1	0.867997	0.0614818	4	ENSG00000092208	no	GEMIN2	NotSignificant
-0.878746	-0.330793	0.21716	0.236727	13.1616	0.00429978	0.279573	0.218461	77.2065	4.38721	0.999987	5.56082e-06	4	ENSG00000092295	no	TGM1	NotSignificant
-0.181696	-0.0141743	0.153348	0.868286	2.98313	0.394234	0.0854719	0	0	1	0.999987	5.56082e-06	4	ENSG00000092330	no	TINF2	NotSignificant
-0.118868	0.10086	0.320588	0.368299	0.0109199	0.916774	0.112108	0	0	1	0.999987	5.56082e-06	2	ENSG00000092345	no	DAZL	NotSignificant
-0.236565	-0.0228942	0.190777	0.833665	1.73292	0.420438	0.109018	0	0	1	0.999987	5.56082e-06	3	ENSG00000092377	no	TBL1Y	NotSignificant
-0.947777	-0.11108	0.725616	0.794705	40.4214	8.67386e-09	0.426894	0.586925	92.5782	13.4738	0.999987	5.56082e-06	4	ENSG00000092421	no	SEMA6A	NotSignificant
-0.256907	0.0262263	0.30936	0.855937	0.594183	0.897763	0.144459	0	0	1	0.999987	5.56082e-06	4	ENSG00000092439	yes	TRPM7	NotSignificant
-0.179907	0.102787	0.385481	0.476068	2.117	0.548481	0.144234	0	0	1	0.999987	5.56082e-06	4	ENSG00000092445	yes	TYRO3	NotSignificant
-0.41316	0.0106511	0.434462	0.960714	7.11623	0.068284	0.216234	0.100033	57.8428	2.37208	0.999987	5.56082e-06	4	ENSG00000092470	no	WDR76	NotSignificant
-0.926141	-0.209509	0.507122	0.566644	28.4637	2.90266e-06	0.365635	0.465943	89.4603	9.4879	0.999987	5.56082e-06	4	ENSG00000092529	no	CAPN3	NotSignificant
-0.721675	-0.469782	-0.217889	0.000256832	1.92476	0.588168	0.128519	0	0	1	0.0217041	1.66346	4	ENSG00000092531	yes	SNAP23	NotSignificant
-0.749969	-0.376161	-0.0023532	0.0485751	7.53991	0.0565418	0.190722	0.0787566	60.2117	2.5133	0.644403	0.190843	4	ENSG00000092607	no	TBX15	NotSignificant
-0.699275	-0.308137	0.083001	0.122576	3.64475	0.302467	0.199564	0.0297083	17.6899	1.21492	0.958842	0.018253	4	ENSG00000092621	yes	PHGDH	NotSignificant
-1.82138	-0.376074	1.06923	0.610059	73.5089	7.56228e-16	0.737416	2.05799	95.9189	24.503	0.999987	5.56082e-06	4	ENSG00000092758	no	COL9A3	NotSignificant
-0.663207	0.00944681	0.6821	0.97804	16.2255	0.00101943	0.343197	0.354873	81.5106	5.4085	0.999987	5.56082e-06	4	ENSG00000092820	no	EZR	NotSignificant
-0.292581	-0.0145947	0.263391	0.918041	1.43511	0.697326	0.141832	0	0	1	0.999987	5.56082e-06	4	ENSG00000092841	no	MYL6	NotSignificant
-0.293331	-0.100187	0.0929572	0.309313	0.208046	0.97628	0.0985447	0	0	1	0.999987	5.56082e-06	4	ENSG00000092847	yes	AGO1	NotSignificant
-0.0277069	0.197461	0.422628	0.0856526	0.9873	0.804325	0.114884	0	0	1	0.828287	0.081819	4	ENSG00000092850	no	TEKT2	NotSignificant
-0.128968	0.181765	0.492497	0.251592	7.35315	0.0614542	0.15854	0.0517965	59.2011	2.45105	0.999987	5.56082e-06	4	ENSG00000092853	yes	CLSPN	NotSignificant
-0.792196	-0.171545	0.449106	0.588009	6.57563	0.0867272	0.316665	0.210538	54.377	2.19188	0.999987	5.56082e-06	4	ENSG00000092871	no	RFFL	NotSignificant
-1.7401	-0.414675	0.910746	0.539744	31.6421	1.34585e-07	0.676248	1.26397	93.6793	15.8211	0.999987	5.56082e-06	3	ENSG00000092929	no	UNC13D	NotSignificant
-0.578109	-0.134762	0.308585	0.551335	5.01607	0.170624	0.226201	0.0796967	40.1922	1.67202	0.999987	5.56082e-06	4	ENSG00000092931	no	MFSD11	NotSignificant
-0.3699	-0.0202463	0.329408	0.909643	1.09279	0.778814	0.178398	0	0	1	0.999987	5.56082e-06	4	ENSG00000092964	yes	DPYSL2	NotSignificant
-0.744238	-0.388818	-0.0333986	0.0320216	8.39357	0.038541	0.18134	0.076469	64.2584	2.79786	0.526232	0.278823	4	ENSG00000092969	yes	TGFB2	NotSignificant
-0.163207	0.0540315	0.27127	0.625916	1.29914	0.729337	0.110838	0	0	1	0.999987	5.56082e-06	4	ENSG00000092978	no	GPATCH2	NotSignificant
-0.357398	-0.046075	0.265248	0.771763	5.54383	0.136041	0.158841	0.0459983	45.8858	1.84794	0.999987	5.56082e-06	4	ENSG00000093000	no	NUP50	NotSignificant
-0.811258	-0.488859	-0.166461	0.00295931	4.71575	0.193834	0.164492	0.0389314	36.3835	1.57192	0.12189	0.914031	4	ENSG00000093009	yes	CDC45	NotSignificant
-0.562538	-0.280024	0.00248874	0.0520526	4.6961	0.195452	0.144142	0.0289664	36.1172	1.56537	0.667629	0.175465	4	ENSG00000093010	yes	COMT	NotSignificant
-0.836397	-0.442409	-0.0484204	0.0277474	5.2627	0.153541	0.201018	0.0654661	42.9951	1.75423	0.483677	0.315445	4	ENSG00000093072	yes	ADA2	NotSignificant
-0.125942	0.164082	0.454106	0.267493	0.0264131	0.870895	0.147974	0	0	1	0.999987	5.56082e-06	2	ENSG00000093134	no	VNN3P	NotSignificant
-0.328863	-0.0387437	0.251376	0.793521	5.42163	0.143402	0.148023	0.0345973	44.666	1.80721	0.999987	5.56082e-06	4	ENSG00000093144	no	ECHDC1	NotSignificant
-0.214548	-0.0268944	0.160759	0.778786	2.02677	0.56687	0.0957433	0	0	1	0.999987	5.56082e-06	4	ENSG00000093167	no	LRRFIP2	NotSignificant
-0.23817	0.0341118	0.306393	0.806033	0.568229	0.903666	0.138922	0	0	1	0.999987	5.56082e-06	4	ENSG00000093183	no	SEC22C	NotSignificant
-0.294689	0.0237712	0.342232	0.883685	6.12491	0.105689	0.162483	0.0497519	51.0197	2.04164	0.999987	5.56082e-06	4	ENSG00000093217	no	XYLB	NotSignificant
-0.36422	-0.132662	0.0988964	0.261488	4.41723	0.219793	0.118144	0.0179737	32.0841	1.47241	0.999987	5.56082e-06	4	ENSG00000094631	yes	HDAC6	NotSignificant
-0.333293	-0.0481307	0.237032	0.740788	0.622429	0.732557	0.145494	0	0	1	0.999987	5.56082e-06	3	ENSG00000094661	no	OR1I1	NotSignificant
-0.34956	0.0444552	0.438471	0.824987	2.67197	0.102129	0.201032	0.0508803	62.5745	2.67197	0.999987	5.56082e-06	2	ENSG00000094755	yes	GABRP	NotSignificant
-0.0894563	0.339068	0.767592	0.120947	5.3205	0.0699308	0.218639	0.0793285	62.4095	2.66025	0.953851	0.0205197	3	ENSG00000094796	no	KRT31	NotSignificant
-0.85742	-0.196548	0.464325	0.559957	18.6803	0.000318335	0.337186	0.340689	83.9403	6.22675	0.999987	5.56082e-06	4	ENSG00000094804	no	CDC6	NotSignificant
-0.242965	0.0961574	0.43528	0.578386	6.7222	0.0812995	0.173025	0.0577324	55.3718	2.24073	0.999987	5.56082e-06	4	ENSG00000094841	no	UPRT	NotSignificant
-0.306107	-0.0898975	0.126312	0.415112	0.911099	0.822749	0.110313	0	0	1	0.999987	5.56082e-06	4	ENSG00000094880	no	CDC23	NotSignificant
-0.279726	-0.0942786	0.0911688	0.319048	0.996394	0.802125	0.0946178	0	0	1	0.999987	5.56082e-06	4	ENSG00000094914	no	AAAS	NotSignificant
-0.199434	0.0206078	0.240649	0.85436	0.307148	0.958679	0.112268	0	0	1	0.999987	5.56082e-06	4	ENSG00000094916	no	CBX5	NotSignificant
-0.880411	-0.214244	0.451923	0.528474	14.432	0.00237241	0.339887	0.349564	79.2128	4.81066	0.999987	5.56082e-06	4	ENSG00000094963	no	FMO2	NotSignificant
-0.476628	-0.277906	-0.0791844	0.00612624	2.16002	0.539866	0.101391	0	0	1	0.19834	0.70259	4	ENSG00000094975	no	SUCO	NotSignificant
[truncated: 25,467 more rows]
