# Supplementary material for: The impact of sex on gene expression in the brain of schizophrenic patients: a systematic review and meta-analysis of transcriptomic studies
Source: Biol Sex Differ. 2024 Jul 27;15:59. doi: 10.1186/s13293-024-00635-x (PMC11282642; doi:10.1186/s13293-024-00635-x)
Supplement: Supplementary file 5 — Supplementary Material 5 [file 13293_2024_635_MOESM5_ESM.xlsx]

## Sheet: Sheet 1
N
