# Supplementary material for: The impact of sex on gene expression in the brain of schizophrenic patients: a systematic review and meta-analysis of transcriptomic studies
Source: Biol Sex Differ. 2024 Jul 27;15:59. doi: 10.1186/s13293-024-00635-x (PMC11282642; doi:10.1186/s13293-024-00635-x)
Supplement: Supplementary file 9 — Supplementary Material 9 [file 13293_2024_635_MOESM9_ESM.xlsx]

## Sheet: Sheet 1
gene_symbol	EnsemblID	Group	lower_bound	logFC	upper_bound	pvalue	QE	QEp	SE	tau2	I2	H2	p.adjust.fdr	logFDR	n.studies	Open_Targets_link
TSPAN6	ENSG00000000003	NotSignificant	-0.152394	0.151354	0.455102	0.328755	1.44297	0.48603	0.154977	0	0	1	0.63	0.20066	3	yes
TNMD	ENSG00000000005	NotSignificant	-0.850241	-0.383019	0.0842027	0.108112	0.425929	0.808185	0.238383	0	0	1	0.334732	0.475302	3	no
DPM1	ENSG00000000419	NotSignificant	-0.675498	-0.491893	-0.308289	1.51331e-07	1.06896	0.784572	0.0936773	0	0	1	7.22498e-06	5.14116	4	no
SCYL3	ENSG00000000457	NotSignificant	-0.190898	0.0146168	0.220132	0.889136	0.398176	0.819478	0.104856	0	0	1	0.963133	0.0163136	3	no
C1orf112	ENSG00000000460	NotSignificant	-0.119814	0.211916	0.543646	0.210547	0.154162	0.925815	0.169253	0	0	1	0.4965	0.30408	3	no
FGR	ENSG00000000938	NotSignificant	-0.595059	0.0281815	0.651421	0.92938	0.805523	0.668472	0.317985	0	0	1	0.977549	0.00986156	3	no
FUCA2	ENSG00000001036	NotSignificant	-0.0118227	0.190492	0.392807	0.0649751	0.404058	0.817071	0.103224	0	0	1	0.243038	0.614326	3	no
GCLC	ENSG00000001084	NotSignificant	-0.358743	0.0112896	0.381322	0.952317	0.0509228	0.97486	0.188796	0	0	1	0.986216	0.00602808	3	yes
NFYA	ENSG00000001167	NotSignificant	-0.174213	0.0637792	0.301771	0.599411	0.0719309	0.964674	0.121427	0	0	1	0.824177	0.0839798	3	no
STPG1	ENSG00000001460	NotSignificant	0.0867888	0.341054	0.59532	0.00856463	0.00655541	0.996728	0.12973	0	0	1	0.057927	1.23712	3	no
NIPAL3	ENSG00000001461	NotSignificant	0.0359436	0.25022	0.464496	0.0220947	2.72182	0.436531	0.109327	0	0	1	0.116701	0.932926	4	no
LAS1L	ENSG00000001497	NotSignificant	0.107804	0.323891	0.539978	0.00330583	2.15552	0.540764	0.110251	0	0	1	0.0280499	1.55207	4	no
ENPP4	ENSG00000001561	NotSignificant	-0.697542	-0.333067	0.031408	0.0732825	0.329156	0.848252	0.18596	0	0	1	0.262487	0.580892	3	no
SEMA3F	ENSG00000001617	NotSignificant	-0.044303	0.320724	0.685751	0.0850542	2.93232	0.230811	0.186242	0.0331694	31.7945	1.46616	0.288409	0.539991	3	no
ANKIB1	ENSG00000001629	NotSignificant	-0.436265	-0.0915096	0.253246	0.602896	0.5049	0.917814	0.175899	0	0	1	0.826989	0.0825005	4	no
RAD52	ENSG00000002016	NotSignificant	-0.0828754	0.134873	0.352622	0.224748	2.22815	0.526424	0.111098	0	0	1	0.514002	0.289035	4	no
BAD	ENSG00000002330	NotSignificant	-0.306582	-0.0211	0.264382	0.88482	0.156636	0.92467	0.145657	0	0	1	0.961834	0.0169001	3	yes
LAP3	ENSG00000002549	NotSignificant	-0.366131	-0.0408472	0.284437	0.805589	0.0604711	0.970217	0.165964	0	0	1	0.927579	0.0326491	3	yes
CD99	ENSG00000002586	Up in females	0.261041	0.700296	1.13955	0.00177967	0.349157	0.839811	0.224114	0	0	1	0.0174632	1.75788	3	yes
HS3ST1	ENSG00000002587	NotSignificant	-0.646002	-0.259351	0.1273	0.188621	0.258653	0.878687	0.197275	0	0	1	0.465479	0.3321	3	no
AOC1	ENSG00000002726	NotSignificant	-0.695091	-0.123972	0.447148	0.670513	0.15549	0.693344	0.291393	0	0	1	0.863841	0.0635662	2	no
WNT16	ENSG00000002745	NotSignificant	-0.372404	-0.0199227	0.332559	0.911791	1.8674	0.393096	0.179841	0	0	1	0.970674	0.0129266	3	no
HECW1	ENSG00000002746	NotSignificant	-0.41885	-0.0266856	0.365479	0.893901	2.62006	0.453983	0.200088	0	0	1	0.964463	0.0157146	4	no
MAD1L1	ENSG00000002822	NotSignificant	-0.0994499	0.249999	0.599447	0.160863	0.930204	0.818133	0.178293	0	0	1	0.424647	0.371972	4	yes
LASP1	ENSG00000002834	NotSignificant	-0.209158	0.016503	0.242164	0.886025	0.316279	0.956938	0.115136	0	0	1	0.962084	0.0167872	4	yes
SNX11	ENSG00000002919	NotSignificant	-0.445995	-0.0185924	0.40881	0.932054	0.0397216	0.980335	0.218066	0	0	1	0.978771	0.00931882	3	no
TMEM176A	ENSG00000002933	NotSignificant	-0.0330492	0.317873	0.668796	0.0758355	1.15248	0.562008	0.179045	0	0	1	0.268207	0.57153	3	yes
M6PR	ENSG00000003056	NotSignificant	-0.438601	-0.141825	0.154951	0.348943	1.08035	0.582647	0.151419	0	0	1	0.648899	0.187823	3	no
KLHL13	ENSG00000003096	NotSignificant	-0.748896	-0.389865	-0.0308337	0.0333133	0.322301	0.955781	0.183183	0	0	1	0.155932	0.807064	4	no
CYP26B1	ENSG00000003137	NotSignificant	-1.39394	-0.627236	0.139465	0.108837	21.1703	2.52883e-05	0.391181	0.403301	90.5528	10.5852	0.336053	0.473593	3	yes
ICA1	ENSG00000003147	NotSignificant	-0.0580916	0.265906	0.589905	0.107715	0.411896	0.937774	0.165308	0	0	1	0.333833	0.476471	4	yes
DBNDD1	ENSG00000003249	NotSignificant	-0.280478	0.142438	0.565354	0.50918	2.00178	0.367553	0.215777	0.000136236	0.0888239	1.00089	0.769283	0.113914	3	no
ALS2	ENSG00000003393	NotSignificant	-0.740111	-0.360776	0.0185589	0.0623114	0.0889555	0.993129	0.193542	0	0	1	0.236567	0.626047	4	yes
CFLAR	ENSG00000003402	NotSignificant	-0.270601	0.063728	0.398057	0.708703	1.98454	0.575621	0.170579	0	0	1	0.885105	0.0530054	4	yes
TFPI	ENSG00000003436	NotSignificant	-0.140445	0.158953	0.458351	0.29808	1.39929	0.705702	0.152757	0	0	1	0.596573	0.224336	4	yes
NDUFAF7	ENSG00000003509	NotSignificant	-0.570582	-0.145946	0.27869	0.500544	0.0178554	0.991112	0.216655	0	0	1	0.763071	0.117435	3	yes
RBM5	ENSG00000003756	NotSignificant	-0.207377	0.0903287	0.388034	0.552054	1.02207	0.795912	0.151893	0	0	1	0.79566	0.0992722	4	yes
MTMR7	ENSG00000003987	NotSignificant	-0.380768	-0.00415985	0.372448	0.982728	0.348451	0.950673	0.19215	0	0	1	0.994438	0.00242209	4	no
SLC7A2	ENSG00000003989	NotSignificant	-0.518534	-0.316163	-0.113792	0.00219834	0.96735	0.616514	0.103252	0	0	1	0.0205205	1.68781	3	no
ARF5	ENSG00000004059	NotSignificant	-0.623019	-0.259937	0.103145	0.160564	0.940676	0.624791	0.185249	0	0	1	0.424515	0.372107	3	yes
SARM1	ENSG00000004139	NotSignificant	-0.282073	0.137019	0.556112	0.521654	0.331368	0.954025	0.213826	0	0	1	0.776182	0.110036	4	no
POLDIP2	ENSG00000004142	NotSignificant	-0.525701	-0.0712026	0.383296	0.758804	0.143516	0.930756	0.231891	0	0	1	0.909836	0.0410371	3	no
PLXND1	ENSG00000004399	NotSignificant	0.0323997	0.564177	1.09595	0.0375825	4.55596	0.102491	0.27132	0.113565	56.1014	2.27798	0.169418	0.771041	3	no
CD38	ENSG00000004468	Up in females	0.264033	0.580332	0.896632	0.000323083	0.593552	0.897907	0.16138	0	0	1	0.00461002	2.3363	4	yes
FKBP4	ENSG00000004478	Up in males	-0.876232	-0.540871	-0.20551	0.00157208	0.030054	0.985085	0.171106	0	0	1	0.0158621	1.79964	3	yes
KDM1A	ENSG00000004487	NotSignificant	-0.54742	0.0818227	0.711065	0.79883	4.69344	0.195671	0.321048	0.143745	36.0811	1.56448	0.924568	0.034061	4	yes
RBM6	ENSG00000004534	NotSignificant	-0.301949	0.0800308	0.462011	0.681334	0.462103	0.927135	0.194891	0	0	1	0.870012	0.0604746	4	yes
CAMKK1	ENSG00000004660	NotSignificant	-0.421236	-0.205263	0.0107092	0.0624936	0.267609	0.874761	0.110192	0	0	1	0.237086	0.625094	3	yes
RECQL	ENSG00000004700	NotSignificant	-0.410517	-0.179524	0.0514679	0.127694	1.83925	0.606432	0.117855	0	0	1	0.368655	0.43338	4	no
HSPB6	ENSG00000004776	NotSignificant	-0.224272	0.336137	0.896546	0.239755	0.288474	0.865683	0.285928	0	0	1	0.532969	0.273298	3	no
ARHGAP33	ENSG00000004777	Up in females	0.310599	0.555609	0.80062	8.80529e-06	1.8603	0.394495	0.125008	0	0	1	0.000234858	3.6292	3	yes
NDUFAB1	ENSG00000004779	NotSignificant	-0.626817	-0.240191	0.146435	0.223366	0.194893	0.907151	0.197262	0	0	1	0.512575	0.290243	3	yes
PDK4	ENSG00000004799	NotSignificant	-1.14848	-0.37224	0.404001	0.347277	1.03358	0.596431	0.396049	0	0	1	0.647103	0.189027	3	yes
SLC22A16	ENSG00000004809	NotSignificant	-0.5144	-0.181642	0.151117	0.284675	1.36211	0.506084	0.169778	0	0	1	0.582218	0.234914	3	yes
ZMYND10	ENSG00000004838	NotSignificant	-0.0222916	0.500784	1.02386	0.0605953	9.99987	0.00673837	0.26688	0.169569	79.9997	4.99994	0.232988	0.632667	3	yes
ABCB5	ENSG00000004846	NotSignificant	-0.43322	0.0664662	0.566153	0.794319	0.473469	0.92468	0.254947	0	0	1	0.923162	0.0347219	4	no
ARX	ENSG00000004848	NotSignificant	-0.29789	0.241047	0.779985	0.380692	0.195869	0.906708	0.274973	0	0	1	0.675765	0.170204	3	yes
SLC25A13	ENSG00000004864	Up in females	0.187537	0.547377	0.907216	0.00286899	2.38852	0.495776	0.183595	0	0	1	0.0252079	1.59846	4	no
ST7	ENSG00000004866	NotSignificant	-0.674808	-0.28256	0.109687	0.157984	5.35749	0.147415	0.20013	0.0690467	44.0037	1.78583	0.420309	0.376432	4	yes
CDC27	ENSG00000004897	NotSignificant	-0.366873	-0.111781	0.143311	0.390422	1.16756	0.760796	0.130151	0	0	1	0.683174	0.165469	4	no
SLC4A1	ENSG00000004939	NotSignificant	-0.468384	-0.208358	0.0516688	0.116297	0.181802	0.913108	0.132669	0	0	1	0.348802	0.457421	3	no
CALCR	ENSG00000004948	NotSignificant	-0.389227	0.160108	0.709443	0.567833	1.56328	0.667745	0.280278	0	0	1	0.806111	0.0936052	4	yes
HCCS	ENSG00000004961	NotSignificant	-0.798047	-0.487241	-0.176435	0.00212221	0.318205	0.852909	0.158577	0	0	1	0.019976	1.69949	3	no
DVL2	ENSG00000004975	NotSignificant	-0.274156	0.0242943	0.322745	0.87324	2.28106	0.319649	0.152273	0.0100221	12.3215	1.14053	0.956482	0.0193233	3	yes
UPF1	ENSG00000005007	NotSignificant	-0.539908	-0.133558	0.272793	0.519449	0.029781	0.98522	0.207325	0	0	1	0.775016	0.110689	3	no
SKAP2	ENSG00000005020	NotSignificant	-0.680034	-0.414212	-0.148391	0.0022575	0.261724	0.967059	0.135626	0	0	1	0.0209215	1.67941	4	yes
SLC25A5	ENSG00000005022	NotSignificant	-0.282182	-0.0283636	0.225455	0.826634	1.2085	0.546485	0.129502	0	0	1	0.936276	0.028596	3	yes
POLR2J	ENSG00000005075	NotSignificant	-0.420575	-0.06244	0.295695	0.732565	1.30427	0.520931	0.182725	0	0	1	0.89751	0.0469606	3	no
DHX33	ENSG00000005100	NotSignificant	-0.389832	-8.46285e-05	0.389663	0.99966	0.16544	0.920609	0.198855	0	0	1	0.999788	9.22031e-05	3	no
THSD7A	ENSG00000005108	NotSignificant	-1.11028	-0.557805	-0.00533168	0.0478297	0.0403779	0.997868	0.281879	0	0	1	0.199682	0.699661	4	yes
LIG3	ENSG00000005156	NotSignificant	-0.0599514	0.261736	0.583424	0.110781	0.112221	0.945435	0.164129	0	0	1	0.339318	0.469393	3	no
RPAP3	ENSG00000005175	NotSignificant	-0.184322	0.0220126	0.228347	0.834373	2.16129	0.539614	0.105275	0	0	1	0.940065	0.0268422	4	no
ACSM3	ENSG00000005187	NotSignificant	-0.856003	0.799745	2.45549	0.343799	36.2675	1.33232e-08	0.844785	1.97162	94.4854	18.1338	0.643894	0.191185	3	no
REXO5	ENSG00000005189	NotSignificant	-0.335199	-0.0453923	0.244415	0.758853	0.254032	0.880719	0.147863	0	0	1	0.909836	0.0410371	3	no
CIAPIN1	ENSG00000005194	NotSignificant	-0.428862	-0.0989539	0.230954	0.556614	0.864032	0.649199	0.168324	0	0	1	0.79908	0.0974099	3	no
FAM214B	ENSG00000005238	NotSignificant	-0.030866	0.240838	0.512542	0.0823327	0.0405742	0.979917	0.138627	0	0	1	0.282782	0.548548	3	no
COPZ2	ENSG00000005243	NotSignificant	-0.325078	0.0746701	0.474419	0.714285	0.415932	0.812235	0.203957	0	0	1	0.888474	0.0513555	3	no
PRKAR2B	ENSG00000005249	NotSignificant	-0.879144	-0.485492	-0.0918403	0.0156391	0.264784	0.96651	0.200847	0	0	1	0.0914028	1.03904	4	yes
MSL3	ENSG00000005302	NotSignificant	-0.352858	-0.106157	0.140545	0.399016	0.0679747	0.966584	0.12587	0	0	1	0.689564	0.161426	3	yes
CREBBP	ENSG00000005339	NotSignificant	-0.211959	0.0396846	0.291328	0.757254	0.770815	0.856434	0.128392	0	0	1	0.909446	0.0412232	4	yes
PON1	ENSG00000005421	NotSignificant	-0.211966	0.20091	0.613786	0.340216	3.78288	0.150855	0.210655	0.0677915	47.1302	1.89144	0.640785	0.193287	3	yes
GCFC2	ENSG00000005436	NotSignificant	-0.689703	-0.323278	0.0431469	0.0837776	1.68375	0.430901	0.186955	0	0	1	0.286206	0.543321	3	yes
WDR54	ENSG00000005448	NotSignificant	-0.581962	-0.219	0.143961	0.236974	3.25221	0.196694	0.185188	0.0411794	38.5033	1.6261	0.529041	0.276511	3	no
CROT	ENSG00000005469	NotSignificant	-0.555606	-0.128918	0.29777	0.553732	0.142021	0.986357	0.217702	0	0	1	0.797134	0.0984686	4	no
ABCB4	ENSG00000005471	Up in males	-1.43378	-0.867757	-0.301732	0.00265788	0.437726	0.803432	0.288794	0	0	1	0.0238329	1.62282	3	no
KMT2E	ENSG00000005483	NotSignificant	-0.443393	0.044674	0.532741	0.857623	0.404729	0.816797	0.249018	0	0	1	0.949624	0.0224484	3	yes
RHBDD2	ENSG00000005486	NotSignificant	-0.385686	-0.0462128	0.293261	0.789614	2.89633	0.407886	0.173204	0	0	1	0.921811	0.0353579	4	no
SOX8	ENSG00000005513	NotSignificant	0.210719	0.491704	0.772689	0.000604028	0.228875	0.891868	0.143362	0	0	1	0.00751924	2.12383	3	no
ZNF195	ENSG00000005801	NotSignificant	-0.437753	-0.231289	-0.024825	0.0281186	0.516764	0.7723	0.105341	0	0	1	0.138564	0.858349	3	no
MYCBP2	ENSG00000005810	NotSignificant	-0.911902	-0.390988	0.129926	0.141261	0.386168	0.943085	0.265777	0	0	1	0.392712	0.405926	4	yes
FBXL3	ENSG00000005812	NotSignificant	-1.02326	-0.48322	0.0568158	0.0794715	6.0152	0.110873	0.275534	0.148918	50.1264	2.00507	0.276338	0.558559	4	no
ITGAL	ENSG00000005844	Up in females	0.588749	0.957153	1.32556	3.53928e-07	2.51097	0.284937	0.187964	0.0285659	20.3496	1.25549	1.49067e-05	4.82662	3	yes
PDK2	ENSG00000005882	NotSignificant	-0.359781	-0.0416516	0.276478	0.797479	0.15593	0.924997	0.162314	0	0	1	0.924127	0.0342683	3	no
ITGA3	ENSG00000005884	NotSignificant	-0.337073	-0.074242	0.188589	0.57983	1.1045	0.575653	0.1341	0	0	1	0.812791	0.0900209	3	yes
ZFX	ENSG00000005889	NotSignificant	-0.448358	-0.224465	-0.000573001	0.0494165	1.7808	0.619122	0.114233	0	0	1	0.203442	0.69156	4	no
ASB4	ENSG00000005981	NotSignificant	-0.83506	-0.254322	0.326417	0.390714	4.7006	0.0953405	0.296301	0.150254	57.4523	2.3503	0.683379	0.165338	3	no
GDE1	ENSG00000006007	NotSignificant	-0.427263	-0.093546	0.240171	0.582725	1.57369	0.66537	0.170267	0	0	1	0.81467	0.0890183	4	no
REX1BD	ENSG00000006015	NotSignificant	-0.424363	0.0222603	0.468884	0.922181	0.248594	0.883118	0.227873	0	0	1	0.974699	0.0111293	3	no
CRLF1	ENSG00000006016	NotSignificant	-0.593854	0.344911	1.28368	0.471458	20.276	3.95481e-05	0.478971	0.60632	90.1361	10.138	0.743713	0.128595	3	no
OSBPL7	ENSG00000006025	NotSignificant	-0.157352	0.122112	0.401576	0.391772	1.39633	0.497497	0.142586	0	0	1	0.684012	0.164936	3	no
TMEM98	ENSG00000006042	Up in females	0.229972	0.554257	0.878542	0.000808394	0.984797	0.611159	0.165455	0	0	1	0.00948454	2.02298	3	no
YBX2	ENSG00000006047	NotSignificant	-0.0214792	0.20628	0.434039	0.0758771	0.371974	0.830284	0.116206	0	0	1	0.268265	0.571437	3	no
ABCC8	ENSG00000006071	Up in females	0.231033	0.548362	0.865691	0.000706812	1.12882	0.770123	0.161906	0	0	1	0.00851534	2.0698	4	no
CACNG3	ENSG00000006116	NotSignificant	-0.400633	0.0518404	0.504314	0.822325	1.0164	0.797283	0.230858	0	0	1	0.934236	0.0295435	4	no
TMEM132A	ENSG00000006118	NotSignificant	-0.365514	-0.0978431	0.169827	0.473722	1.44502	0.485532	0.136569	0	0	1	0.744743	0.127993	3	no
AP2B1	ENSG00000006125	NotSignificant	-0.544647	-0.260788	0.0230724	0.0717571	0.367645	0.946842	0.144829	0	0	1	0.25921	0.586348	4	yes
TAC1	ENSG00000006128	NotSignificant	0.240699	0.497966	0.755232	0.000148413	0.9092	0.634702	0.131261	0	0	1	0.00241734	2.61666	3	yes
ZNF263	ENSG00000006194	NotSignificant	-0.506495	0.0183597	0.543214	0.945339	0.0753552	0.963023	0.267788	0	0	1	0.983529	0.00721305	3	yes
CX3CL1	ENSG00000006210	NotSignificant	-0.0136355	0.26523	0.544095	0.0623036	0.685609	0.709777	0.142281	0	0	1	0.236567	0.626047	3	yes
SPATA20	ENSG00000006282	NotSignificant	-0.0124669	0.440567	0.893601	0.0566465	4.73322	0.0937982	0.231144	0.0802955	57.7455	2.36661	0.222535	0.652602	3	no
CACNA1G	ENSG00000006283	NotSignificant	-0.288622	0.142554	0.57373	0.516987	2.47166	0.290594	0.219992	0.0349178	19.0827	1.23583	0.773216	0.111699	3	yes
TNFRSF12A	ENSG00000006327	NotSignificant	-0.281995	0.0359598	0.353915	0.824574	3.38683	0.183891	0.162225	0.0323788	40.9477	1.69341	0.935041	0.0291695	3	no
DLX6	ENSG00000006377	NotSignificant	-0.207992	0.155989	0.51997	0.400925	0.102447	0.950066	0.185708	0	0	1	0.691158	0.160422	3	no
MAP3K9	ENSG00000006432	NotSignificant	-0.385004	-0.127589	0.129826	0.331317	0.560532	0.905405	0.131337	0	0	1	0.632902	0.198664	4	no
RALA	ENSG00000006451	NotSignificant	-0.541256	-0.272937	-0.00461776	0.0461854	0.483542	0.922492	0.1369	0	0	1	0.194732	0.710562	4	no
BAIAP2L1	ENSG00000006453	NotSignificant	-0.228542	0.177787	0.584117	0.391129	4.14341	0.24639	0.207315	0.0475818	27.5958	1.38114	0.683497	0.165264	4	no
KDM7A	ENSG00000006459	NotSignificant	-0.587568	-0.223339	0.14089	0.229434	3.61785	0.163831	0.185835	0.0463383	44.7185	1.80892	0.520042	0.283962	3	no
ETV1	ENSG00000006468	NotSignificant	-1.01068	-0.315264	0.380153	0.37425	7.93463	0.0189241	0.354811	0.274864	74.7941	3.96732	0.670238	0.173771	3	no
ALDH3B1	ENSG00000006534	NotSignificant	0.139528	0.632444	1.12536	0.0119113	0.0412127	0.979605	0.251493	0	0	1	0.0745225	1.12771	3	yes
TTC22	ENSG00000006555	NotSignificant	-0.523201	-0.174004	0.175194	0.328746	1.84809	0.39691	0.178165	0	0	1	0.63	0.20066	3	no
PHTF2	ENSG00000006576	NotSignificant	-0.551337	-0.10397	0.343397	0.648747	0.382586	0.943816	0.228253	0	0	1	0.851786	0.0696693	4	no
CCL26	ENSG00000006606	NotSignificant	-0.396374	-0.129636	0.137102	0.340817	0.464668	0.792681	0.136093	0	0	1	0.641225	0.19299	3	no
FARP2	ENSG00000006607	NotSignificant	-0.191063	0.381037	0.953136	0.191757	0.689551	0.875659	0.291893	0	0	1	0.469895	0.327999	4	no
USH1C	ENSG00000006611	Up in females	0.394548	0.750774	1.107	3.61533e-05	2.27016	0.321397	0.181751	0.013055	11.9003	1.13508	0.000758575	3.12	3	no
GGCT	ENSG00000006625	NotSignificant	-0.42375	-0.045382	0.332986	0.814146	0.214595	0.898258	0.193049	0	0	1	0.930937	0.0310798	3	no
DBF4	ENSG00000006634	NotSignificant	-0.212205	0.0512275	0.31466	0.703101	0.986046	0.610777	0.134407	0	0	1	0.881908	0.0545767	3	yes
IFRD1	ENSG00000006652	NotSignificant	-0.549101	-0.190812	0.167477	0.296575	0.38484	0.82496	0.182804	0	0	1	0.594891	0.225562	3	no
COX10	ENSG00000006695	NotSignificant	-0.79056	-0.296973	0.196614	0.238303	0.77252	0.856028	0.251835	0	0	1	0.531014	0.274894	4	no
GTF2IRD1	ENSG00000006704	Up in females	0.166666	0.515872	0.865078	0.00378676	3.55879	0.313217	0.17817	0.0291369	15.7017	1.18626	0.0312713	1.50485	4	yes
PAF1	ENSG00000006712	NotSignificant	-0.121389	0.185651	0.492691	0.235982	0.693174	0.707097	0.156656	0	0	1	0.527652	0.277653	3	no
VPS41	ENSG00000006715	NotSignificant	-0.592984	-0.206385	0.180215	0.295413	0.669484	0.880357	0.197248	0	0	1	0.59332	0.226711	4	no
ARHGAP44	ENSG00000006740	NotSignificant	-1.02731	-0.479115	0.0690751	0.086713	0.715764	0.699156	0.279694	0	0	1	0.292205	0.534312	3	no
ELAC2	ENSG00000006744	NotSignificant	-0.204464	0.0306163	0.265696	0.798521	0.375172	0.828958	0.119941	0	0	1	0.924568	0.034061	3	no
SCIN	ENSG00000006747	NotSignificant	0.029326	0.515009	1.00069	0.037681	1.70597	0.426141	0.247802	0	0	1	0.169687	0.770352	3	no
ARSD	ENSG00000006756	NotSignificant	0.168406	0.42974	0.691074	0.00126865	1.59112	0.451328	0.133336	0	0	1	0.0134939	1.86986	3	yes
PNPLA4	ENSG00000006757	NotSignificant	-0.0754329	0.150487	0.376407	0.191707	0.590896	0.744198	0.115267	0	0	1	0.469846	0.328045	3	no
MYH13	ENSG00000006788	NotSignificant	-0.166888	0.18214	0.531169	0.306399	0.467424	0.79159	0.178079	0	0	1	0.606162	0.217412	3	no
ADIPOR2	ENSG00000006831	NotSignificant	-0.338119	-0.0770907	0.183937	0.562693	0.89445	0.826767	0.13318	0	0	1	0.802607	0.0954972	4	no
CDKL3	ENSG00000006837	NotSignificant	-0.365288	-0.0999951	0.165298	0.460056	1.37969	0.501653	0.135356	0	0	1	0.735769	0.133259	3	no
UPP2	ENSG00000007001	NotSignificant	-0.539955	-0.12782	0.284315	0.543276	0.73631	0.864632	0.210277	0	0	1	0.790359	0.102175	4	no
MARK4	ENSG00000007047	NotSignificant	0.0803838	0.276997	0.47361	0.00575751	0.149138	0.985349	0.100315	0	0	1	0.0426251	1.37033	4	no
PROM1	ENSG00000007062	Up in females	0.650172	0.81617	0.982168	5.59907e-22	2.37647	0.49803	0.0846945	0	0	1	5.1742e-19	18.2862	4	yes
CCDC124	ENSG00000007080	NotSignificant	-0.0998633	0.299733	0.699329	0.141522	1.01442	0.602172	0.203879	0	0	1	0.39304	0.405564	3	no
PAFAH1B1	ENSG00000007168	NotSignificant	-0.561084	-0.334545	-0.108007	0.00379866	0.143181	0.986194	0.115583	0	0	1	0.0313101	1.50432	4	yes
NOS2	ENSG00000007171	NotSignificant	-0.0805947	0.299053	0.6787	0.122616	0.612781	0.736099	0.193701	0	0	1	0.359719	0.444037	3	yes
DNAH9	ENSG00000007174	NotSignificant	-0.184857	0.0335788	0.252014	0.76319	0.775747	0.855259	0.111449	0	0	1	0.912	0.040005	4	yes
KIAA0100	ENSG00000007202	NotSignificant	-0.343489	-0.0162897	0.31091	0.922268	0.159489	0.923352	0.166941	0	0	1	0.974699	0.0111293	3	no
SLC13A2	ENSG00000007216	NotSignificant	-0.598092	-0.0859209	0.42625	0.742307	0.424806	0.808639	0.261317	0	0	1	0.901184	0.0451868	3	no
GAS7	ENSG00000007237	NotSignificant	-0.392959	-0.168513	0.055934	0.141149	0.584076	0.900068	0.114516	0	0	1	0.392573	0.40608	4	yes
TRAPPC6A	ENSG00000007255	NotSignificant	-0.13307	0.308888	0.750846	0.170738	3.83686	0.146837	0.225493	0.0728482	47.8741	1.91843	0.440683	0.355874	3	no
MATK	ENSG00000007264	NotSignificant	-0.510301	-0.146163	0.217975	0.431447	0.877491	0.644845	0.185788	0	0	1	0.713854	0.146391	3	no
SCN4A	ENSG00000007314	NotSignificant	-0.296944	-0.00813998	0.280664	0.955946	1.27952	0.527418	0.147352	0	0	1	0.987043	0.00566393	3	yes
ST7L	ENSG00000007341	NotSignificant	-0.624323	-0.355655	-0.0869862	0.00947184	1.37022	0.712531	0.137078	0	0	1	0.0627329	1.2025	4	no
TKTL1	ENSG00000007350	NotSignificant	-0.4648	-0.224299	0.0162018	0.0675605	1.65617	0.436885	0.122707	0	0	1	0.249208	0.603439	3	no
RPUSD1	ENSG00000007376	NotSignificant	-0.389848	-0.0182327	0.353382	0.923391	0.359191	0.835608	0.189603	0	0	1	0.975029	0.0109825	3	no
RHBDF1	ENSG00000007384	NotSignificant	-0.0864215	0.507858	1.10214	0.0939458	4.80028	0.0907051	0.303209	0.160531	58.3358	2.40014	0.306328	0.513813	3	no
LUC7L	ENSG00000007392	NotSignificant	-0.151393	0.399099	0.94959	0.155332	0.544685	0.90897	0.280868	0	0	1	0.41676	0.380114	4	no
CACNA2D2	ENSG00000007402	NotSignificant	-0.548821	0.233987	1.01679	0.557978	12.5258	0.00190576	0.399399	0.398589	84.0329	6.26288	0.799948	0.096938	3	yes
BAIAP3	ENSG00000007516	NotSignificant	-0.417504	-0.0891742	0.239156	0.594501	3.43372	0.17963	0.167518	0.0350827	41.7541	1.71686	0.822273	0.0849842	3	no
TSR3	ENSG00000007520	NotSignificant	-0.291674	0.0428241	0.377322	0.801873	0.18749	0.910515	0.170665	0	0	1	0.926145	0.0333212	3	no
PIGQ	ENSG00000007541	NotSignificant	-0.501607	-0.0873331	0.326941	0.679475	0.676495	0.713019	0.211368	0	0	1	0.868626	0.0611671	3	no
TEAD3	ENSG00000007866	Up in females	0.248887	0.720246	1.19161	0.00274566	3.11225	0.210951	0.240494	0.0672888	35.7379	1.55613	0.0243421	1.61364	3	no
SELE	ENSG00000007908	Up in females	1.31969	1.70885	2.098	7.52861e-18	1.91101	0.384618	0.198552	0	0	1	3.47866e-15	14.4586	3	no
DNAJC11	ENSG00000007923	NotSignificant	-0.265498	0.167811	0.601121	0.447822	0.864837	0.833904	0.22108	0	0	1	0.726478	0.138777	4	yes
FMO3	ENSG00000007933	NotSignificant	-0.301071	0.154119	0.609309	0.506942	0.0915652	0.95525	0.232244	0	0	1	0.767029	0.115188	3	yes
MYLIP	ENSG00000007944	NotSignificant	-0.167185	0.13974	0.446664	0.372204	2.64739	0.26615	0.156597	0.0184176	24.454	1.3237	0.669184	0.174455	3	no
NOX1	ENSG00000007952	NotSignificant	-0.460133	-0.116632	0.226869	0.505741	0.976593	0.613671	0.175259	0	0	1	0.765875	0.115842	3	no
SYN1	ENSG00000008056	NotSignificant	-0.693299	-0.190097	0.313106	0.459043	0.132136	0.936067	0.256741	0	0	1	0.735219	0.133583	3	yes
JARID2	ENSG00000008083	NotSignificant	-0.351557	-0.0196772	0.312202	0.907489	2.04975	0.562145	0.169329	0	0	1	0.969642	0.0133885	4	yes
CDKL5	ENSG00000008086	NotSignificant	-0.720619	-0.394573	-0.0685272	0.0176968	0.675596	0.878928	0.166353	0	0	1	0.0997547	1.00107	4	yes
CAMK1G	ENSG00000008118	NotSignificant	-0.204367	0.130781	0.465928	0.444383	0.559936	0.755808	0.170997	0	0	1	0.724422	0.140008	3	no
CDK11A	ENSG00000008128	Up in females	0.352479	0.782265	1.21205	0.000360567	2.14535	0.342093	0.219283	0.0100851	6.77498	1.07267	0.00501284	2.29992	3	no
NADK	ENSG00000008130	NotSignificant	-0.287444	0.010515	0.308474	0.944857	0.712302	0.700367	0.152023	0	0	1	0.983468	0.00723985	3	no
TFAP2D	ENSG00000008197	NotSignificant	-0.591057	-0.255479	0.080099	0.135662	0.374306	0.829317	0.171216	0	0	1	0.38325	0.416517	3	yes
DLEC1	ENSG00000008226	NotSignificant	0.155418	0.463085	0.770751	0.00317728	0.306329	0.857989	0.156976	0	0	1	0.0272462	1.56469	3	no
CYTH3	ENSG00000008256	NotSignificant	-0.281113	0.036613	0.354339	0.821314	0.365727	0.947228	0.162108	0	0	1	0.934041	0.0296341	4	no
ADAM22	ENSG00000008277	Up in males	-0.911933	-0.533098	-0.154262	0.00581446	1.99853	0.572713	0.193287	0	0	1	0.0429052	1.36749	4	yes
SYPL1	ENSG00000008282	NotSignificant	-0.240275	0.0108367	0.261948	0.932594	0.441054	0.802096	0.128121	0	0	1	0.979152	0.0091499	3	no
CYB561	ENSG00000008283	NotSignificant	-0.55755	-0.208299	0.140953	0.242423	0.171832	0.917671	0.178193	0	0	1	0.535273	0.271424	3	no
SPAG9	ENSG00000008294	NotSignificant	-0.276364	0.122884	0.522131	0.546339	0.43864	0.93215	0.203701	0	0	1	0.792386	0.101063	4	no
CELSR3	ENSG00000008300	NotSignificant	-0.423144	-0.0669865	0.289171	0.712402	0.437962	0.803337	0.181717	0	0	1	0.887466	0.051848	3	yes
AASS	ENSG00000008311	NotSignificant	-0.0283548	0.352858	0.734071	0.0696499	0.967741	0.809057	0.1945	0	0	1	0.254147	0.594916	4	no
PLEKHG6	ENSG00000008323	NotSignificant	-0.362387	-0.0293285	0.30373	0.862973	0.52724	0.768265	0.169931	0	0	1	0.951526	0.0215794	3	no
SS18L2	ENSG00000008324	NotSignificant	-0.558151	-0.240332	0.0774857	0.13831	0.501685	0.778145	0.162155	0	0	1	0.387779	0.411416	3	no
MPND	ENSG00000008382	NotSignificant	-0.46206	-0.0256696	0.410721	0.908215	0.921166	0.630916	0.222652	0	0	1	0.96985	0.0132956	3	no
MGST1	ENSG00000008394	NotSignificant	-0.713154	-0.0307636	0.651627	0.929591	7.4233	0.0244372	0.348165	0.264621	73.0578	3.71165	0.977549	0.00986156	3	yes
CRY1	ENSG00000008405	NotSignificant	-0.655389	-0.255992	0.143405	0.209033	0.504493	0.917903	0.203778	0	0	1	0.495012	0.305385	4	yes
PGLYRP1	ENSG00000008438	NotSignificant	-0.383845	-0.0266562	0.330533	0.88371	0.160301	0.922977	0.182243	0	0	1	0.961274	0.0171528	3	no
NFIX	ENSG00000008441	NotSignificant	0.118394	0.376612	0.634829	0.00425489	0.267323	0.966052	0.131746	0	0	1	0.034088	1.4674	4	no
ST3GAL1	ENSG00000008513	NotSignificant	-0.203017	0.168819	0.540655	0.373545	1.05255	0.78854	0.189716	0	0	1	0.67017	0.173815	4	no
MMP25	ENSG00000008516	NotSignificant	-0.0339706	0.379978	0.793926	0.0719997	2.40307	0.300732	0.211202	0.02473	16.7731	1.20154	0.259522	0.585826	3	no
IL32	ENSG00000008517	NotSignificant	-0.247704	-0.00321839	0.241267	0.979416	2.1634	0.339019	0.12474	0.00355092	7.55277	1.0817	0.993442	0.00285752	3	no
PKD1	ENSG00000008710	NotSignificant	-0.361074	0.0593366	0.479747	0.782065	5.58336	0.061318	0.214499	0.0879868	64.1793	2.79168	0.91901	0.0366798	3	no
MAPK8IP2	ENSG00000008735	NotSignificant	-0.262701	-0.00825087	0.246199	0.949325	0.014623	0.992715	0.129824	0	0	1	0.985261	0.00644887	3	yes
MED24	ENSG00000008838	NotSignificant	-0.335453	-0.0596439	0.216165	0.67168	1.99619	0.573198	0.140722	0	0	1	0.864099	0.0634363	4	no
RHOBTB2	ENSG00000008853	NotSignificant	-0.306795	0.0336482	0.374091	0.846398	0.555683	0.757417	0.173699	0	0	1	0.94572	0.0242375	3	yes
HEATR5B	ENSG00000008869	NotSignificant	-0.411514	-0.0677931	0.275927	0.699074	0.0281674	0.998753	0.175371	0	0	1	0.879571	0.0557289	4	no
SEC62	ENSG00000008952	NotSignificant	-0.647686	-0.247172	0.153342	0.226446	0.678275	0.878302	0.204348	0	0	1	0.516398	0.287016	4	yes
RPS20	ENSG00000008988	NotSignificant	-0.505268	-0.118796	0.267677	0.546866	1.29753	0.522691	0.197183	0	0	1	0.792605	0.100943	3	no
CSDE1	ENSG00000009307	NotSignificant	-0.308928	-0.115346	0.0782369	0.242872	0.828046	0.660986	0.0987684	0	0	1	0.535887	0.270927	3	no
UBE3C	ENSG00000009335	NotSignificant	-0.534371	-0.179894	0.174583	0.319899	0.114674	0.99002	0.180859	0	0	1	0.620064	0.207563	4	yes
REV3L	ENSG00000009413	NotSignificant	-0.215454	0.0550961	0.325646	0.689792	0.470598	0.925302	0.138038	0	0	1	0.874204	0.058387	4	yes
TENM1	ENSG00000009694	NotSignificant	-0.563406	-0.224696	0.114015	0.193529	0.18578	0.911294	0.172815	0	0	1	0.472176	0.325896	3	no
PAX7	ENSG00000009709	NotSignificant	-0.505706	0.378306	1.26232	0.401609	11.8022	0.00809254	0.451035	0.56004	74.5809	3.93405	0.691389	0.160278	4	no
MASP2	ENSG00000009724	NotSignificant	-1.26993	-0.245687	0.778556	0.638255	18.8058	8.24853e-05	0.522583	0.722092	89.365	9.40289	0.846516	0.0723649	3	yes
IYD	ENSG00000009765	NotSignificant	-0.57778	-0.0888245	0.400131	0.721803	0.492299	0.781805	0.249472	0	0	1	0.891192	0.0500288	3	no
FAM76A	ENSG00000009780	NotSignificant	-0.18255	0.143288	0.469126	0.388743	0.660322	0.718808	0.166247	0	0	1	0.682058	0.166179	3	no
TRAF3IP3	ENSG00000009790	NotSignificant	0.198663	0.494136	0.789609	0.00104635	0.359795	0.835356	0.150754	0	0	1	0.0116482	1.93374	3	no
VTA1	ENSG00000009844	NotSignificant	-0.700742	-0.233113	0.234515	0.328548	0.131935	0.987747	0.23859	0	0	1	0.629989	0.200667	4	no
MLXIPL	ENSG00000009950	NotSignificant	-0.480269	0.232219	0.944706	0.522951	0.832391	0.841705	0.363521	0	0	1	0.776811	0.109685	4	no
BAZ1B	ENSG00000009954	NotSignificant	-0.674758	-0.111402	0.451954	0.69833	3.27833	0.350671	0.287432	0.0303554	8.4899	1.09278	0.879303	0.0558616	4	no
RANBP9	ENSG00000010017	NotSignificant	-0.749884	-0.299767	0.150351	0.191795	3.5749	0.311177	0.229656	0.0350008	16.0815	1.19163	0.469916	0.32798	4	yes
ETV7	ENSG00000010030	NotSignificant	-0.145444	0.23353	0.612505	0.227138	0.764799	0.682223	0.193358	0	0	1	0.517001	0.286509	3	no
SPRTN	ENSG00000010072	NotSignificant	-0.105328	0.348225	0.801778	0.132374	0.152462	0.926602	0.231409	0	0	1	0.377422	0.423173	3	no
METTL13	ENSG00000010165	NotSignificant	-0.602158	-0.193969	0.21422	0.351666	0.104115	0.949274	0.208264	0	0	1	0.651732	0.185931	3	no
DYRK4	ENSG00000010219	NotSignificant	0.0877412	0.280487	0.473232	0.00434211	0.139123	0.932803	0.0983413	0	0	1	0.034468	1.46258	3	no
ZNF207	ENSG00000010244	NotSignificant	-0.447143	-0.236218	-0.0252937	0.0281636	0.71264	0.700248	0.107617	0	0	1	0.138703	0.857913	3	yes
UQCRC1	ENSG00000010256	NotSignificant	-0.397256	-0.143556	0.110144	0.26741	0.106771	0.948015	0.129441	0	0	1	0.563591	0.249036	3	yes
STARD3NL	ENSG00000010270	NotSignificant	-0.57131	-0.145768	0.279774	0.501979	0.241504	0.886254	0.217117	0	0	1	0.763786	0.117028	3	no
CD9	ENSG00000010278	Up in females	0.258926	0.640976	1.02303	0.001008	0.354581	0.837537	0.194927	0	0	1	0.0113274	1.94587	3	no
NCAPD2	ENSG00000010292	NotSignificant	0.163744	0.420673	0.677602	0.00133165	0.268904	0.874195	0.131089	0	0	1	0.0140028	1.85378	3	no
IFFO1	ENSG00000010295	NotSignificant	-0.491846	0.0172845	0.526415	0.946949	0.462581	0.793509	0.259765	0	0	1	0.984287	0.00687813	3	no
GIPR	ENSG00000010310	NotSignificant	-0.0057436	0.335848	0.677439	0.0539785	0.434251	0.804829	0.174285	0	0	1	0.215338	0.666878	3	yes
PHF7	ENSG00000010318	NotSignificant	-0.0118056	0.318666	0.649138	0.058765	0.370653	0.946236	0.168611	0	0	1	0.228288	0.641516	4	yes
SEMA3G	ENSG00000010319	NotSignificant	0.194678	0.97873	1.76278	0.0144204	12.632	0.00180718	0.400034	0.402935	84.1672	6.31599	0.0857797	1.06662	3	yes
NISCH	ENSG00000010322	NotSignificant	-0.291633	-0.0777292	0.136175	0.476329	0.406705	0.938854	0.109137	0	0	1	0.746671	0.126871	4	yes
STAB1	ENSG00000010327	NotSignificant	0.136282	0.678794	1.22131	0.0141939	4.34222	0.114051	0.276797	0.124177	53.9406	2.17111	0.0849149	1.07102	3	yes
FUZ	ENSG00000010361	NotSignificant	-0.262105	0.120764	0.503633	0.536437	0.17724	0.915193	0.195345	0	0	1	0.786875	0.104095	3	no
SLC6A13	ENSG00000010379	NotSignificant	-0.289991	-0.0432558	0.203479	0.731142	2.07975	0.353499	0.125888	0.00332504	3.83453	1.03987	0.896732	0.0473372	3	yes
IDS	ENSG00000010404	NotSignificant	-0.459444	-0.151159	0.157126	0.336545	0.334584	0.953398	0.157291	0	0	1	0.637925	0.19523	4	no
PRSS3	ENSG00000010438	NotSignificant	-0.566577	-0.138722	0.289133	0.525121	5.11534	0.163544	0.218297	0.0751008	41.3529	1.70511	0.778292	0.108857	4	no
ZNF200	ENSG00000010539	NotSignificant	-0.334926	-0.0817399	0.171446	0.526886	0.0748113	0.963285	0.129179	0	0	1	0.780002	0.107904	3	no
CD4	ENSG00000010610	Up in females	0.606603	0.9302	1.2538	1.76039e-08	0.828824	0.660729	0.165104	0	0	1	1.13343e-06	5.9456	3	yes
LRRC23	ENSG00000010626	NotSignificant	-0.488416	-0.19955	0.089315	0.17575	1.82014	0.402496	0.147383	0	0	1	0.448505	0.348233	3	no
SCMH1	ENSG00000010803	NotSignificant	-0.123579	0.148795	0.421169	0.2843	0.242552	0.970444	0.138969	0	0	1	0.581859	0.235182	4	no
FYN	ENSG00000010810	NotSignificant	-0.43472	-0.0466509	0.341418	0.813733	0.147723	0.985551	0.197998	0	0	1	0.930937	0.0310798	4	yes
HIVEP2	ENSG00000010818	Up in males	-0.971958	-0.670937	-0.369916	1.251e-05	0.767496	0.857225	0.153585	0	0	1	0.00031395	3.50314	4	yes
FMO1	ENSG00000010932	NotSignificant	-0.504757	0.0762482	0.657253	0.797012	6.20773	0.0448755	0.296437	0.169419	67.7821	3.10386	0.923885	0.034382	3	no
ELOA	ENSG00000011007	NotSignificant	-0.710579	-0.156606	0.397368	0.579529	0.312495	0.855347	0.282645	0	0	1	0.812791	0.0900209	3	no
LYPLA2	ENSG00000011009	NotSignificant	-0.134982	0.10361	0.342202	0.394701	1.2701	0.529909	0.121733	0	0	1	0.686303	0.163484	3	no
CLCN6	ENSG00000011021	NotSignificant	-0.182663	0.0764839	0.33563	0.562954	0.180921	0.91351	0.13222	0	0	1	0.802621	0.0954895	3	yes
MRC2	ENSG00000011028	NotSignificant	0.0554746	0.472737	0.89	0.0263822	0.640906	0.72582	0.212893	0	0	1	0.13204	0.879295	3	no
SLC6A7	ENSG00000011083	NotSignificant	-0.374214	0.867804	2.10982	0.170863	59.0862	1.47776e-13	0.633694	1.16195	96.6151	29.5431	0.440837	0.355722	3	yes
TSPAN9	ENSG00000011105	NotSignificant	0.12349	0.483165	0.842839	0.008466	1.44195	0.695731	0.183511	0	0	1	0.0574766	1.24051	4	yes
APBA3	ENSG00000011132	NotSignificant	-0.200095	0.052514	0.305123	0.683677	0.305073	0.858527	0.128884	0	0	1	0.870881	0.0600414	3	no
ABHD5	ENSG00000011198	NotSignificant	-0.525596	-0.231154	0.0632867	0.123879	0.682932	0.877211	0.150228	0	0	1	0.362459	0.440741	4	no
AKAP8L	ENSG00000011243	NotSignificant	0.129954	0.347927	0.5659	0.00175715	0.506136	0.917541	0.111213	0	0	1	0.0172854	1.76232	4	yes
MBTD1	ENSG00000011258	NotSignificant	-0.540748	-0.197813	0.145122	0.258243	0.159399	0.983861	0.17497	0	0	1	0.554159	0.256366	4	no
UTP18	ENSG00000011260	NotSignificant	-0.415938	-0.139462	0.137014	0.322829	0.055682	0.972543	0.141062	0	0	1	0.62268	0.205735	3	no
RNF216	ENSG00000011275	NotSignificant	-0.537826	-0.256708	0.0244112	0.0734911	0.0927015	0.992699	0.143431	0	0	1	0.262875	0.580251	4	no
TTC19	ENSG00000011295	NotSignificant	-0.474549	-0.200791	0.072967	0.150559	2.00459	0.571454	0.139675	0	0	1	0.408085	0.389249	4	yes
PTBP1	ENSG00000011304	NotSignificant	0.00243295	0.266619	0.530804	0.0479272	1.3202	0.516799	0.134791	0	0	1	0.19993	0.699122	3	yes
DPF1	ENSG00000011332	NotSignificant	-0.270902	0.0427841	0.35647	0.789221	0.604381	0.739197	0.160047	0	0	1	0.921811	0.0353579	3	yes
SYT7	ENSG00000011347	NotSignificant	-0.279338	-0.0494697	0.180399	0.67317	1.39647	0.706363	0.117282	0	0	1	0.864792	0.0630884	4	no
LARS2	ENSG00000011376	NotSignificant	-0.272004	-0.0124334	0.247137	0.925203	1.55832	0.668876	0.132436	0	0	1	0.975892	0.0105983	4	yes
PIK3C2A	ENSG00000011405	NotSignificant	-0.353139	0.0518836	0.456906	0.801758	1.19928	0.753176	0.206648	0	0	1	0.926145	0.0333212	4	yes
PLAUR	ENSG00000011422	Up in females	0.216763	0.576103	0.935444	0.00167648	1.92493	0.588134	0.18334	0	0	1	0.0166693	1.77808	4	yes
ANLN	ENSG00000011426	NotSignificant	-0.185683	0.162228	0.510139	0.360761	1.45066	0.693703	0.177509	0	0	1	0.66051	0.180121	4	no
WIZ	ENSG00000011451	NotSignificant	-0.000719939	0.377139	0.754997	0.0504381	0.851232	0.653367	0.192789	0	0	1	0.206135	0.685848	3	no
RABGAP1	ENSG00000011454	NotSignificant	-0.261021	-0.00764976	0.245721	0.952813	0.21819	0.974601	0.129273	0	0	1	0.986311	0.00598633	4	no
DCN	ENSG00000011465	NotSignificant	-0.667167	0.0673636	0.801894	0.857351	16.6898	0.000237607	0.374767	0.361972	88.0166	8.34489	0.949624	0.0224484	3	no
QPCTL	ENSG00000011478	NotSignificant	-0.197008	0.143045	0.483098	0.409673	0.311042	0.855969	0.1735	0	0	1	0.69759	0.1564	3	no
PPP5C	ENSG00000011485	NotSignificant	-0.291923	0.0173502	0.326624	0.912446	1.1968	0.753773	0.157795	0	0	1	0.970918	0.0128177	4	no
CEP68	ENSG00000011523	NotSignificant	-0.348699	0.0320519	0.412803	0.868951	0.384589	0.943407	0.194264	0	0	1	0.954364	0.020286	4	no
MAP4K3	ENSG00000011566	Up in males	-0.810189	-0.524806	-0.239424	0.000313005	0.991992	0.80319	0.145606	0	0	1	0.00448639	2.3481	4	no
ZBTB32	ENSG00000011590	NotSignificant	-0.361634	-0.0681594	0.225316	0.648965	0.342846	0.842465	0.149735	0	0	1	0.851804	0.0696602	3	no
LDAF1	ENSG00000011638	NotSignificant	-0.721081	-0.198395	0.324291	0.456912	5.64342	0.0595041	0.266681	0.125427	64.5605	2.82171	0.733459	0.134624	3	no
GABRA3	ENSG00000011677	NotSignificant	-0.611854	-0.242307	0.12724	0.19875	0.716124	0.869405	0.188548	0	0	1	0.48066	0.318162	4	yes
ERCC1	ENSG00000012061	NotSignificant	-0.0704567	0.292641	0.655738	0.114188	0.349287	0.950507	0.185257	0	0	1	0.345331	0.461764	4	no
CD22	ENSG00000012124	Up in females	0.592259	0.879652	1.16704	1.98463e-09	0.164217	0.921172	0.146632	0	0	1	1.59737e-07	6.7966	3	no
MBTPS2	ENSG00000012174	NotSignificant	-0.200243	0.1276	0.455442	0.44556	0.706368	0.871705	0.16727	0	0	1	0.725233	0.139522	4	no
PRICKLE3	ENSG00000012211	NotSignificant	-0.644015	-0.239397	0.165221	0.246197	5.74931	0.0564357	0.206441	0.0798347	65.2132	2.87465	0.539962	0.267637	3	no
LTF	ENSG00000012223	NotSignificant	-0.135897	0.180122	0.49614	0.263941	0.644025	0.724689	0.161237	0	0	1	0.559961	0.251842	3	yes
EXTL3	ENSG00000012232	NotSignificant	-0.336251	-0.0408652	0.254521	0.786274	0.0426738	0.978889	0.15071	0	0	1	0.920651	0.0359051	3	no
NR1H4	ENSG00000012504	NotSignificant	-0.248427	0.145895	0.540218	0.46835	3.69087	0.296838	0.201189	0.032002	18.7183	1.23029	0.741935	0.129634	4	yes
ELOVL5	ENSG00000012660	NotSignificant	-0.175184	0.0530113	0.281207	0.648884	0.591174	0.89845	0.116428	0	0	1	0.851786	0.0696693	4	no
KDM5D	ENSG00000012817	NotSignificant	-0.816486	0.0975602	1.01161	0.834295	28.9212	5.24608e-07	0.466359	0.601615	93.0847	14.4606	0.940065	0.0268422	3	no
CALCOCO1	ENSG00000012822	NotSignificant	-0.0847634	0.138586	0.361936	0.223932	0.361575	0.834613	0.113956	0	0	1	0.513348	0.289588	3	no
MAP4K5	ENSG00000012983	NotSignificant	-0.536333	-0.267795	0.000742527	0.0506369	1.56642	0.667028	0.137012	0	0	1	0.206786	0.684479	4	no
EHD3	ENSG00000013016	NotSignificant	-0.444902	-0.126126	0.19265	0.438061	1.51127	0.469713	0.162644	0	0	1	0.719011	0.143264	3	no
MAN2B2	ENSG00000013288	NotSignificant	-0.106191	0.166736	0.439663	0.231159	2.75852	0.430374	0.139251	0	0	1	0.521769	0.282522	4	no
SLC7A14	ENSG00000013293	NotSignificant	-0.6763	-0.270858	0.134584	0.19041	6.99987	0.0719018	0.206862	0.0937543	57.1421	2.33329	0.467689	0.330043	4	no
CLDN11	ENSG00000013297	NotSignificant	0.265939	1.07809	1.89025	0.00927488	7.91864	0.0190761	0.414372	0.372721	74.7431	3.95932	0.0617409	1.20943	3	yes
SLC25A39	ENSG00000013306	NotSignificant	-0.0499575	0.187802	0.425562	0.121588	0.227321	0.892561	0.121308	0	0	1	0.357841	0.44631	3	no
MVP	ENSG00000013364	NotSignificant	-0.102898	0.157159	0.417217	0.236232	0.627201	0.730811	0.132685	0	0	1	0.527986	0.277378	3	no
NUB1	ENSG00000013374	NotSignificant	-0.391504	-0.0722943	0.246916	0.657122	0.573689	0.902428	0.162865	0	0	1	0.856727	0.0671576	4	no
PGM3	ENSG00000013375	NotSignificant	-0.741249	-0.42989	-0.11853	0.00680796	0.219571	0.896026	0.15886	0	0	1	0.0486371	1.31303	3	no
RWDD2A	ENSG00000013392	NotSignificant	-0.66271	-0.406765	-0.15082	0.00184003	0.198945	0.905315	0.130586	0	0	1	0.0179101	1.7469	3	no
CLK1	ENSG00000013441	NotSignificant	-0.540012	-0.345915	-0.151818	0.000477631	0.488375	0.783341	0.099031	0	0	1	0.00622188	2.20608	3	no
POLR3B	ENSG00000013503	NotSignificant	-0.395835	0.102426	0.600687	0.687018	8.86996	0.0310707	0.254219	0.151179	66.178	2.95665	0.87263	0.0591699	4	no
ANGEL1	ENSG00000013523	NotSignificant	-0.305037	-0.0200816	0.264873	0.890142	2.15578	0.54071	0.145388	0	0	1	0.963475	0.0161597	4	no
RNF14	ENSG00000013561	NotSignificant	-0.500183	0.0125799	0.525343	0.961648	1.24662	0.741845	0.261618	0	0	1	0.988581	0.00498768	4	no
DNASE1L1	ENSG00000013563	NotSignificant	-0.373734	-0.00112372	0.371487	0.995284	0.0775394	0.961972	0.190111	0	0	1	0.997957	0.000888067	3	yes
DDX11	ENSG00000013573	Up in females	0.454569	0.99453	1.53449	0.000306229	1.12433	0.569974	0.275495	0	0	1	0.00439749	2.3568	3	no
HEBP1	ENSG00000013583	NotSignificant	-0.0534434	0.204415	0.462273	0.120245	0.288031	0.865874	0.131563	0	0	1	0.35562	0.449013	3	no
GPRC5A	ENSG00000013588	NotSignificant	-0.390262	-0.198211	-0.00616115	0.0430895	0.715435	0.699271	0.0979867	0	0	1	0.186227	0.729957	3	no
MAMLD1	ENSG00000013619	NotSignificant	0.112028	0.337137	0.562247	0.00333158	3.78683	0.285421	0.114854	0.0117797	20.7781	1.26228	0.0282152	1.54952	4	no
CD6	ENSG00000013725	NotSignificant	0.101139	0.385947	0.670755	0.007908	1.1753	0.55563	0.145313	0	0	1	0.0546567	1.26236	3	no
TACC3	ENSG00000013810	NotSignificant	-0.509327	-0.09938	0.310567	0.634689	0.0277531	0.986219	0.20916	0	0	1	0.844971	0.073158	3	no
UFL1	ENSG00000014123	NotSignificant	-0.131332	0.0937751	0.318882	0.414225	1.19025	0.551492	0.114853	0	0	1	0.701464	0.153995	3	no
POLA2	ENSG00000014138	NotSignificant	-0.0662203	0.353036	0.772293	0.0988625	0.343237	0.951702	0.21391	0	0	1	0.316836	0.499166	4	no
CAPN1	ENSG00000014216	NotSignificant	-0.331849	0.0154215	0.362692	0.930642	0.0832748	0.959218	0.177182	0	0	1	0.977932	0.00969154	3	no
ACP3	ENSG00000014257	NotSignificant	-0.422626	-0.0528421	0.316942	0.779417	2.51588	0.284239	0.188669	0.0236975	20.5049	1.25794	0.91755	0.0373705	3	yes
MDH1	ENSG00000014641	NotSignificant	-1.16626	-0.654795	-0.143335	0.0120992	4.89391	0.179732	0.260954	0.103694	38.6994	1.6313	0.075368	1.12281	4	yes
SLC30A9	ENSG00000014824	NotSignificant	-0.643848	-0.26901	0.105828	0.159544	0.0598636	0.996174	0.191247	0	0	1	0.422958	0.373702	4	yes
MTMR11	ENSG00000014914	NotSignificant	-0.968846	-0.525942	-0.0830375	0.0199426	3.26083	0.195848	0.225976	0.0621827	38.666	1.63042	0.109011	0.962529	3	no
CCDC88C	ENSG00000015133	Up in females	0.488133	0.719033	0.949932	1.03816e-09	2.06051	0.559943	0.117808	0	0	1	9.18182e-08	7.03707	4	no
YAF2	ENSG00000015153	NotSignificant	-0.704889	-0.288213	0.128463	0.175195	0.973732	0.807608	0.212594	0	0	1	0.447675	0.349037	4	no
ZMYND11	ENSG00000015171	NotSignificant	-0.460039	-0.040589	0.378861	0.849575	0.27295	0.965033	0.214009	0	0	1	0.946742	0.0237683	4	no
DPEP1	ENSG00000015413	NotSignificant	-0.460494	0.0309658	0.522426	0.901717	0.215666	0.897777	0.25075	0	0	1	0.967227	0.0144714	3	yes
BID	ENSG00000015475	NotSignificant	-0.853702	-0.436915	-0.0201286	0.0399157	0.210112	0.900274	0.21265	0	0	1	0.176442	0.753397	3	yes
NPC1L1	ENSG00000015520	Up in males	-1.35004	-1.00016	-0.650279	2.1104e-08	2.35798	0.307589	0.178514	0.0160921	15.1817	1.17899	1.31966e-06	5.87954	3	no
XYLT2	ENSG00000015532	NotSignificant	-0.0858459	0.19936	0.484566	0.17068	0.352778	0.838292	0.145516	0	0	1	0.440683	0.355874	3	no
RGPD5	ENSG00000015568	NotSignificant	-0.321072	0.0235331	0.368138	0.893524	0.226192	0.893065	0.175822	0	0	1	0.964463	0.0157146	3	no
STMN4	ENSG00000015592	NotSignificant	-0.207568	0.148139	0.503847	0.414356	1.316	0.725336	0.181487	0	0	1	0.701533	0.153952	4	no
NUDCD3	ENSG00000015676	NotSignificant	-0.752458	-0.299907	0.152644	0.193987	1.46542	0.690274	0.230898	0	0	1	0.472927	0.325206	4	no
CHDH	ENSG00000016391	NotSignificant	-0.343817	0.0790517	0.50192	0.714067	0.416354	0.812063	0.215753	0	0	1	0.888402	0.0513906	3	yes
IL20RA	ENSG00000016402	NotSignificant	-0.0201758	0.337771	0.695718	0.0643871	0.0131145	0.993464	0.182629	0	0	1	0.241346	0.61736	3	no
CLCA1	ENSG00000016490	NotSignificant	-0.537224	-0.0829229	0.371378	0.720531	0.112419	0.945341	0.23179	0	0	1	0.890881	0.0501801	3	no
CLCA4	ENSG00000016602	NotSignificant	-0.173884	0.476722	1.12733	0.150964	17.7757	0.000138057	0.331948	0.275905	88.7487	8.88784	0.408764	0.388528	3	no
GLT8D1	ENSG00000016864	NotSignificant	-0.617116	-0.238858	0.139401	0.215845	0.135084	0.934689	0.192993	0	0	1	0.503403	0.298084	3	yes
ATP2C1	ENSG00000017260	Up in males	-1.1388	-0.81022	-0.481642	1.34521e-06	0.434715	0.932981	0.167645	0	0	1	4.83599e-05	4.31551	4	no
IGF1	ENSG00000017427	NotSignificant	-0.0427145	0.251741	0.546197	0.0938074	1.14114	0.767152	0.150235	0	0	1	0.305962	0.514333	4	yes
SLC38A5	ENSG00000017483	Up in females	0.298365	0.530012	0.761659	7.31095e-06	0.624783	0.731695	0.118189	0	0	1	0.000201216	3.69634	3	no
RALBP1	ENSG00000017797	NotSignificant	-0.491091	-0.13339	0.224311	0.464846	0.244775	0.970057	0.182504	0	0	1	0.739339	0.131156	4	no
RUFY3	ENSG00000018189	NotSignificant	-0.754833	-0.325325	0.104183	0.137664	0.716188	0.86939	0.219141	0	0	1	0.386519	0.412829	4	no
CNTN1	ENSG00000018236	Up in males	-1.05235	-0.673454	-0.294554	0.000494679	1.2679	0.736769	0.19332	0	0	1	0.00641734	2.19264	4	no
SLC11A1	ENSG00000018280	Up in females	0.75182	1.01784	1.28386	6.42075e-14	0.296912	0.862038	0.135726	0	0	1	1.38178e-11	10.8596	3	yes
WWTR1	ENSG00000018408	NotSignificant	0.0492634	0.325294	0.601324	0.0209014	0.798748	0.849766	0.140834	0	0	1	0.112788	0.947736	4	no
AGPS	ENSG00000018510	NotSignificant	-0.705671	-0.170601	0.364468	0.532027	0.922565	0.819979	0.272999	0	0	1	0.783331	0.106054	4	no
STEEP1	ENSG00000018610	NotSignificant	-0.215196	0.102212	0.419619	0.527943	0.486171	0.784204	0.161946	0	0	1	0.780624	0.107558	3	no
TTC27	ENSG00000018699	NotSignificant	-0.545229	-0.292772	-0.0403137	0.0230297	3.05617	0.383045	0.128807	0.00171431	1.83798	1.01872	0.11984	0.921398	4	no
ZNF582	ENSG00000018869	NotSignificant	-0.697189	0.0817706	0.86073	0.83699	4.94803	0.0842459	0.397436	0.28223	59.5799	2.47402	0.941778	0.0260513	3	no
VSIG2	ENSG00000019102	NotSignificant	-0.700316	-0.219452	0.261412	0.371071	0.310693	0.856118	0.245343	0	0	1	0.668455	0.174928	3	yes
PHLDB1	ENSG00000019144	Up in females	0.619905	0.826316	1.03273	4.28756e-15	0.111559	0.945748	0.105314	0	0	1	1.14165e-12	11.9425	3	no
MARCO	ENSG00000019169	NotSignificant	-0.827434	-0.11125	0.604935	0.760782	19.0137	7.43393e-05	0.365407	0.358181	89.4813	9.50687	0.910726	0.0406125	3	yes
CYP24A1	ENSG00000019186	NotSignificant	-0.471569	-0.197338	0.0768933	0.158422	1.90835	0.38513	0.139916	0	0	1	0.420976	0.375742	3	yes
PRDM11	ENSG00000019485	NotSignificant	-0.191564	0.0437838	0.279131	0.715388	2.31997	0.508706	0.120077	0	0	1	0.888907	0.0511435	4	no
SYT13	ENSG00000019505	NotSignificant	-0.925569	-0.404407	0.116756	0.128292	6.53364	0.0381274	0.265904	0.137372	69.3892	3.26682	0.369878	0.431942	3	yes
SNAI2	ENSG00000019549	NotSignificant	-0.629244	-0.182578	0.264088	0.423045	2.66291	0.264093	0.227895	0.0470911	24.8941	1.33145	0.707929	0.15001	3	no
CD74	ENSG00000019582	Up in females	0.951925	1.2618	1.57167	1.45178e-15	3.92374	0.140596	0.1581	0.0367431	49.0282	1.96187	4.14681e-13	12.3823	3	yes
HGF	ENSG00000019991	Up in males	-1.73709	-1.02221	-0.307328	0.00506998	6.43095	0.0401362	0.364742	0.264686	68.9004	3.21548	0.0387367	1.41188	3	yes
ZRANB1	ENSG00000019995	NotSignificant	-0.755349	-0.333574	0.0882021	0.121119	0.285652	0.962704	0.215196	0	0	1	0.357134	0.447169	4	no
NCDN	ENSG00000020129	NotSignificant	-0.756353	-0.176761	0.402832	0.550015	18.1526	0.000409102	0.295716	0.285682	83.4734	6.05086	0.795054	0.0996034	4	yes
ZFP64	ENSG00000020256	NotSignificant	0.0687993	0.399027	0.729255	0.01787	0.22863	0.97284	0.168487	0	0	1	0.100515	0.99777	4	no
MNAT1	ENSG00000020426	Up in males	-0.754035	-0.513723	-0.273411	2.791e-05	0.719889	0.868516	0.12261	0	0	1	0.000609198	3.21524	4	no
SAMD4A	ENSG00000020577	NotSignificant	-0.131781	0.0765153	0.284812	0.471544	2.31315	0.510006	0.106276	0	0	1	0.743713	0.128595	4	no
RUNX3	ENSG00000020633	Up in females	0.219053	0.648862	1.07867	0.00308778	0.45908	0.794899	0.219295	0	0	1	0.026668	1.57401	3	no
PLEKHB1	ENSG00000021300	Up in females	0.286283	0.604871	0.923459	0.00019829	0.155379	0.925252	0.162548	0	0	1	0.00306005	2.51427	3	no
SERPINB1	ENSG00000021355	NotSignificant	-0.272997	0.0970954	0.467188	0.607109	0.0533834	0.973661	0.188826	0	0	1	0.830447	0.0806882	3	yes
CYP3A43	ENSG00000021461	NotSignificant	-0.41311	0.188084	0.789278	0.53976	0.00274346	0.998629	0.306737	0	0	1	0.788806	0.10303	3	yes
SLC7A9	ENSG00000021488	NotSignificant	-0.704598	-0.41542	-0.126241	0.00486878	0.955656	0.620129	0.147543	0	0	1	0.0375312	1.42561	3	no
NRXN3	ENSG00000021645	NotSignificant	-0.605544	-0.276993	0.0515574	0.0984532	4.69738	0.195345	0.167631	0.0391958	36.1347	1.56579	0.31604	0.500258	4	yes
OSBPL5	ENSG00000021762	NotSignificant	-0.0480231	0.35755	0.763122	0.0840082	5.79655	0.121939	0.206929	0.0723071	48.2451	1.93218	0.286752	0.542493	4	no
AQR	ENSG00000021776	NotSignificant	-0.492853	0.0531494	0.599152	0.848691	5.59139	0.133274	0.278578	0.139473	46.3461	1.8638	0.946439	0.0239075	4	yes
FHL1	ENSG00000022267	NotSignificant	-0.709668	-0.38622	-0.0627718	0.0192664	0.569829	0.903303	0.165028	0	0	1	0.106053	0.974477	4	no
RTF2	ENSG00000022277	NotSignificant	-0.351463	0.0554769	0.462417	0.789318	0.235022	0.889131	0.207626	0	0	1	0.921811	0.0353579	3	no
GABRA1	ENSG00000022355	Up in males	-1.11241	-0.704501	-0.296588	0.000711709	2.79945	0.423591	0.208123	0	0	1	0.00856122	2.06746	4	yes
SLC45A4	ENSG00000022567	NotSignificant	-0.46249	-0.0355007	0.391489	0.870554	0.0990437	0.951684	0.217856	0	0	1	0.95494	0.020024	3	yes
RNF10	ENSG00000022840	NotSignificant	-0.5542	-0.0976774	0.358845	0.674958	0.226111	0.973268	0.232924	0	0	1	0.865919	0.0625228	4	no
ZNF839	ENSG00000022976	Up in females	0.363764	0.568882	0.774001	5.45427e-08	0.459242	0.794835	0.104654	0	0	1	3.04935e-06	5.51579	3	no
ZDHHC6	ENSG00000023041	NotSignificant	-0.245525	-0.0135979	0.218329	0.908514	0.180338	0.913777	0.118332	0	0	1	0.96985	0.0132956	3	no
GRAMD1B	ENSG00000023171	NotSignificant	-0.46937	-0.197764	0.0738421	0.15355	0.861768	0.834643	0.138577	0	0	1	0.413633	0.383385	4	yes
RB1CC1	ENSG00000023287	NotSignificant	-0.549414	-0.253473	0.0424675	0.0932088	0.832089	0.841777	0.150993	0	0	1	0.305128	0.515518	4	yes
ERP44	ENSG00000023318	NotSignificant	-0.735237	-0.362503	0.0102304	0.0566283	0.982256	0.805545	0.190174	0	0	1	0.222519	0.652633	4	no
ALAS1	ENSG00000023330	NotSignificant	-0.357564	0.0512744	0.460113	0.80583	0.130403	0.936879	0.208595	0	0	1	0.927579	0.0326491	3	yes
BIRC3	ENSG00000023445	NotSignificant	-0.837361	-0.226182	0.384998	0.468248	6.24167	0.0441202	0.311832	0.180665	67.9573	3.12084	0.741912	0.129648	3	yes
AKAP11	ENSG00000023516	NotSignificant	-0.737246	-0.454012	-0.170777	0.00167956	1.37482	0.711448	0.14451	0	0	1	0.0166893	1.77756	4	no
GLRX2	ENSG00000023572	NotSignificant	-0.560487	-0.249487	0.0615128	0.115881	0.157965	0.924056	0.158676	0	0	1	0.348085	0.458315	3	no
SNAPC1	ENSG00000023608	NotSignificant	-0.755143	-0.345373	0.0643973	0.0985454	4.84265	0.183688	0.20907	0.0639448	38.0505	1.61422	0.316207	0.500029	4	no
DERA	ENSG00000023697	Up in males	-0.745242	-0.53712	-0.328997	4.23127e-07	1.1231	0.771502	0.106187	0	0	1	1.73559e-05	4.76055	4	no
STRAP	ENSG00000023734	NotSignificant	-0.493742	-0.266686	-0.0396304	0.021332	2.0449	0.56314	0.115847	0	0	1	0.114221	0.942253	4	no
ABCC2	ENSG00000023839	NotSignificant	-0.561572	-0.25539	0.0507916	0.102084	0.870044	0.64725	0.156218	0	0	1	0.32264	0.491282	3	no
DEF6	ENSG00000023892	Up in females	0.231408	0.55279	0.874171	0.000748356	1.63301	0.441973	0.163973	0	0	1	0.00888435	2.05137	3	no
PLEKHO1	ENSG00000023902	NotSignificant	-0.0994346	0.238272	0.575979	0.166704	0.234915	0.889178	0.172303	0	0	1	0.433922	0.362589	3	yes
GCLM	ENSG00000023909	NotSignificant	-0.654379	-0.352786	-0.0511922	0.0218684	0.580948	0.747909	0.153877	0	0	1	0.116143	0.935006	3	yes
UBR2	ENSG00000024048	NotSignificant	-0.634263	-0.426336	-0.218409	5.85126e-05	0.069861	0.995191	0.106087	0	0	1	0.00113626	2.94452	4	no
EHD2	ENSG00000024422	Up in females	0.195606	0.551142	0.906678	0.00237929	3.0927	0.213024	0.181399	0.035239	35.3317	1.54635	0.0217444	1.66265	3	no
DEPDC1	ENSG00000024526	NotSignificant	-0.289753	0.192167	0.674087	0.434483	4.11369	0.127857	0.245882	0.0923803	51.3818	2.05684	0.715936	0.145126	3	no
CCDC28A	ENSG00000024862	Up in males	-0.840764	-0.547913	-0.255062	0.000245391	0.721472	0.697163	0.149416	0	0	1	0.00364375	2.43845	3	yes
RRAGD	ENSG00000025039	NotSignificant	-0.579059	-0.38122	-0.18338	0.000158931	1.26241	0.53195	0.10094	0	0	1	0.00254516	2.59429	3	no
HSF2	ENSG00000025156	NotSignificant	-0.574613	-0.265274	0.0440647	0.0928074	3.06426	0.381824	0.157829	0.00231928	2.09698	1.02142	0.304236	0.516789	4	no
PHF20	ENSG00000025293	NotSignificant	-0.0255198	0.220249	0.466019	0.0790119	0.339176	0.9525	0.125395	0	0	1	0.274984	0.560693	4	no
HSD17B6	ENSG00000025423	NotSignificant	-0.0563032	0.330018	0.716339	0.0940688	4.01766	0.259564	0.197106	0.0403329	25.3296	1.33922	0.306665	0.513335	4	no
NR1H3	ENSG00000025434	NotSignificant	-0.190235	0.0254855	0.241206	0.816886	1.4512	0.484033	0.110063	0	0	1	0.932529	0.0303374	3	no
NCAPH2	ENSG00000025770	NotSignificant	-0.595634	-0.300623	-0.00561113	0.0457988	1.62277	0.444243	0.150519	0	0	1	0.193622	0.713045	3	no
TOMM34	ENSG00000025772	NotSignificant	-0.379686	-0.147742	0.0842011	0.211866	1.3195	0.516981	0.118341	0	0	1	0.49816	0.302631	3	no
SEC63	ENSG00000025796	NotSignificant	-0.424867	-0.0897254	0.245416	0.599771	1.80777	0.613246	0.170994	0	0	1	0.824429	0.0838466	4	no
KPNA6	ENSG00000025800	NotSignificant	-0.582833	-0.128704	0.325425	0.578572	0.669919	0.880255	0.231703	0	0	1	0.812366	0.0902481	4	no
VIM	ENSG00000026025	NotSignificant	-0.157979	0.150233	0.458444	0.339399	1.2708	0.529724	0.157254	0	0	1	0.640516	0.19347	3	yes
RNASET2	ENSG00000026297	NotSignificant	-0.384613	0.309633	1.00388	0.382042	7.91307	0.0191293	0.354214	0.276537	74.7254	3.95654	0.677132	0.169326	3	no
CD44	ENSG00000026508	NotSignificant	0.0417718	0.432378	0.822984	0.0300398	3.05602	0.216967	0.199292	0.0429437	34.5553	1.52801	0.145074	0.83841	3	no
KCNG1	ENSG00000026559	NotSignificant	-0.367894	-0.0445951	0.278704	0.786889	0.242525	0.885801	0.164952	0	0	1	0.92076	0.0358534	3	no
AGPAT4	ENSG00000026652	NotSignificant	-0.207436	0.101545	0.410526	0.519491	0.772682	0.855989	0.157646	0	0	1	0.775016	0.110689	4	no
SLAMF7	ENSG00000026751	NotSignificant	-0.655167	-0.0400982	0.57497	0.898326	0.304963	0.858575	0.313816	0	0	1	0.965756	0.0151328	3	no
BTN3A1	ENSG00000026950	NotSignificant	-0.146582	0.127568	0.401719	0.361761	1.69407	0.428685	0.139875	0	0	1	0.661409	0.17953	3	yes
MIPEP	ENSG00000027001	NotSignificant	-0.387113	-0.0102931	0.366527	0.957304	2.3805	0.497274	0.192259	0	0	1	0.987272	0.00556307	4	no
PRKCH	ENSG00000027075	NotSignificant	0.126611	0.542888	0.959166	0.0105857	1.86482	0.600931	0.21239	0	0	1	0.068156	1.1665	4	no
INSRR	ENSG00000027644	NotSignificant	-0.301315	-0.0444892	0.212336	0.734218	0.148436	0.928469	0.131036	0	0	1	0.898172	0.0466407	3	no
B4GALT7	ENSG00000027847	NotSignificant	-0.142351	0.0874403	0.317231	0.455784	1.40208	0.496069	0.117242	0	0	1	0.732668	0.135093	3	no
SH2D2A	ENSG00000027869	NotSignificant	-0.16382	0.283837	0.731494	0.213972	2.39319	0.302221	0.2284	0.0258011	16.4297	1.1966	0.500812	0.300325	3	no
VRK2	ENSG00000028116	NotSignificant	-1.23027	-0.0934594	1.04335	0.871989	29.4002	1.8451e-06	0.580018	1.15245	89.796	9.80008	0.955927	0.0195755	4	yes
TNFRSF1B	ENSG00000028137	Up in females	1.29366	1.62435	1.95503	6.12614e-22	1.1802	0.554271	0.168721	0	0	1	5.34676e-19	18.2719	3	yes
VEZT	ENSG00000028203	NotSignificant	-0.322132	-0.0252405	0.271651	0.867663	0.214715	0.97518	0.151478	0	0	1	0.954016	0.0204444	4	no
POU2F2	ENSG00000028277	NotSignificant	-0.519472	-0.166967	0.185538	0.353224	1.37531	0.711332	0.179853	0	0	1	0.653225	0.184937	4	no
BRD9	ENSG00000028310	NotSignificant	-0.0707761	0.182063	0.434903	0.15815	0.458627	0.795079	0.129002	0	0	1	0.420538	0.376195	3	no
SNX1	ENSG00000028528	NotSignificant	-0.606464	-0.215352	0.175761	0.280507	1.02542	0.795101	0.199551	0	0	1	0.577402	0.238522	4	no
TBPL1	ENSG00000028839	Up in males	-1.07053	-0.87941	-0.688292	1.90527e-19	1.87732	0.391151	0.0975108	0	0	1	1.19727e-16	15.9218	3	no
ARNTL2	ENSG00000029153	NotSignificant	-0.546168	-0.25741	0.0313482	0.080605	0.784433	0.675558	0.147328	0	0	1	0.278521	0.555142	3	no
BCLAF1	ENSG00000029363	NotSignificant	-0.680227	-0.189662	0.300903	0.448595	0.205136	0.902517	0.250293	0	0	1	0.726789	0.138592	3	yes
SLC39A9	ENSG00000029364	NotSignificant	-0.431281	-0.129036	0.173209	0.402728	2.90434	0.40661	0.154209	0	0	1	0.692292	0.159711	4	no
ANK1	ENSG00000029534	NotSignificant	-0.286136	0.0863344	0.458804	0.649614	4.3716	0.224033	0.190039	0.0461004	31.3753	1.4572	0.852158	0.06948	4	yes
IBSP	ENSG00000029559	NotSignificant	-0.262156	0.0441233	0.350403	0.77767	2.13088	0.344576	0.156268	0.0045954	6.14199	1.06544	0.917279	0.0374987	3	no
TFB1M	ENSG00000029639	NotSignificant	-0.538844	-0.223762	0.0913199	0.16395	0.24626	0.884149	0.160759	0	0	1	0.42906	0.367482	3	yes
RABEP1	ENSG00000029725	NotSignificant	-0.377754	-0.102601	0.172553	0.464875	0.13983	0.986662	0.140387	0	0	1	0.739339	0.131156	4	no
HMGB3	ENSG00000029993	NotSignificant	-0.093071	0.16908	0.43123	0.206187	0.742108	0.690007	0.133753	0	0	1	0.491457	0.308514	3	no
NUP160	ENSG00000030066	NotSignificant	-0.400185	-0.0761712	0.247843	0.644971	1.78778	0.617597	0.165316	0	0	1	0.850409	0.070372	4	no
BAK1	ENSG00000030110	NotSignificant	-0.314411	0.0113422	0.337096	0.945593	0.834049	0.659005	0.166204	0	0	1	0.983597	0.00718299	3	yes
MUSK	ENSG00000030304	Up in females	0.227399	0.540926	0.854452	0.000720883	2.87254	0.411697	0.159966	0	0	1	0.00865169	2.0629	4	yes
IKZF2	ENSG00000030419	NotSignificant	-0.73584	-0.470373	-0.204906	0.000515062	0.453945	0.928886	0.135445	0	0	1	0.00659233	2.18096	4	no
FAM13B	ENSG00000031003	NotSignificant	-0.509826	-0.215735	0.0783558	0.150501	0.440667	0.931719	0.150049	0	0	1	0.408003	0.389337	4	no
ARHGAP31	ENSG00000031081	NotSignificant	-0.0532644	0.324587	0.702438	0.0922446	7.05076	0.0702975	0.192785	0.0844112	57.4514	2.35025	0.303027	0.518519	4	no
CENPQ	ENSG00000031691	NotSignificant	-0.724854	-0.0116019	0.701651	0.974567	0.10197	0.950293	0.363911	0	0	1	0.992789	0.00314323	3	no
SARS1	ENSG00000031698	NotSignificant	-0.456615	0.0272078	0.51103	0.912236	1.45112	0.693596	0.246853	0	0	1	0.970819	0.0128618	4	no
RANBP3	ENSG00000031823	NotSignificant	-0.398225	-0.068201	0.261823	0.685451	6.59825e-05	0.999967	0.168382	0	0	1	0.87168	0.059643	3	no
ARID4A	ENSG00000032219	NotSignificant	-0.349591	-0.111793	0.126005	0.356835	0.42209	0.935642	0.121328	0	0	1	0.65681	0.18256	4	no
EIPR1	ENSG00000032389	NotSignificant	-0.556206	-0.235699	0.0848079	0.149487	0.61757	0.892399	0.163527	0	0	1	0.406163	0.391299	4	yes
PNPLA6	ENSG00000032444	NotSignificant	-0.499015	-0.0887569	0.321501	0.671546	0.188026	0.910271	0.209319	0	0	1	0.864099	0.0634363	3	yes
IFT88	ENSG00000032742	NotSignificant	-0.250595	0.0167989	0.284193	0.902001	0.247136	0.969644	0.136428	0	0	1	0.967279	0.0144482	4	no
ALG1	ENSG00000033011	NotSignificant	-0.490474	-0.0810221	0.32843	0.698137	0.590264	0.744433	0.208908	0	0	1	0.879303	0.0558616	3	yes
ZCCHC8	ENSG00000033030	NotSignificant	-0.324859	-0.0138326	0.297194	0.930538	0.234546	0.889342	0.15869	0	0	1	0.977932	0.00969154	3	no
ABCF2	ENSG00000033050	NotSignificant	-0.502497	-0.180367	0.141763	0.272457	0.0606971	0.970107	0.164355	0	0	1	0.568282	0.245436	3	no
CHPF2	ENSG00000033100	NotSignificant	-0.322911	-0.0205775	0.281756	0.893877	0.954637	0.620445	0.154255	0	0	1	0.964463	0.0157146	3	no
LRRC7	ENSG00000033122	Up in males	-1.10347	-0.688564	-0.273654	0.00114331	1.18184	0.757362	0.211693	0	0	1	0.0124646	1.90432	4	yes
FUT8	ENSG00000033170	NotSignificant	-0.294226	0.0414105	0.377047	0.808921	0.60885	0.894404	0.171246	0	0	1	0.92883	0.0320636	4	yes
UBA6	ENSG00000033178	NotSignificant	-0.497732	-0.0316703	0.434392	0.894047	2.30974	0.510658	0.237791	0	0	1	0.964463	0.0157146	4	no
GAB2	ENSG00000033327	NotSignificant	-0.0258243	0.45684	0.939504	0.0635821	7.55719	0.0561069	0.246262	0.128914	60.3027	2.51906	0.239194	0.621249	4	no
ATP6V0A1	ENSG00000033627	NotSignificant	-0.390687	-0.0859296	0.218828	0.580515	0.903285	0.824635	0.155491	0	0	1	0.812791	0.0900209	4	yes
PIAS1	ENSG00000033800	NotSignificant	-0.706791	-0.276488	0.153814	0.207899	0.474329	0.924494	0.219546	0	0	1	0.493964	0.306305	4	no
SLC4A7	ENSG00000033867	NotSignificant	-0.60216	-0.184008	0.234143	0.38842	0.834504	0.841198	0.213347	0	0	1	0.681949	0.166248	4	yes
MAP2K3	ENSG00000034152	NotSignificant	-0.281036	0.428825	1.13869	0.236409	7.50943	0.0234071	0.362181	0.278974	73.3668	3.75472	0.528227	0.27718	3	yes
EFCAB1	ENSG00000034239	NotSignificant	-0.261591	0.224947	0.711484	0.364845	3.61571	0.164006	0.248238	0.08274	44.6858	1.80785	0.6637	0.178028	3	no
TMSB10	ENSG00000034510	NotSignificant	-0.465603	-0.0425824	0.380438	0.843596	0.761043	0.683505	0.215831	0	0	1	0.944125	0.0249706	3	yes
ASTE1	ENSG00000034533	Up in females	0.25741	0.512599	0.767788	8.25128e-05	0.584361	0.746634	0.130201	0	0	1	0.00149163	2.82634	3	no
RNF19A	ENSG00000034677	NotSignificant	-0.506477	-0.214773	0.0769309	0.149002	0.550782	0.907601	0.148831	0	0	1	0.405512	0.391997	4	no
PEX3	ENSG00000034693	NotSignificant	-0.60953	-0.0604335	0.488663	0.829211	0.0811282	0.994002	0.280156	0	0	1	0.937213	0.0281616	4	no
GABARAPL2	ENSG00000034713	NotSignificant	-0.260834	-0.0335733	0.193687	0.772164	0.386484	0.824282	0.115951	0	0	1	0.914998	0.0385801	3	yes
MYOC	ENSG00000034971	NotSignificant	-0.617743	-0.168513	0.280718	0.462212	0.961116	0.618438	0.229203	0	0	1	0.737492	0.132243	3	no
SH3YL1	ENSG00000035115	NotSignificant	-0.632844	-0.265407	0.102031	0.156858	0.0222083	0.999126	0.187471	0	0	1	0.418519	0.378285	4	yes
FAM136A	ENSG00000035141	NotSignificant	-0.621105	-0.194326	0.232453	0.37216	0.186313	0.911051	0.217748	0	0	1	0.669184	0.174455	3	no
DEPDC1B	ENSG00000035499	NotSignificant	-0.527948	0.0075757	0.5431	0.97788	3.92476	0.140524	0.273232	0.109054	49.0415	1.96238	0.993023	0.00304063	3	no
DAPK2	ENSG00000035664	Up in females	0.657727	0.92822	1.19871	1.74647e-11	4.3833	0.222939	0.138009	0.0246245	31.5584	1.4611	2.47181e-09	8.60699	4	no
NSMAF	ENSG00000035681	NotSignificant	-0.447187	-0.129827	0.187533	0.422673	0.224063	0.973614	0.161921	0	0	1	0.707718	0.15014	4	no
ADSS2	ENSG00000035687	NotSignificant	-0.450587	-0.0215566	0.407474	0.921553	0.0486328	0.975977	0.218897	0	0	1	0.974463	0.0112348	3	yes
STAP1	ENSG00000035720	NotSignificant	0.218788	1.19174	2.1647	0.0163637	23.8041	6.77643e-06	0.496415	0.649164	91.5981	11.9021	0.094403	1.02501	3	no
TIMP2	ENSG00000035862	NotSignificant	-0.0428043	0.270203	0.58321	0.0906582	0.143331	0.930842	0.159701	0	0	1	0.299651	0.523384	3	yes
RFC1	ENSG00000035928	NotSignificant	-0.369185	-0.0856255	0.197934	0.553956	0.890951	0.64052	0.144676	0	0	1	0.797231	0.0984158	3	no
TBC1D23	ENSG00000036054	NotSignificant	-0.813934	-0.278825	0.256285	0.307131	0.0753443	0.994622	0.27302	0	0	1	0.606769	0.216977	4	no
CUL3	ENSG00000036257	NotSignificant	-0.646426	-0.247312	0.151803	0.224559	0.124078	0.988799	0.203634	0	0	1	0.513953	0.289077	4	yes
CYP46A1	ENSG00000036530	NotSignificant	-0.190266	0.0983843	0.387034	0.504108	3.7161	0.293797	0.147273	0.0178266	19.2703	1.2387	0.765197	0.116227	4	no
ZZZ3	ENSG00000036549	NotSignificant	-0.346946	-0.0182335	0.310479	0.913426	0.755402	0.860102	0.167714	0	0	1	0.971524	0.0125464	4	yes
SLC18A1	ENSG00000036565	NotSignificant	0.12372	0.413654	0.703589	0.00516891	0.986177	0.610737	0.147928	0	0	1	0.0392667	1.40598	3	yes
USP2	ENSG00000036672	NotSignificant	-0.156873	0.136187	0.429246	0.362396	0.724996	0.695936	0.149523	0	0	1	0.661998	0.179144	3	yes
TUBG2	ENSG00000037042	NotSignificant	-0.0183737	0.366755	0.751883	0.0619773	3.56408	0.168294	0.196498	0.0519434	43.8846	1.78204	0.236164	0.626785	3	no
RPL26L1	ENSG00000037241	NotSignificant	-0.370524	-0.152755	0.065015	0.169188	0.186709	0.91087	0.111109	0	0	1	0.43846	0.35807	3	no
FLT4	ENSG00000037280	NotSignificant	-0.722113	-0.428522	-0.13493	0.00422658	1.41002	0.494104	0.149794	0	0	1	0.0339466	1.4692	3	yes
NSUN2	ENSG00000037474	NotSignificant	-0.0438597	0.223194	0.490247	0.101408	0.330347	0.847747	0.136254	0	0	1	0.321653	0.492613	3	no
FBXO42	ENSG00000037637	NotSignificant	-0.488523	-0.22383	0.0408631	0.0974414	0.480233	0.923212	0.13505	0	0	1	0.314334	0.502609	4	no
MFAP3	ENSG00000037749	NotSignificant	-0.370425	-0.131573	0.107278	0.280293	0.10889	0.947011	0.121865	0	0	1	0.577402	0.238522	3	yes
MRI1	ENSG00000037757	NotSignificant	-0.268254	0.257354	0.782963	0.337227	1.83367	0.607635	0.268172	0	0	1	0.638359	0.194935	4	no
METTL1	ENSG00000037897	NotSignificant	-0.513095	-0.241996	0.0291022	0.0801937	0.71384	0.699828	0.138318	0	0	1	0.277927	0.556069	3	no
AGA	ENSG00000038002	NotSignificant	-0.108999	0.0858806	0.28076	0.387737	0.741014	0.690384	0.09943	0	0	1	0.681449	0.166567	3	yes
PI4K2B	ENSG00000038210	NotSignificant	-0.609118	-0.275996	0.0571265	0.104407	0.193621	0.907728	0.169964	0	0	1	0.327249	0.485122	3	yes
BOD1L1	ENSG00000038219	NotSignificant	-0.192025	0.0838161	0.359657	0.551477	1.51924	0.467845	0.140738	0	0	1	0.79566	0.0992722	3	no
MAT2B	ENSG00000038274	NotSignificant	-0.800419	-0.335984	0.128451	0.156223	0.0542867	0.973222	0.236961	0	0	1	0.417606	0.379233	3	no
TLL1	ENSG00000038295	NotSignificant	-1.58342	-0.653512	0.276395	0.168386	16.5315	0.000882144	0.474451	0.705277	81.8529	5.51051	0.436959	0.359559	4	yes
EDC4	ENSG00000038358	NotSignificant	-0.398107	-0.0483407	0.301426	0.78648	0.0863139	0.957761	0.178456	0	0	1	0.920686	0.0358885	3	no
TRIO	ENSG00000038382	NotSignificant	-0.677056	-0.296945	0.0831671	0.125737	0.93035	0.818098	0.193938	0	0	1	0.365688	0.436889	4	yes
VCAN	ENSG00000038427	NotSignificant	-0.145547	0.205754	0.557054	0.250996	0.0902634	0.955872	0.179238	0	0	1	0.545992	0.262814	3	yes
CLEC16A	ENSG00000038532	NotSignificant	0.0704876	0.245897	0.421307	0.00600392	0.248496	0.969405	0.0894964	0	0	1	0.0441374	1.35519	4	no
MSR1	ENSG00000038945	Up in females	0.580592	0.909264	1.23794	5.88723e-08	0.644761	0.724422	0.167693	0	0	1	3.23386e-06	5.49028	3	no
MTREX	ENSG00000039123	NotSignificant	-0.741808	-0.459787	-0.177765	0.00139647	0.526377	0.913059	0.143891	0	0	1	0.0145289	1.83777	4	no
DNAH5	ENSG00000039139	NotSignificant	-0.432074	-0.17776	0.0765539	0.170695	0.333064	0.953695	0.129754	0	0	1	0.440683	0.355874	4	no
ZFYVE16	ENSG00000039319	NotSignificant	0.111856	0.372408	0.632959	0.00508839	1.75589	0.62458	0.132937	0	0	1	0.0387863	1.41132	4	no
RIPOR1	ENSG00000039523	NotSignificant	-0.250145	0.0132415	0.276628	0.921507	0.607931	0.737886	0.134383	0	0	1	0.974463	0.0112348	3	no
RAI14	ENSG00000039560	Up in females	0.19915	0.598622	0.998094	0.00331326	1.11121	0.77437	0.203816	0	0	1	0.0280903	1.55144	4	no
SOX30	ENSG00000039600	NotSignificant	-0.318323	0.00127529	0.320873	0.99376	0.361764	0.834534	0.163063	0	0	1	0.99775	0.000978308	3	no
PNKP	ENSG00000039650	NotSignificant	-0.181137	0.267274	0.715685	0.242715	0.751888	0.686641	0.228785	0	0	1	0.535691	0.271086	3	no
BEST2	ENSG00000039987	NotSignificant	-0.368375	-0.0312852	0.305804	0.855658	2.52689	0.282679	0.171988	0.0198379	20.8513	1.26344	0.94912	0.0226788	3	no
PHLPP2	ENSG00000040199	NotSignificant	-1.17823	-0.5796	0.0190258	0.0577394	5.92783	0.115175	0.305427	0.176686	49.3912	1.97594	0.225475	0.646902	4	no
SPDL1	ENSG00000040275	NotSignificant	-0.0633927	0.147675	0.358743	0.170281	1.19619	0.549857	0.10769	0	0	1	0.44013	0.356419	3	no
STAU2	ENSG00000040341	Up in males	-0.79693	-0.52405	-0.25117	0.000167221	1.22133	0.747893	0.139227	0	0	1	0.00265626	2.57573	4	no
SLC66A1	ENSG00000040487	NotSignificant	-0.283525	-0.0314653	0.220594	0.806714	0.205017	0.90257	0.128604	0	0	1	0.92812	0.032396	3	no
CTNS	ENSG00000040531	NotSignificant	0.0879016	0.443508	0.799115	0.0145076	0.378419	0.827613	0.181435	0	0	1	0.086168	1.06465	3	no
RTN4R	ENSG00000040608	NotSignificant	-0.366116	-0.116677	0.132763	0.359256	0.246306	0.884128	0.127267	0	0	1	0.658671	0.181331	3	yes
PHF23	ENSG00000040633	NotSignificant	-0.583441	-0.145134	0.293174	0.516345	0.0188404	0.990624	0.22363	0	0	1	0.773065	0.111784	3	no
CDH10	ENSG00000040731	NotSignificant	-0.692177	-0.362647	-0.0331171	0.0310106	2.6686	0.445589	0.168131	0	0	1	0.148455	0.828406	4	yes
INPP4A	ENSG00000040933	NotSignificant	-0.624683	-0.225794	0.173095	0.267236	0.3729	0.945782	0.203518	0	0	1	0.563591	0.249036	4	no
RAB27B	ENSG00000041353	NotSignificant	-0.76406	-0.457684	-0.151308	0.0034124	0.260638	0.877815	0.156317	0	0	1	0.0287292	1.54168	3	yes
PSMA4	ENSG00000041357	NotSignificant	-0.484919	-0.167612	0.149695	0.300521	0.201135	0.904324	0.161894	0	0	1	0.599863	0.221948	3	yes
LSG1	ENSG00000041802	NotSignificant	-0.874619	-0.260407	0.353804	0.405993	0.0424222	0.979012	0.313379	0	0	1	0.694814	0.158132	3	no
PARP3	ENSG00000041880	NotSignificant	-0.117807	0.292575	0.702957	0.162317	2.08271	0.352976	0.209382	0.00631877	3.97136	1.04136	0.42692	0.369653	3	no
TNC	ENSG00000041982	NotSignificant	0.207112	0.794563	1.38201	0.00802611	4.2455	0.236146	0.299725	0.106065	29.3369	1.41517	0.055327	1.25706	4	yes
THAP3	ENSG00000041988	NotSignificant	-0.485797	-0.108056	0.269686	0.575028	0.0209758	0.989567	0.192729	0	0	1	0.810414	0.0912931	3	no
RIPOR3	ENSG00000042062	NotSignificant	-0.479846	-0.144998	0.18985	0.39604	2.70445	0.258664	0.170844	0.0244434	26.0479	1.35223	0.687414	0.162781	3	no
TDP1	ENSG00000042088	NotSignificant	-0.449833	-0.127636	0.194561	0.437499	1.07861	0.78224	0.164389	0	0	1	0.718768	0.143411	4	no
AIFM2	ENSG00000042286	NotSignificant	-0.429433	0.0368152	0.503063	0.877011	0.338862	0.844145	0.237886	0	0	1	0.957992	0.0186382	3	no
C2orf83	ENSG00000042304	NotSignificant	-0.18625	0.0625131	0.311276	0.622344	0.131181	0.936514	0.126922	0	0	1	0.839488	0.0759853	3	no
SPATA7	ENSG00000042317	NotSignificant	-0.335342	-0.0839399	0.167462	0.51285	1.18437	0.756756	0.128269	0	0	1	0.771579	0.11262	4	yes
MED17	ENSG00000042429	NotSignificant	-0.698259	-0.353357	-0.00845431	0.0446425	0.152104	0.926768	0.175974	0	0	1	0.190684	0.719687	3	no
RETSAT	ENSG00000042445	NotSignificant	-0.120659	0.200912	0.522483	0.220744	0.215242	0.897968	0.16407	0	0	1	0.509912	0.292505	3	no
CAPG	ENSG00000042493	NotSignificant	-0.017882	0.219584	0.45705	0.0699287	0.541646	0.762751	0.121158	0	0	1	0.254537	0.59425	3	no
AP2S1	ENSG00000042753	NotSignificant	-0.670889	-0.27147	0.127949	0.182822	0.674386	0.713771	0.203789	0	0	1	0.458003	0.339131	3	yes
USH2A	ENSG00000042781	NotSignificant	-0.989075	-0.300361	0.388353	0.392674	5.7164	0.126254	0.351391	0.232934	47.5194	1.90547	0.684786	0.164445	4	no
ZPBP	ENSG00000042813	NotSignificant	-0.42528	0.456246	1.33777	0.310389	14.1972	0.00264865	0.449766	0.590027	78.8691	4.7324	0.610442	0.214356	4	no
TG	ENSG00000042832	Up in females	0.590431	0.843792	1.09715	6.68933e-11	3.61759	0.305828	0.129268	0.0141441	17.0719	1.20586	7.90145e-09	8.10229	4	no
ADAM28	ENSG00000042980	NotSignificant	0.23435	1.17063	2.10692	0.0142643	10.1679	0.0171917	0.477705	0.604082	70.4953	3.38929	0.0851413	1.06986	4	no
BARX2	ENSG00000043039	NotSignificant	-0.133657	0.326279	0.786216	0.164408	0.12431	0.939737	0.234666	0	0	1	0.429686	0.366848	3	no
DCUN1D1	ENSG00000043093	NotSignificant	-0.614279	-0.332874	-0.0514698	0.020425	0.554436	0.757889	0.143576	0	0	1	0.110877	0.95516	3	no
JADE2	ENSG00000043143	NotSignificant	-0.334085	-0.0292644	0.275556	0.850746	0.415688	0.812334	0.155524	0	0	1	0.947143	0.0235842	3	no
ZIC2	ENSG00000043355	NotSignificant	0.163446	0.372379	0.581313	0.000477239	0.0601511	0.970372	0.106601	0	0	1	0.00622188	2.20608	3	yes
LCP2	ENSG00000043462	Up in females	0.724634	1.1433	1.56196	8.68395e-08	2.80847	0.245555	0.213609	0.0466859	28.7868	1.40423	4.47295e-06	5.34941	3	no
TRIT1	ENSG00000043514	NotSignificant	-0.502919	-0.156351	0.190218	0.37658	1.01514	0.797589	0.176824	0	0	1	0.672667	0.1722	4	no
ADRB1	ENSG00000043591	NotSignificant	-0.399523	0.0248677	0.449258	0.908567	1.20291	0.548013	0.21653	0	0	1	0.96985	0.0132956	3	yes
CUL7	ENSG00000044090	NotSignificant	-0.279791	0.0338927	0.347577	0.832287	0.498185	0.779508	0.160046	0	0	1	0.939129	0.0272746	3	yes
CTNNA1	ENSG00000044115	NotSignificant	-0.277684	0.188575	0.654834	0.427957	13.7436	0.00327574	0.237892	0.166697	78.1717	4.58121	0.711945	0.147554	4	yes
PHKA2	ENSG00000044446	NotSignificant	-0.145646	0.120388	0.386422	0.375112	1.16562	0.761263	0.135734	0	0	1	0.671109	0.173207	4	no
CNTLN	ENSG00000044459	NotSignificant	-0.818008	-0.0910132	0.635981	0.80617	4.36634	0.224527	0.370922	0.185576	31.2925	1.45545	0.927834	0.0325298	4	no
EPHA3	ENSG00000044524	NotSignificant	-0.120849	0.173428	0.467706	0.248059	0.627115	0.890198	0.150144	0	0	1	0.542195	0.265844	4	no
HSPA5	ENSG00000044574	NotSignificant	-0.208776	0.101004	0.410783	0.522793	1.8457	0.397384	0.158054	0	0	1	0.776732	0.109729	3	yes
GEMIN8	ENSG00000046647	NotSignificant	-0.21941	0.0611852	0.341781	0.669103	1.39823	0.705949	0.143164	0	0	1	0.863285	0.0638459	4	no
OFD1	ENSG00000046651	NotSignificant	-0.506307	-0.207623	0.091061	0.173065	0.872754	0.646374	0.152392	0	0	1	0.444693	0.35194	3	no
GPM6B	ENSG00000046653	NotSignificant	-0.539664	-0.250777	0.0381097	0.0888664	0.179358	0.980851	0.147394	0	0	1	0.295782	0.529028	4	no
MAGEC2	ENSG00000046774	NotSignificant	-0.499288	-0.194654	0.109979	0.210433	0.0295117	0.863603	0.155428	0	0	1	0.49633	0.304229	2	no
PREX2	ENSG00000046889	NotSignificant	-0.538281	-0.0671805	0.40392	0.779863	3.59915	0.308129	0.240362	0.040586	16.6469	1.19972	0.917723	0.0372885	4	no
WDR37	ENSG00000047056	NotSignificant	-0.295316	-0.0934507	0.108415	0.364228	0.234535	0.971831	0.102994	0	0	1	0.663424	0.178209	4	no
YTHDC2	ENSG00000047188	NotSignificant	-0.442352	-0.142675	0.157002	0.350753	0.114532	0.990038	0.152899	0	0	1	0.650931	0.186465	4	no
CTPS2	ENSG00000047230	NotSignificant	-0.129997	0.340364	0.810724	0.156111	0.309504	0.958231	0.239984	0	0	1	0.417605	0.379235	4	no
ATP6V1H	ENSG00000047249	Up in males	-0.983043	-0.672145	-0.361247	2.26185e-05	3.15568	0.368239	0.158624	0.00594607	4.93343	1.05189	0.000513293	3.28963	4	no
POLR2B	ENSG00000047315	NotSignificant	-0.647728	-0.195583	0.256561	0.396539	4.05313	0.255784	0.23069	0.0573273	25.9831	1.35104	0.687708	0.162596	4	no
FAM214A	ENSG00000047346	NotSignificant	-0.629249	-0.393096	-0.156942	0.0011043	0.577548	0.749182	0.120489	0	0	1	0.0121318	1.91607	3	no
ARAP2	ENSG00000047365	NotSignificant	-0.162284	0.013558	0.1894	0.879882	1.65276	0.647487	0.0897171	0	0	1	0.95926	0.0180635	4	no
TPR	ENSG00000047410	NotSignificant	-0.165053	0.0664713	0.297995	0.573631	0.419617	0.81074	0.118127	0	0	1	0.809428	0.0918217	3	yes
CP	ENSG00000047457	NotSignificant	-1.25879	-0.354065	0.55066	0.443062	25.8436	2.44415e-06	0.461603	0.588423	92.2611	12.9218	0.723251	0.140711	3	yes
KATNIP	ENSG00000047578	NotSignificant	-0.0992999	0.269788	0.638876	0.151957	0.731174	0.865848	0.188314	0	0	1	0.410673	0.386503	4	yes
ANO2	ENSG00000047617	NotSignificant	-0.346874	0.165241	0.677355	0.527119	4.70016	0.195117	0.261288	0.0955914	36.1724	1.56672	0.7802	0.107794	4	no
C12orf4	ENSG00000047621	NotSignificant	-0.673693	-0.240444	0.192805	0.276711	0.852454	0.836884	0.22105	0	0	1	0.57314	0.24174	4	no
SCML1	ENSG00000047634	NotSignificant	-0.539267	0.129626	0.798519	0.704075	0.209198	0.900685	0.341278	0	0	1	0.882481	0.0542946	3	no
WWC3	ENSG00000047644	NotSignificant	-0.0721188	0.476992	1.0261	0.0886529	5.15853	0.16055	0.280164	0.129688	41.8439	1.71951	0.29551	0.529429	4	no
ARHGAP6	ENSG00000047648	NotSignificant	-0.56539	-0.113938	0.337514	0.620843	2.29956	0.512604	0.230337	0	0	1	0.838933	0.0762726	4	yes
FAM184B	ENSG00000047662	NotSignificant	-0.192927	0.26657	0.726067	0.25552	1.37756	0.710803	0.234442	0	0	1	0.551253	0.258649	4	no
MAP4	ENSG00000047849	NotSignificant	-0.18114	0.189132	0.559404	0.316763	0.0697331	0.995204	0.188918	0	0	1	0.616953	0.209748	4	yes
GOPC	ENSG00000047932	NotSignificant	-1.94189	-0.873614	0.194658	0.108974	18.1874	0.000402391	0.545047	0.98569	83.505	6.06246	0.336143	0.473476	4	no
ROS1	ENSG00000047936	NotSignificant	-0.17683	0.123811	0.424453	0.419574	0.931566	0.817804	0.153391	0	0	1	0.705349	0.151596	4	no
USP28	ENSG00000048028	NotSignificant	-0.655292	-0.190253	0.274786	0.422642	0.0757521	0.994579	0.237269	0	0	1	0.707718	0.15014	4	no
HDAC9	ENSG00000048052	NotSignificant	-0.908553	-0.434158	0.0402364	0.0728567	2.34132	0.504651	0.242043	0	0	1	0.261529	0.58248	4	yes
TSPAN17	ENSG00000048140	NotSignificant	-0.12671	0.197389	0.521488	0.232597	0.0129753	0.993533	0.165359	0	0	1	0.523659	0.280951	3	no
NOP16	ENSG00000048162	NotSignificant	-0.701235	-0.436964	-0.172692	0.00119224	0.0476062	0.976478	0.134835	0	0	1	0.0129173	1.88883	3	no
ZNF800	ENSG00000048405	Up in males	-0.946869	-0.650433	-0.353996	1.70412e-05	0.696323	0.705985	0.151246	0	0	1	0.000404406	3.39318	3	no
TNFRSF17	ENSG00000048462	NotSignificant	-0.275313	0.0169263	0.309166	0.909618	1.15945	0.560054	0.149105	0	0	1	0.970195	0.0131411	3	no
SNX29	ENSG00000048471	NotSignificant	0.0438372	0.440314	0.83679	0.0295051	0.161549	0.983544	0.202288	0	0	1	0.143263	0.843866	4	yes
LMO3	ENSG00000048540	Up in males	-1.09827	-0.755066	-0.411867	1.61729e-05	3.2622	0.352939	0.175105	0.0106424	8.03741	1.0874	0.000387311	3.41194	4	no
MRPS10	ENSG00000048544	NotSignificant	-0.416218	-0.226274	-0.0363303	0.0195516	0.394287	0.821073	0.0969118	0	0	1	0.107284	0.969464	3	no
GUCA1A	ENSG00000048545	NotSignificant	-0.67219	0.179565	1.03132	0.679464	8.08048	0.0175933	0.434577	0.424654	75.249	4.04024	0.868626	0.0611671	3	no
RSF1	ENSG00000048649	NotSignificant	-0.337503	-0.114491	0.108522	0.314314	1.91041	0.591209	0.113784	0	0	1	0.614271	0.21164	4	no
VPS13D	ENSG00000048707	NotSignificant	-0.583498	-0.25148	0.0805372	0.137666	1.25068	0.740875	0.1694	0	0	1	0.386519	0.412829	4	no
CELF2	ENSG00000048740	Up in males	-0.824121	-0.569059	-0.313998	1.22658e-05	1.03043	0.793888	0.130136	0	0	1	0.000308808	3.51031	4	yes
FAM120A	ENSG00000048828	NotSignificant	-0.446554	-0.159451	0.127653	0.276367	0.287	0.962455	0.146484	0	0	1	0.572938	0.241892	4	yes
R3HDM1	ENSG00000048991	NotSignificant	-0.553561	-0.216414	0.120734	0.208358	0.0386969	0.997999	0.172017	0	0	1	0.494196	0.306101	4	no
COL9A2	ENSG00000049089	Up in females	0.719538	1.07114	1.42273	2.35815e-09	0.451011	0.798113	0.17939	0	0	1	1.85233e-07	6.73228	3	no
KITLG	ENSG00000049130	NotSignificant	-1.2381	-0.674359	-0.110612	0.0190512	7.91892	0.0477175	0.287631	0.19765	62.116	2.63964	0.1052	0.977983	4	no
ADAMTS6	ENSG00000049192	NotSignificant	-0.491573	0.0223878	0.536348	0.931963	2.20429	0.531103	0.26223	0	0	1	0.978771	0.00931882	4	yes
H6PD	ENSG00000049239	NotSignificant	-0.396303	0.00815184	0.412606	0.968489	1.49332	0.683813	0.206358	0	0	1	0.990817	0.00400671	4	no
VAMP3	ENSG00000049245	NotSignificant	-0.440963	-0.0181254	0.404712	0.933043	0.0646	0.968216	0.215737	0	0	1	0.979318	0.00907631	3	no
PER3	ENSG00000049246	NotSignificant	-0.388001	0.089026	0.566053	0.714528	0.259973	0.967372	0.243386	0	0	1	0.888546	0.0513201	4	yes
UTS2	ENSG00000049247	NotSignificant	-0.349402	0.380805	1.11101	0.30672	19.2066	6.75054e-05	0.372561	0.366904	89.5869	9.6033	0.60623	0.217363	3	yes
TNFRSF9	ENSG00000049249	NotSignificant	-0.435999	-0.104772	0.226455	0.535279	0.512918	0.773787	0.168997	0	0	1	0.78613	0.104506	3	no
EPN3	ENSG00000049283	NotSignificant	-0.300129	0.061403	0.422935	0.739223	0.848887	0.654134	0.184458	0	0	1	0.900601	0.0454676	3	no
LTBP1	ENSG00000049323	NotSignificant	-0.296803	0.131009	0.558821	0.548373	2.72301	0.436331	0.218275	0	0	1	0.793898	0.100235	4	no
RCN1	ENSG00000049449	NotSignificant	-0.677023	-0.405839	-0.134655	0.0033552	0.090657	0.955683	0.138362	0	0	1	0.0283389	1.54762	3	yes
ELN	ENSG00000049540	Up in females	0.387169	0.722833	1.0585	2.43577e-05	3.50009	0.173766	0.17126	0.0379457	42.8586	1.75005	0.000546655	3.26229	3	no
RFC2	ENSG00000049541	NotSignificant	-0.117887	0.200397	0.51868	0.217194	0.0272908	0.986447	0.162393	0	0	1	0.504975	0.296731	3	no
ARID1B	ENSG00000049618	NotSignificant	-0.648526	-0.345174	-0.0418228	0.0257353	0.224949	0.973465	0.154774	0	0	1	0.129834	0.886613	4	yes
NEDD4L	ENSG00000049759	NotSignificant	-0.877158	-0.417238	0.042681	0.0753912	0.881856	0.829804	0.234657	0	0	1	0.267297	0.573005	4	yes
PPP1R3F	ENSG00000049769	NotSignificant	-0.151559	0.161407	0.474373	0.312104	0.867025	0.833377	0.15968	0	0	1	0.612289	0.213044	4	no
HEXB	ENSG00000049860	NotSignificant	-0.340846	-0.0566818	0.227482	0.695833	0.237454	0.88805	0.144984	0	0	1	0.87813	0.0564413	3	yes
PTCD2	ENSG00000049883	NotSignificant	-0.407487	-0.0541418	0.299204	0.763935	0.0849664	0.958407	0.180282	0	0	1	0.912152	0.0399329	3	no
NEXMIF	ENSG00000050030	NotSignificant	-0.701546	-0.376131	-0.0507163	0.0234865	0.798654	0.849789	0.166031	0	0	1	0.121493	0.91545	4	yes
JKAMP	ENSG00000050130	NotSignificant	-0.615783	-0.303965	0.00785315	0.0560557	0.639485	0.726336	0.159094	0	0	1	0.220766	0.656068	3	no
DKK3	ENSG00000050165	NotSignificant	-0.66798	-0.357872	-0.0477643	0.0237069	0.661747	0.882162	0.158221	0	0	1	0.12215	0.913107	4	yes
ARHGEF5	ENSG00000050327	Up in females	0.204255	0.573413	0.942571	0.00233138	0.401827	0.817983	0.18835	0	0	1	0.0213836	1.66992	3	yes
NFE2L3	ENSG00000050344	NotSignificant	0.153026	0.635912	1.1188	0.00984939	3.09212	0.213086	0.246375	0.0644142	35.3195	1.54606	0.0647151	1.18899	3	no
MCUR1	ENSG00000050393	NotSignificant	-0.373303	-0.0953674	0.182568	0.501254	0.404716	0.816803	0.141806	0	0	1	0.763703	0.117075	3	no
LIMA1	ENSG00000050405	NotSignificant	0.274641	0.498277	0.721913	1.25994e-05	0.815388	0.845783	0.114102	0	0	1	0.000315689	3.50074	4	yes
LETMD1	ENSG00000050426	NotSignificant	-0.232744	0.0987687	0.430282	0.559262	0.152615	0.926531	0.169142	0	0	1	0.800264	0.0967667	3	no
SLC4A8	ENSG00000050438	NotSignificant	-0.343177	-0.0290127	0.285151	0.856367	1.65915	0.646054	0.160291	0	0	1	0.949602	0.0224583	4	no
LAMC3	ENSG00000050555	NotSignificant	-0.24627	0.329621	0.905513	0.26194	4.24497	0.119734	0.293828	0.134322	52.8854	2.12248	0.558051	0.253326	3	no
PTGER3	ENSG00000050628	NotSignificant	-1.47546	-0.614253	0.246955	0.162132	8.6066	0.0350055	0.4394	0.460821	65.143	2.86887	0.426578	0.370001	4	yes
TNIP3	ENSG00000050730	NotSignificant	-0.107516	0.296909	0.701334	0.150176	2.40538	0.300385	0.206343	0.022234	16.853	1.20269	0.407403	0.389976	3	no
MAPK9	ENSG00000050748	NotSignificant	-0.413774	-0.103009	0.207756	0.515908	0.0958862	0.992326	0.158557	0	0	1	0.773065	0.111784	4	no
COL23A1	ENSG00000050767	NotSignificant	-0.399158	0.222204	0.843565	0.483366	6.18758	0.102832	0.317027	0.199391	51.5158	2.06253	0.751432	0.12411	4	no
BCAR1	ENSG00000050820	NotSignificant	-0.284979	-0.016429	0.252121	0.90456	0.222085	0.894901	0.137018	0	0	1	0.968356	0.0139648	3	no
FHIP1B	ENSG00000051009	NotSignificant	-0.265366	0.0667811	0.398928	0.693531	0.730983	0.693855	0.169466	0	0	1	0.876812	0.0570938	3	yes
HERPUD1	ENSG00000051108	NotSignificant	-0.230612	-0.0478966	0.134819	0.607406	0.32869	0.848449	0.093224	0	0	1	0.830636	0.0805892	3	yes
HOMER3	ENSG00000051128	NotSignificant	-0.423237	0.291704	1.00665	0.423892	7.06535	0.0292267	0.364773	0.284428	71.6928	3.53267	0.70865	0.149568	3	no
RAD51	ENSG00000051180	NotSignificant	-0.496464	-0.0563646	0.383734	0.801801	3.25144	0.19677	0.224544	0.0609396	38.4888	1.62572	0.926145	0.0333212	3	no
POLQ	ENSG00000051341	NotSignificant	-0.893573	0.0265127	0.946599	0.954962	21.8362	7.0557e-05	0.46944	0.727564	86.2613	7.27872	0.986787	0.00577653	4	no
PIK3CB	ENSG00000051382	NotSignificant	-0.507492	-0.264084	-0.0206762	0.0334656	2.47967	0.478977	0.12419	0	0	1	0.156307	0.806021	4	yes
THOC3	ENSG00000051596	NotSignificant	-0.755001	-0.0848263	0.585349	0.804073	11.1046	0.0111735	0.341932	0.305793	72.9842	3.70153	0.927157	0.032847	4	no
HEBP2	ENSG00000051620	NotSignificant	-0.255908	-0.102087	0.0517342	0.193335	0.271325	0.873137	0.0784816	0	0	1	0.471923	0.326129	3	no
MPHOSPH9	ENSG00000051825	NotSignificant	-0.139057	0.0618889	0.262835	0.54608	1.05298	0.788435	0.102525	0	0	1	0.792386	0.101063	4	yes
PLEKHA5	ENSG00000052126	Up in males	-1.09111	-0.660318	-0.229527	0.00266247	0.626852	0.890259	0.219795	0	0	1	0.0238564	1.6224	4	no
PRSS8	ENSG00000052344	NotSignificant	-0.678062	-0.246857	0.184348	0.261844	0.00677604	0.934395	0.220007	0	0	1	0.558	0.253366	2	no
SIKE1	ENSG00000052723	NotSignificant	-0.524549	-0.0662956	0.391957	0.776756	1.10366	0.776191	0.233807	0	0	1	0.917161	0.0375543	4	no
RRP12	ENSG00000052749	NotSignificant	-0.172821	0.039954	0.252729	0.712849	0.531939	0.766462	0.108561	0	0	1	0.8876	0.0517826	3	no
FNIP2	ENSG00000052795	NotSignificant	-0.43142	-0.244921	-0.0584213	0.0100552	2.552	0.465968	0.0951545	0	0	1	0.0656008	1.18309	4	yes
MSMO1	ENSG00000052802	NotSignificant	-0.117195	0.174789	0.466773	0.240682	0.921736	0.630736	0.148974	0	0	1	0.53369	0.272711	3	no
TTC17	ENSG00000052841	NotSignificant	-0.371497	-0.124373	0.12275	0.323928	0.148787	0.9854	0.126086	0	0	1	0.623946	0.204853	4	no
ALX4	ENSG00000052850	Up in females	0.39963	0.629078	0.858526	7.71669e-08	0.790634	0.673466	0.117068	0	0	1	4.08179e-06	5.38915	3	no
FSTL4	ENSG00000053108	NotSignificant	-0.499885	-0.190125	0.119635	0.22898	3.10954	0.375043	0.158044	0.00392134	3.52265	1.03651	0.519383	0.284512	4	no
FOXN3	ENSG00000053254	NotSignificant	0.166198	0.410556	0.654913	0.000991158	3.98989	0.262557	0.124674	0.0159866	24.81	1.32996	0.0111861	1.95132	4	no
METTL24	ENSG00000053328	NotSignificant	-0.343958	-0.090149	0.16366	0.486335	0.955372	0.620217	0.129497	0	0	1	0.753558	0.122883	3	no
AKR7A2	ENSG00000053371	NotSignificant	-0.17006	0.117768	0.405595	0.422588	2.92684	0.231443	0.146853	0.021641	31.6669	1.46342	0.707718	0.15014	3	no
MRTO4	ENSG00000053372	NotSignificant	-0.258697	0.115042	0.488781	0.546308	0.177727	0.91497	0.190687	0	0	1	0.792386	0.101063	3	no
NNAT	ENSG00000053438	NotSignificant	-0.0127498	0.192275	0.3973	0.0660506	0.471001	0.925215	0.104606	0	0	1	0.245134	0.610596	4	no
USE1	ENSG00000053501	NotSignificant	-0.0930497	0.270859	0.634768	0.144617	1.21098	0.545807	0.185671	0	0	1	0.398542	0.399526	3	no
MCF2L2	ENSG00000053524	NotSignificant	-0.247332	-0.0254866	0.196359	0.821847	0.549973	0.907783	0.113189	0	0	1	0.934236	0.0295435	4	no
NRIP2	ENSG00000053702	Up in females	0.305684	0.589917	0.87415	4.7451e-05	0.982672	0.611809	0.14502	0	0	1	0.000953268	3.02078	3	yes
LAMA3	ENSG00000053747	NotSignificant	-0.532767	-0.09384	0.345087	0.675195	4.88982	0.180045	0.223946	0.0760964	38.6481	1.62994	0.866061	0.0624517	4	no
AP5M1	ENSG00000053770	NotSignificant	-0.795526	-0.430496	-0.0654662	0.0208067	0.0615375	0.9697	0.186243	0	0	1	0.112418	0.949164	3	yes
ANAPC4	ENSG00000053900	NotSignificant	-0.414264	0.0482741	0.510812	0.837918	0.0566787	0.972058	0.235993	0	0	1	0.942055	0.0259238	3	no
TRAPPC3	ENSG00000054116	NotSignificant	-0.652704	-0.173181	0.306343	0.479042	0.029816	0.985203	0.244659	0	0	1	0.749277	0.125357	3	no
THRAP3	ENSG00000054118	NotSignificant	-0.287935	-0.0392089	0.209517	0.757346	1.53178	0.674956	0.126903	0	0	1	0.909449	0.0412217	4	no
PHPT1	ENSG00000054148	NotSignificant	-0.603294	-0.249022	0.10525	0.168302	1.98997	0.36973	0.180755	0	0	1	0.436812	0.359705	3	no
ENTPD2	ENSG00000054179	Up in females	0.297013	0.752857	1.2087	0.00120787	0.00678994	0.996611	0.232577	0	0	1	0.0130416	1.88467	3	yes
LY75	ENSG00000054219	NotSignificant	-0.391923	-0.108344	0.175235	0.453964	0.14331	0.930852	0.144686	0	0	1	0.730902	0.136141	3	no
ARID4B	ENSG00000054267	NotSignificant	-0.135645	0.0574555	0.250556	0.559778	1.35324	0.716531	0.0985224	0	0	1	0.800567	0.0966024	4	no
OPN3	ENSG00000054277	NotSignificant	-0.359632	-0.0788451	0.201942	0.582074	2.33831	0.31063	0.143261	0.0095603	14.468	1.16915	0.814077	0.0893345	3	no
PTPRN	ENSG00000054356	NotSignificant	-0.402161	-0.204073	-0.00598614	0.0434671	2.21231	0.330828	0.101067	0.00316718	9.59684	1.10616	0.187288	0.72749	3	no
FOXC1	ENSG00000054598	NotSignificant	-0.0355866	0.290822	0.61723	0.0807624	0.142471	0.931242	0.166538	0	0	1	0.278753	0.55478	3	no
TBC1D22A	ENSG00000054611	NotSignificant	-0.238231	0.0320954	0.302422	0.815992	0.386457	0.943026	0.137924	0	0	1	0.93224	0.0304724	4	no
SYNE2	ENSG00000054654	NotSignificant	-0.11162	0.269116	0.649852	0.165942	0.867069	0.833367	0.194257	0	0	1	0.432401	0.364113	4	yes
PLEKHH1	ENSG00000054690	Up in females	0.55146	0.989297	1.42713	9.48681e-06	3.24285	0.355676	0.223391	0.0182518	7.48883	1.08095	0.000251753	3.59903	4	no
ATP9A	ENSG00000054793	NotSignificant	-0.547689	-0.321078	-0.0944676	0.00548603	0.197523	0.977988	0.11562	0	0	1	0.0409432	1.38782	4	yes
CBLN4	ENSG00000054803	NotSignificant	-1.06376	-0.18944	0.684876	0.671077	8.54089	0.0139756	0.446088	0.401675	76.5832	4.27045	0.864099	0.0634363	3	no
CHRDL2	ENSG00000054938	NotSignificant	-0.279383	0.0847806	0.448945	0.648176	1.35314	0.508357	0.185801	0	0	1	0.851551	0.0697892	3	no
FAM168A	ENSG00000054965	NotSignificant	-0.411392	-0.0895752	0.232241	0.585381	0.357245	0.948926	0.164195	0	0	1	0.817017	0.0877691	4	no
RELT	ENSG00000054967	Up in females	0.516027	0.804077	1.09213	4.47135e-08	0.353614	0.837941	0.146967	0	0	1	2.59206e-06	5.58635	3	no
GALC	ENSG00000054983	NotSignificant	-0.393418	0.0302003	0.453818	0.888875	2.93672	0.401485	0.216136	0	0	1	0.963133	0.0163136	4	yes
NOP58	ENSG00000055044	NotSignificant	-0.443441	-0.259269	-0.0750965	0.00579534	0.297266	0.960542	0.0939671	0	0	1	0.0428244	1.36831	4	no
SZRD1	ENSG00000055070	NotSignificant	-0.086907	0.308619	0.704144	0.126188	0.260708	0.877785	0.201803	0	0	1	0.366502	0.435924	3	no
CUL1	ENSG00000055130	NotSignificant	-0.485108	-0.245816	-0.0065247	0.044072	1.59264	0.66106	0.12209	0	0	1	0.188914	0.723736	4	yes
FAM114A2	ENSG00000055147	NotSignificant	-0.594771	-0.188311	0.218149	0.363855	0.455994	0.796127	0.207381	0	0	1	0.663176	0.178371	3	no
CYFIP2	ENSG00000055163	NotSignificant	-0.499996	-0.164194	0.171609	0.33789	0.989139	0.80388	0.171331	0	0	1	0.638893	0.194572	4	yes
TAB2	ENSG00000055208	NotSignificant	-0.632823	-0.344899	-0.0569758	0.0188841	0.884454	0.829178	0.146902	0	0	1	0.104571	0.980588	4	no
GINM1	ENSG00000055211	NotSignificant	-0.461358	-0.0657584	0.329841	0.74458	0.0104079	0.99481	0.20184	0	0	1	0.902278	0.0446598	3	no
EIF2AK2	ENSG00000055332	NotSignificant	-0.519957	-0.290649	-0.0613402	0.0129822	2.13456	0.544952	0.116996	0	0	1	0.0795751	1.09922	4	yes
USP36	ENSG00000055483	NotSignificant	-0.0283219	0.352111	0.732543	0.0696698	0.262076	0.877185	0.194102	0	0	1	0.254147	0.594916	3	no
KMT2C	ENSG00000055609	NotSignificant	-0.270966	0.00734294	0.285652	0.958758	0.0227031	0.988713	0.141997	0	0	1	0.987678	0.00538479	3	yes
MCOLN3	ENSG00000055732	NotSignificant	-1.86651	-0.709406	0.447701	0.229508	62.5529	1.67361e-13	0.590371	1.28585	95.2041	20.851	0.520046	0.283958	4	no
CCDC85A	ENSG00000055813	NotSignificant	-1.19624	-0.671	-0.145761	0.012284	0.926495	0.81903	0.267984	0	0	1	0.0762171	1.11795	4	no
PUM2	ENSG00000055917	NotSignificant	-0.625654	-0.283233	0.0591877	0.104978	0.202145	0.977242	0.174708	0	0	1	0.328266	0.483774	4	yes
MRPL43	ENSG00000055950	NotSignificant	-0.277678	0.0659627	0.409603	0.706753	0.178675	0.914537	0.17533	0	0	1	0.884145	0.0534764	3	no
ITIH4	ENSG00000055955	NotSignificant	-0.283246	0.186841	0.656927	0.435975	7.25045	0.0266431	0.239845	0.124189	72.4155	3.62522	0.717211	0.144353	3	yes
ITIH1	ENSG00000055957	NotSignificant	-0.743264	-0.366253	0.0107589	0.056906	1.6927	0.428977	0.192356	0	0	1	0.222887	0.651915	3	yes
ZFR	ENSG00000056097	NotSignificant	-0.325976	-0.0919154	0.142145	0.441492	2.43307	0.487509	0.119421	0	0	1	0.722408	0.141218	4	no
ZNF280C	ENSG00000056277	NotSignificant	-0.310949	0.145267	0.601483	0.53257	0.398039	0.819534	0.232767	0	0	1	0.78378	0.105806	3	no
NPFFR2	ENSG00000056291	NotSignificant	-0.162353	0.17693	0.516213	0.30674	1.12317	0.771484	0.173107	0	0	1	0.60623	0.217363	4	no
PHF21B	ENSG00000056487	NotSignificant	-0.123223	0.279495	0.682212	0.173749	2.87216	0.411759	0.205472	0	0	1	0.445805	0.350855	4	yes
TRAF1	ENSG00000056558	NotSignificant	0.0761206	0.450846	0.82557	0.0183685	6.23895	0.0441803	0.19119	0.0739549	67.9433	3.11948	0.102547	0.989075	3	yes
RC3H2	ENSG00000056586	NotSignificant	-0.792015	-0.29945	0.193115	0.233441	0.295429	0.960886	0.251313	0	0	1	0.524905	0.27992	4	no
IL17RB	ENSG00000056736	NotSignificant	-0.0380645	0.259887	0.557838	0.0873453	2.65324	0.265373	0.152019	0.0204998	24.6204	1.32662	0.293392	0.532552	3	yes
TRAF3IP2	ENSG00000056972	NotSignificant	0.157872	0.348141	0.538411	0.000335522	0.389367	0.823095	0.0970779	0	0	1	0.00475727	2.32264	3	yes
GYG2	ENSG00000056998	NotSignificant	0.071569	0.411099	0.75063	0.0176394	0.0565989	0.972097	0.173233	0	0	1	0.0995664	1.00189	3	no
DCBLD2	ENSG00000057019	NotSignificant	-0.0956692	0.116234	0.328138	0.282335	1.37134	0.712267	0.108116	0	0	1	0.579662	0.236825	4	no
SERPINB3	ENSG00000057149	NotSignificant	-0.316829	-0.0521179	0.212593	0.699579	1.22053	0.543207	0.135059	0	0	1	0.879934	0.0555497	3	no
SOAT1	ENSG00000057252	NotSignificant	-0.348912	-0.0786094	0.191693	0.56868	0.0868444	0.957507	0.137912	0	0	1	0.806606	0.0933387	3	yes
MSH4	ENSG00000057468	Up in males	-2.09849	-1.58535	-1.07221	1.40129e-09	8.17915	0.0424507	0.26181	0.154011	63.3214	2.72638	1.17097e-07	6.93145	4	no
GDI2	ENSG00000057608	NotSignificant	-0.339539	-0.111897	0.115744	0.335337	0.139454	0.986715	0.116146	0	0	1	0.636584	0.196145	4	yes
PRDM1	ENSG00000057657	Up in females	0.872215	1.11907	1.36592	6.38123e-19	0.101783	0.950382	0.125948	0	0	1	3.58032e-16	15.4461	3	no
ATG5	ENSG00000057663	NotSignificant	-0.540641	-0.30321	-0.0657784	0.0123161	0.392396	0.941809	0.121141	0	0	1	0.0763558	1.11716	4	yes
TMCC3	ENSG00000057704	NotSignificant	0.0791328	0.42862	0.778106	0.0162278	3.95588	0.266268	0.178313	0.0367297	24.1635	1.31863	0.0938951	1.02736	4	no
PITHD1	ENSG00000057757	NotSignificant	-0.581248	-0.285358	0.010533	0.058732	0.0148817	0.992587	0.150967	0	0	1	0.228217	0.641653	3	no
MTA3	ENSG00000057935	NotSignificant	-0.300497	-0.0941461	0.112204	0.371203	0.972724	0.807852	0.105283	0	0	1	0.668568	0.174854	4	no
USP13	ENSG00000058056	NotSignificant	-0.211721	0.0724534	0.356628	0.617276	1.33714	0.720333	0.14499	0	0	1	0.836512	0.0775276	4	no
ATP11B	ENSG00000058063	NotSignificant	-0.787294	-0.348209	0.0908752	0.120108	0.691013	0.875316	0.224027	0	0	1	0.355482	0.449182	4	no
LAMC2	ENSG00000058085	NotSignificant	-0.574129	-0.250067	0.0739958	0.130425	0.375795	0.8287	0.165341	0	0	1	0.374241	0.426849	3	no
CDK14	ENSG00000058091	Up in males	-1.01985	-0.652192	-0.284533	0.000507454	0.95495	0.812151	0.187585	0	0	1	0.00652436	2.18546	4	no
SEC61A1	ENSG00000058262	NotSignificant	-0.331491	-0.0792776	0.172936	0.537848	0.732936	0.693178	0.128683	0	0	1	0.787591	0.103699	3	no
PPP1R12A	ENSG00000058272	NotSignificant	-0.636064	-0.332697	-0.0293306	0.0315979	0.359749	0.948426	0.154782	0	0	1	0.150289	0.823074	4	no
RASGRF1	ENSG00000058335	NotSignificant	-0.226737	0.143273	0.513283	0.447898	3.1604	0.36755	0.188784	0.00842164	5.07534	1.05347	0.726478	0.138777	4	yes
CAMK2B	ENSG00000058404	NotSignificant	-0.435103	0.0942817	0.623666	0.727042	13.8996	0.003045	0.270099	0.224282	78.4167	4.63321	0.894427	0.0484553	4	yes
CROCC	ENSG00000058453	NotSignificant	0.126074	0.533132	0.94019	0.0102582	2.54704	0.279844	0.207687	0.0289624	21.4776	1.27352	0.0666763	1.17603	3	no
POLR3E	ENSG00000058600	NotSignificant	-0.113361	0.154583	0.422528	0.258161	0.769487	0.680625	0.136709	0	0	1	0.554059	0.256444	3	no
ATP2B4	ENSG00000058668	NotSignificant	-0.65032	-0.0739451	0.50243	0.801466	12.2391	0.0066074	0.294074	0.234778	75.4884	4.0797	0.926134	0.033326	4	no
ZC3H11A	ENSG00000058673	NotSignificant	-0.496077	-0.166656	0.162765	0.321414	1.16366	0.761734	0.168075	0	0	1	0.621383	0.206641	4	no
RIOK2	ENSG00000058729	NotSignificant	-0.546971	-0.257835	0.0313015	0.0805019	0.184843	0.911721	0.147521	0	0	1	0.2785	0.555175	3	no
YIPF1	ENSG00000058799	NotSignificant	-0.273219	0.00241754	0.278054	0.986285	1.85849	0.394851	0.140633	0	0	1	0.99609	0.00170143	3	no
NDC1	ENSG00000058804	NotSignificant	-0.484527	-0.138566	0.207395	0.432446	0.103966	0.949345	0.176514	0	0	1	0.714492	0.146003	3	no
DGKG	ENSG00000058866	NotSignificant	-0.349094	-0.0209395	0.307215	0.900472	1.06986	0.784355	0.167429	0	0	1	0.966616	0.0147461	4	no
FLYWCH1	ENSG00000059122	NotSignificant	-0.0404046	0.275113	0.590631	0.0874556	0.0238976	0.988122	0.160981	0	0	1	0.293546	0.532323	3	no
UNKL	ENSG00000059145	NotSignificant	-0.184534	0.146927	0.478389	0.384958	1.24468	0.742308	0.169116	0	0	1	0.679517	0.1678	4	no
PARP12	ENSG00000059378	NotSignificant	0.0106443	0.410673	0.810702	0.0442077	0.477138	0.787754	0.2041	0	0	1	0.189341	0.722755	3	no
ALDH18A1	ENSG00000059573	NotSignificant	-0.266824	0.00784545	0.282515	0.955355	0.67627	0.713099	0.14014	0	0	1	0.986911	0.00572186	3	no
TARBP1	ENSG00000059588	NotSignificant	-0.0688684	0.222598	0.514065	0.13443	3.78246	0.285933	0.14871	0.0191449	20.6866	1.26082	0.381415	0.418602	4	no
MXD1	ENSG00000059728	NotSignificant	-0.559194	-0.164461	0.230272	0.41416	0.3115	0.855773	0.201398	0	0	1	0.701464	0.153995	3	no
CDK17	ENSG00000059758	NotSignificant	-0.878274	-0.437438	0.00339877	0.0517927	1.46151	0.691183	0.224921	0	0	1	0.209968	0.677847	4	yes
DNAJC25	ENSG00000059769	NotSignificant	-0.448272	-0.113806	0.22066	0.504836	0.368724	0.831635	0.170649	0	0	1	0.76566	0.115964	3	no
SLC2A3	ENSG00000059804	NotSignificant	-0.314203	0.0557842	0.425771	0.767604	1.35224	0.716767	0.188772	0	0	1	0.913684	0.039204	4	yes
PSD	ENSG00000059915	NotSignificant	-0.24496	0.141895	0.528749	0.472205	0.620378	0.733308	0.197378	0	0	1	0.743781	0.128555	3	yes
YBX3	ENSG00000060138	NotSignificant	-0.324105	0.00778796	0.339681	0.963317	0.0197389	0.990179	0.169336	0	0	1	0.989432	0.00461421	3	no
STYK1	ENSG00000060140	Up in males	-0.871258	-0.633325	-0.395391	1.81866e-07	1.22998	0.745822	0.121397	0	0	1	8.47807e-06	5.0717	4	yes
WNK1	ENSG00000060237	NotSignificant	-0.313417	0.152156	0.617729	0.521819	0.0135753	0.999581	0.237542	0	0	1	0.776182	0.110036	4	yes
CCAR1	ENSG00000060339	NotSignificant	-0.417016	0.0534229	0.523861	0.823868	2.70421	0.439512	0.240024	0	0	1	0.934605	0.0293717	4	no
OGFR	ENSG00000060491	NotSignificant	-0.40394	0.21162	0.827179	0.500436	0.222867	0.894551	0.314067	0	0	1	0.763071	0.117435	3	no
GNA15	ENSG00000060558	NotSignificant	-0.133306	0.19406	0.521425	0.245295	1.65232	0.437726	0.167026	0	0	1	0.539007	0.268405	3	no
CREB3L3	ENSG00000060566	NotSignificant	-0.544033	-0.111111	0.321812	0.614943	0.17274	0.917255	0.220883	0	0	1	0.834975	0.0783266	3	no
PIGV	ENSG00000060642	NotSignificant	-0.560618	-0.153109	0.2544	0.46149	0.15748	0.92428	0.207917	0	0	1	0.736733	0.13269	3	no
PTPRU	ENSG00000060656	NotSignificant	-0.753642	-0.111634	0.530374	0.733252	9.36596	0.0248009	0.327561	0.262812	67.9691	3.12199	0.897727	0.0468556	4	yes
SNRNP40	ENSG00000060688	NotSignificant	-0.305749	0.0706883	0.447126	0.712838	0.596459	0.742131	0.192063	0	0	1	0.8876	0.0517826	3	no
RIMBP2	ENSG00000060709	NotSignificant	-0.588957	-0.378613	-0.168268	0.00041893	1.06697	0.785053	0.107321	0	0	1	0.00567361	2.24614	4	no
COL11A1	ENSG00000060718	NotSignificant	-0.606729	0.0729152	0.75256	0.833454	9.41403	0.0242637	0.346764	0.287928	68.1327	3.13801	0.939685	0.0270178	4	no
QSER1	ENSG00000060749	NotSignificant	-0.450463	-0.0742793	0.301904	0.698753	1.38047	0.710118	0.191934	0	0	1	0.879318	0.0558542	4	no
MPC1	ENSG00000060762	NotSignificant	-0.26496	-0.0469117	0.171137	0.673263	0.245028	0.884693	0.111251	0	0	1	0.864792	0.0630884	3	no
ACAA1	ENSG00000060971	NotSignificant	-0.288766	0.110542	0.509851	0.587415	0.220174	0.895756	0.203732	0	0	1	0.817894	0.0873031	3	no
BCAT1	ENSG00000060982	NotSignificant	-0.501578	-0.0528122	0.395954	0.817583	1.00412	0.800255	0.228966	0	0	1	0.932769	0.0302259	4	no
HDAC7	ENSG00000061273	NotSignificant	-0.0784928	0.259709	0.597911	0.132304	0.955916	0.811917	0.172555	0	0	1	0.37729	0.423324	4	yes
LZTS1	ENSG00000061337	NotSignificant	-0.681878	-0.146635	0.388607	0.5913	3.18446	0.203471	0.273088	0.0839205	37.195	1.59223	0.82025	0.0860538	3	no
PRDM6	ENSG00000061455	Up in males	-1.0309	-0.658354	-0.285805	0.000533058	0.827278	0.66124	0.19008	0	0	1	0.00676988	2.16942	3	no
WNT8A	ENSG00000061492	NotSignificant	-0.253619	0.0444267	0.342473	0.770171	0.87725	0.644923	0.152067	0	0	1	0.914782	0.0386824	3	no
SPAG4	ENSG00000061656	NotSignificant	-0.331307	0.0951363	0.52158	0.661928	0.326143	0.84953	0.217577	0	0	1	0.859768	0.0656189	3	yes
NCKAP1	ENSG00000061676	Up in males	-0.802248	-0.511852	-0.221457	0.000551034	1.71979	0.632543	0.148164	0	0	1	0.00694206	2.15851	4	no
MRPS35	ENSG00000061794	NotSignificant	-0.335729	-0.116201	0.103327	0.299526	0.367688	0.946833	0.112006	0	0	1	0.598671	0.222812	4	no
GUCY1B1	ENSG00000061918	NotSignificant	-0.774031	-0.456897	-0.139764	0.00474672	0.24583	0.969872	0.161806	0	0	1	0.0368433	1.43364	4	yes
SFSWAP	ENSG00000061936	NotSignificant	-0.236213	0.135186	0.506584	0.475593	0.0958556	0.953203	0.189492	0	0	1	0.746186	0.127153	3	no
TNK2	ENSG00000061938	NotSignificant	-0.199723	0.350884	0.90149	0.211658	6.68334	0.0353779	0.280927	0.165028	70.0748	3.34167	0.498107	0.302677	3	yes
MON2	ENSG00000061987	NotSignificant	-0.340385	-0.0829577	0.17447	0.527641	1.1401	0.767403	0.131343	0	0	1	0.780517	0.107617	4	no
CDH3	ENSG00000062038	NotSignificant	-0.128402	0.114762	0.357926	0.354959	3.68565	0.29747	0.124065	0.012495	18.6033	1.22855	0.654969	0.183779	4	no
ARSF	ENSG00000062096	NotSignificant	0.105332	0.357303	0.609274	0.00544775	0.716167	0.869395	0.128559	0	0	1	0.0407156	1.39024	4	no
GPBP1	ENSG00000062194	NotSignificant	-0.903154	-0.52219	-0.141227	0.00721952	0.269268	0.965701	0.194372	0	0	1	0.050906	1.29323	4	yes
DGAT2	ENSG00000062282	NotSignificant	-0.890533	-0.353235	0.184063	0.197559	3.71209	0.15629	0.274137	0.107562	46.122	1.85604	0.479247	0.31944	3	no
ZNF112	ENSG00000062370	NotSignificant	-0.491058	-0.172138	0.146782	0.290103	0.0931791	0.954479	0.162717	0	0	1	0.588429	0.230306	3	no
CS	ENSG00000062485	NotSignificant	-0.290672	-0.0726258	0.145421	0.513876	0.300312	0.860574	0.11125	0	0	1	0.771828	0.11248	3	no
LTK	ENSG00000062524	NotSignificant	-0.521336	-0.281625	-0.0419149	0.0212971	0.247492	0.883604	0.122303	0	0	1	0.114141	0.942557	3	no
ELMO2	ENSG00000062598	NotSignificant	-0.338891	-0.0493143	0.240262	0.738547	1.73166	0.420703	0.147746	0	0	1	0.900541	0.0454963	3	no
VMP1	ENSG00000062716	NotSignificant	0.0453857	0.262688	0.47999	0.0178208	0.145765	0.92971	0.110871	0	0	1	0.10031	0.998657	3	no
APPBP2	ENSG00000062725	NotSignificant	-0.438951	-0.142318	0.154315	0.347038	0.731407	0.865793	0.151346	0	0	1	0.646964	0.18912	4	no
SEZ6	ENSG00000063015	NotSignificant	-0.44678	-0.150367	0.146046	0.320093	2.82028	0.420172	0.151234	0	0	1	0.62021	0.207461	4	yes
EIF4B	ENSG00000063046	NotSignificant	-0.664112	-0.278555	0.107002	0.156769	0.443374	0.801166	0.196716	0	0	1	0.418424	0.378383	3	yes
SLC6A16	ENSG00000063127	NotSignificant	-0.176647	0.304488	0.785622	0.214838	3.82313	0.147849	0.245481	0.086258	47.6869	1.91157	0.502033	0.299268	3	no
BICRA	ENSG00000063169	NotSignificant	-0.699893	-0.0464869	0.606919	0.8891	13.4069	0.00383447	0.333376	0.321414	77.6234	4.46896	0.963133	0.0163136	4	no
SPHK2	ENSG00000063176	NotSignificant	0.115809	0.368728	0.621648	0.00427117	0.222488	0.89472	0.129043	0	0	1	0.034146	1.46666	3	no
RPL18	ENSG00000063177	NotSignificant	-0.298512	-0.0103528	0.277807	0.943862	0.193936	0.907585	0.147023	0	0	1	0.983242	0.00733967	3	no
CA11	ENSG00000063180	NotSignificant	-0.389109	0.0672849	0.523679	0.772618	4.64771	0.0978954	0.232858	0.0890414	56.9681	2.32386	0.914998	0.0385801	3	no
ISOC2	ENSG00000063241	NotSignificant	-0.396637	-0.0227842	0.351068	0.90492	0.509602	0.775071	0.190745	0	0	1	0.968412	0.0139398	3	no
EPN1	ENSG00000063245	NotSignificant	-0.303096	0.0527751	0.408646	0.771312	0.0157588	0.992152	0.18157	0	0	1	0.914824	0.0386623	3	no
MED29	ENSG00000063322	NotSignificant	-0.267768	0.120739	0.509245	0.542451	0.370229	0.831009	0.198221	0	0	1	0.790359	0.102175	3	no
AHRR	ENSG00000063438	NotSignificant	-0.553938	-0.0699075	0.414123	0.777121	6.23423	0.100754	0.246959	0.116633	51.8786	2.07808	0.917279	0.0374987	4	yes
ZNF275	ENSG00000063587	NotSignificant	-0.434774	-0.0843415	0.266091	0.637126	0.0408295	0.979792	0.178795	0	0	1	0.846233	0.07251	3	no
MTMR1	ENSG00000063601	NotSignificant	-0.0581886	0.117503	0.293194	0.189916	0.871101	0.832396	0.0896401	0	0	1	0.466841	0.330831	4	no
GPC1	ENSG00000063660	NotSignificant	-0.0805631	0.251398	0.58336	0.137728	4.32761	0.114887	0.169371	0.0463509	53.7851	2.16381	0.386584	0.412756	3	yes
ADCK1	ENSG00000063761	NotSignificant	0.0609949	0.26696	0.472925	0.0110728	0.327033	0.954867	0.105086	0	0	1	0.0703982	1.15244	4	yes
HAGH	ENSG00000063854	NotSignificant	-0.300435	0.123388	0.547211	0.568265	0.203452	0.903277	0.21624	0	0	1	0.806273	0.0935182	3	yes
RNF4	ENSG00000063978	NotSignificant	-0.29885	-0.100232	0.0983866	0.322621	0.692804	0.707228	0.101338	0	0	1	0.62268	0.205735	3	no
LIMCH1	ENSG00000064042	NotSignificant	-0.688549	-0.282172	0.124205	0.173538	0.474466	0.924464	0.207339	0	0	1	0.445399	0.351251	4	no
INTS13	ENSG00000064102	NotSignificant	-0.011631	0.197076	0.405784	0.0642073	0.773483	0.679267	0.106485	0	0	1	0.2409	0.618163	3	no
TM7SF3	ENSG00000064115	NotSignificant	-0.298402	-0.0299594	0.238483	0.826852	0.148952	0.985376	0.136963	0	0	1	0.936276	0.028596	4	no
DLX3	ENSG00000064195	NotSignificant	-0.286123	0.004053	0.294229	0.97816	0.97858	0.613062	0.148052	0	0	1	0.993023	0.00304063	3	no
SPA17	ENSG00000064199	NotSignificant	-0.282362	0.144746	0.571854	0.506544	0.0414187	0.997786	0.217916	0	0	1	0.766574	0.115446	4	yes
TSPAN32	ENSG00000064201	NotSignificant	-0.155003	0.28309	0.721184	0.205333	0.942383	0.624258	0.223521	0	0	1	0.490236	0.309595	3	no
CCN5	ENSG00000064205	NotSignificant	-0.851926	-0.160725	0.530476	0.648569	1.03988	0.594557	0.35266	0	0	1	0.851786	0.0696693	3	no
DMRT3	ENSG00000064218	NotSignificant	-0.045183	0.556996	1.15917	0.0698468	4.94041	0.0845675	0.30724	0.160843	59.5175	2.47021	0.254474	0.594356	3	no
ST3GAL6	ENSG00000064225	NotSignificant	-0.775682	-0.472463	-0.169244	0.00225862	0.0956506	0.992354	0.154706	0	0	1	0.0209215	1.67941	4	no
ATP2C2	ENSG00000064270	NotSignificant	-0.103586	0.469198	1.04198	0.108381	20.1715	0.0001564	0.292242	0.250386	85.1275	6.72384	0.33527	0.474605	4	no
NGFR	ENSG00000064300	Up in females	0.396345	0.684455	0.972565	3.22052e-06	0.549795	0.75965	0.146998	0	0	1	9.97918e-05	4.00091	3	yes
CDON	ENSG00000064309	Up in males	-0.995532	-0.676663	-0.357794	3.19383e-05	3.07056	0.380874	0.162691	0.00280206	2.29789	1.02352	0.00068639	3.16343	4	no
TAF2	ENSG00000064313	NotSignificant	-0.572137	-0.263868	0.0444009	0.0934126	0.301437	0.959758	0.157283	0	0	1	0.305438	0.515077	4	no
HIPK2	ENSG00000064393	Up in females	0.220567	0.546879	0.873192	0.00102063	1.83073	0.60827	0.166489	0	0	1	0.0114122	1.94263	4	yes
TNPO3	ENSG00000064419	NotSignificant	-0.598961	-0.344144	-0.0893278	0.00811988	0.339822	0.952373	0.130011	0	0	1	0.0557289	1.25392	4	no
TMEM161A	ENSG00000064545	NotSignificant	-0.188048	0.0119986	0.212045	0.906419	0.0554008	0.97268	0.102067	0	0	1	0.969017	0.0136687	3	no
LPAR2	ENSG00000064547	NotSignificant	-0.0926465	0.370673	0.833992	0.116871	2.17653	0.3368	0.236392	0.0143471	8.1108	1.08827	0.349738	0.456257	3	yes
CTSA	ENSG00000064601	NotSignificant	-0.371525	-0.090542	0.190441	0.527672	0.0774086	0.962035	0.143362	0	0	1	0.780517	0.107617	3	no
SUGP2	ENSG00000064607	NotSignificant	-0.920183	-0.247011	0.42616	0.472029	6.36943	0.0949567	0.343461	0.243934	52.9	2.12314	0.743781	0.128555	4	no
SLC12A2	ENSG00000064651	NotSignificant	0.0951818	0.293506	0.491831	0.00372439	0.964526	0.809835	0.101188	0	0	1	0.0308111	1.51129	4	yes
SNX24	ENSG00000064652	NotSignificant	-0.278043	0.0556801	0.389403	0.74366	1.20193	0.752542	0.17027	0	0	1	0.901736	0.0449206	4	no
EYA2	ENSG00000064655	NotSignificant	-0.207085	0.306697	0.820479	0.242008	3.64616	0.302294	0.262138	0.0519928	17.7217	1.21539	0.534884	0.271741	4	no
CNN2	ENSG00000064666	NotSignificant	-0.116307	0.230391	0.577089	0.192761	2.63625	0.267637	0.17689	0.0242852	24.1347	1.31813	0.471267	0.326733	3	no
ABCA7	ENSG00000064687	NotSignificant	-0.170692	0.43485	1.04039	0.159284	8.97775	0.0112333	0.308956	0.21731	77.7227	4.48887	0.422623	0.374046	3	yes
SNCAIP	ENSG00000064692	NotSignificant	-0.67351	-0.430913	-0.188317	0.000498794	0.685769	0.876546	0.123776	0	0	1	0.00646006	2.18976	4	no
DDX20	ENSG00000064703	NotSignificant	-0.489716	-0.245278	-0.000840578	0.0492174	0.0162741	0.991896	0.124715	0	0	1	0.203134	0.692218	3	yes
BTBD1	ENSG00000064726	NotSignificant	-0.500166	-0.201035	0.098096	0.187765	1.42295	0.700164	0.152621	0	0	1	0.464241	0.333256	4	no
FAR2	ENSG00000064763	NotSignificant	-0.312391	-0.0388088	0.234773	0.780989	0.919652	0.820683	0.139585	0	0	1	0.918295	0.0370176	4	no
BCAS1	ENSG00000064787	NotSignificant	0.221033	0.481242	0.741451	0.000289138	1.78579	0.618032	0.132762	0	0	1	0.00416731	2.38014	4	yes
CHI3L2	ENSG00000064886	NotSignificant	-0.5815	-0.21558	0.15034	0.248211	1.17658	0.555277	0.186697	0	0	1	0.542284	0.265773	3	yes
HMG20B	ENSG00000064961	NotSignificant	-0.14608	0.285865	0.71781	0.194589	0.667553	0.716214	0.220384	0	0	1	0.473858	0.324352	3	no
CALCRL	ENSG00000064989	NotSignificant	-0.584282	-0.333167	-0.0820523	0.0093119	2.93992	0.400981	0.128122	0	0	1	0.0619158	1.2082	4	no
TAF11	ENSG00000064995	NotSignificant	-0.315784	0.21305	0.741884	0.429759	0.0190002	0.990545	0.269818	0	0	1	0.712924	0.146957	3	yes
ANKS1A	ENSG00000064999	NotSignificant	-0.0437123	0.3094	0.662512	0.0859176	0.714259	0.869845	0.180163	0	0	1	0.290649	0.536631	4	yes
AP3D1	ENSG00000065000	NotSignificant	-0.170264	0.144791	0.459846	0.367723	0.118283	0.942573	0.160745	0	0	1	0.666224	0.17638	3	yes
ZNF76	ENSG00000065029	NotSignificant	0.0206953	0.35457	0.688446	0.0373925	0.235778	0.888795	0.170348	0	0	1	0.169046	0.771994	3	no
SLC9A3R2	ENSG00000065054	NotSignificant	-0.272341	0.0856294	0.4436	0.639185	0.328486	0.848536	0.182642	0	0	1	0.84691	0.0721626	3	no
NTHL1	ENSG00000065057	NotSignificant	-0.089858	0.164548	0.418954	0.204908	0.00102974	0.999485	0.129801	0	0	1	0.489673	0.310094	3	no
UHRF1BP1	ENSG00000065060	NotSignificant	-0.0019852	0.292737	0.58746	0.0515633	2.11892	0.548095	0.150371	0	0	1	0.209264	0.679306	4	no
GNAI3	ENSG00000065135	NotSignificant	-0.540937	-0.230353	0.0802314	0.146041	0.0198602	0.990119	0.158464	0	0	1	0.400896	0.396968	3	no
IPO5	ENSG00000065150	NotSignificant	-0.649551	-0.306938	0.0356751	0.079109	1.90842	0.591629	0.174806	0	0	1	0.2752	0.560352	4	yes
WDR3	ENSG00000065183	NotSignificant	-0.743665	-0.48049	-0.217315	0.000345718	1.43561	0.69721	0.134275	0	0	1	0.00487543	2.31199	4	yes
PKN2	ENSG00000065243	NotSignificant	-0.404855	-0.0870781	0.230699	0.591216	0.061549	0.996013	0.162134	0	0	1	0.820206	0.0860773	4	no
WDR18	ENSG00000065268	NotSignificant	-0.76183	-0.359061	0.0437079	0.0805903	0.00920786	0.995407	0.205498	0	0	1	0.278521	0.555142	3	no
TRAM2	ENSG00000065308	NotSignificant	0.0710382	0.377551	0.684064	0.0157694	0.0737972	0.963774	0.156387	0	0	1	0.0918564	1.03689	3	no
NTN1	ENSG00000065320	NotSignificant	-0.0437641	0.278528	0.600821	0.0902994	0.834998	0.841079	0.164438	0	0	1	0.299196	0.524044	4	yes
GLP2R	ENSG00000065325	NotSignificant	-0.200134	0.399377	0.998887	0.191664	4.53719	0.103458	0.305878	0.157775	55.9198	2.26859	0.469816	0.328073	3	no
MCM10	ENSG00000065328	NotSignificant	-0.696767	-0.188632	0.319503	0.466867	2.16821	0.338205	0.259257	0.0166319	7.7579	1.0841	0.740883	0.13025	3	no
DGKA	ENSG00000065357	NotSignificant	-0.631077	0.209131	1.04934	0.625661	7.38843	0.024867	0.428685	0.357128	72.9306	3.69421	0.840524	0.0754498	3	no
ERBB3	ENSG00000065361	Up in females	0.540972	0.770642	1.00031	4.81633e-11	0.784236	0.675624	0.117181	0	0	1	6.00512e-09	8.22148	3	yes
ROPN1	ENSG00000065371	NotSignificant	-0.361007	-0.164386	0.0322353	0.101289	1.49548	0.473436	0.100319	0	0	1	0.321596	0.49269	3	no
ANKRD44	ENSG00000065413	NotSignificant	0.0906683	0.355522	0.620375	0.00851528	1.38757	0.70845	0.135132	0	0	1	0.0576865	1.23893	4	yes
ADAT1	ENSG00000065457	NotSignificant	-0.42545	-0.132527	0.160397	0.375219	0.105206	0.948757	0.149454	0	0	1	0.671147	0.173182	3	no
PDIA5	ENSG00000065485	NotSignificant	-0.561162	-0.22258	0.116002	0.197587	2.04048	0.564048	0.172749	0	0	1	0.479247	0.31944	4	no
TBC1D22B	ENSG00000065491	NotSignificant	-0.246639	0.0554464	0.357531	0.71904	0.483829	0.922429	0.154128	0	0	1	0.890102	0.05056	4	no
NDUFB4	ENSG00000065518	NotSignificant	-0.394774	-0.114967	0.16484	0.420642	0.704704	0.703032	0.142761	0	0	1	0.705863	0.15128	3	yes
SPEN	ENSG00000065526	NotSignificant	-0.88391	-0.301303	0.281304	0.310763	7.97072	0.0466206	0.297254	0.204874	62.3623	2.65691	0.610919	0.214016	4	no
MYLK	ENSG00000065534	NotSignificant	0.124391	0.423553	0.722714	0.00552157	0.377755	0.944799	0.152636	0	0	1	0.0411786	1.38533	4	no
ZC3H15	ENSG00000065548	NotSignificant	-0.376553	-0.13005	0.116454	0.301122	0.05446	0.973137	0.12577	0	0	1	0.600333	0.221608	3	no
MAP2K4	ENSG00000065559	Up in males	-1.10422	-0.88642	-0.66862	1.50144e-15	3.66336	0.300184	0.111124	0.00905621	18.1081	1.22112	4.21207e-13	12.3755	4	yes
PACC1	ENSG00000065600	NotSignificant	-0.0594251	0.36601	0.791445	0.0917583	0.062718	0.969128	0.217063	0	0	1	0.30189	0.520152	3	no
SNAP91	ENSG00000065609	NotSignificant	-0.697353	-0.467055	-0.236758	7.04072e-05	1.02131	0.796096	0.117501	0	0	1	0.00131054	2.88255	4	yes
SLK	ENSG00000065613	NotSignificant	-0.274703	0.0446417	0.363987	0.784095	4.05814	0.255254	0.162934	0.0279095	26.0746	1.35271	0.919639	0.0363828	4	no
CYB5R4	ENSG00000065615	Up in males	-1.34196	-0.801904	-0.261846	0.0036114	1.08873	0.779794	0.275545	0	0	1	0.0300663	1.52192	4	no
COL17A1	ENSG00000065618	NotSignificant	-0.262332	0.102994	0.46832	0.580564	0.402878	0.817554	0.186394	0	0	1	0.812791	0.0900209	3	no
GSTO2	ENSG00000065621	Up in females	0.334551	0.553755	0.772958	7.3725e-07	0.596471	0.89724	0.111841	0	0	1	2.83183e-05	4.54793	4	no
SEC61A2	ENSG00000065665	NotSignificant	-0.466449	-0.0804027	0.305644	0.683123	2.10541	0.550819	0.196966	0	0	1	0.870538	0.0602123	4	no
PRKCQ	ENSG00000065675	NotSignificant	0.262274	1.04366	1.82504	0.00884903	8.98939	0.0294323	0.398673	0.411215	66.6273	2.99646	0.0594858	1.22559	4	no
TLE2	ENSG00000065717	Up in females	0.194085	0.567025	0.939966	0.00288283	1.7013	0.427137	0.190279	0	0	1	0.0253013	1.59686	3	no
ASB1	ENSG00000065802	NotSignificant	-0.351925	0.0387076	0.42934	0.84601	0.181095	0.913431	0.199306	0	0	1	0.945502	0.0243374	3	no
FAM107B	ENSG00000065809	NotSignificant	0.0128861	0.38607	0.759254	0.0425968	4.62113	0.201737	0.190403	0.0500179	35.0808	1.54038	0.184811	0.733272	4	no
ME1	ENSG00000065833	Up in males	-0.842767	-0.621407	-0.400047	3.75388e-08	1.68494	0.640287	0.112941	0	0	1	2.21705e-06	5.65423	4	yes
TBC1D1	ENSG00000065882	NotSignificant	-0.538443	-0.293365	-0.0482875	0.0189693	0.343334	0.951683	0.125042	0	0	1	0.104969	0.978938	4	yes
CDK13	ENSG00000065883	NotSignificant	-0.549604	-0.1983	0.153004	0.26858	0.342548	0.951837	0.17924	0	0	1	0.564439	0.248383	4	no
MTHFD2	ENSG00000065911	NotSignificant	-0.688602	-0.337074	0.0144549	0.060194	0.744267	0.689262	0.179355	0	0	1	0.232289	0.633972	3	no
SLC9A7	ENSG00000065923	NotSignificant	-0.545247	-0.257943	0.0293614	0.078465	3.52298	0.317794	0.146586	0.0147828	14.8448	1.17433	0.27392	0.562376	4	no
FOXJ2	ENSG00000065970	NotSignificant	-0.274653	-0.0252251	0.224203	0.842877	0.82543	0.661851	0.127261	0	0	1	0.943666	0.0251817	3	no
YBX1	ENSG00000065978	NotSignificant	-0.465543	-0.192474	0.0805942	0.167127	1.30496	0.520752	0.139323	0	0	1	0.434336	0.362174	3	no
PDE4A	ENSG00000065989	NotSignificant	-0.243821	0.00114307	0.246107	0.992703	0.938384	0.816156	0.124984	0	0	1	0.997242	0.00119928	4	yes
PPP2R5A	ENSG00000066027	NotSignificant	-0.361019	0.0726484	0.506316	0.742659	0.735781	0.692193	0.221263	0	0	1	0.901427	0.0450696	3	no
CTNNA2	ENSG00000066032	NotSignificant	-0.449072	-0.0676784	0.313715	0.727993	0.380912	0.944157	0.194592	0	0	1	0.894937	0.0482077	4	yes
ELAVL1	ENSG00000066044	NotSignificant	-0.373179	-0.0808656	0.211448	0.587678	0.227096	0.973101	0.149142	0	0	1	0.817959	0.0872683	4	yes
TIE1	ENSG00000066056	NotSignificant	-0.710585	-0.286871	0.136843	0.184518	4.71746	0.0945401	0.216185	0.0805396	57.6043	2.35873	0.459977	0.337263	3	no
DIP2B	ENSG00000066084	NotSignificant	-0.279002	0.129523	0.538047	0.534332	0.331293	0.95404	0.208435	0	0	1	0.785253	0.10499	4	no
SMARCD1	ENSG00000066117	NotSignificant	-0.13479	0.223874	0.582538	0.221183	0.384244	0.825206	0.182995	0	0	1	0.510108	0.292338	3	yes
KDM4A	ENSG00000066135	NotSignificant	-0.538569	0.0394666	0.617502	0.893544	0.00188185	0.99906	0.294922	0	0	1	0.964463	0.0157146	3	yes
NFYC	ENSG00000066136	NotSignificant	-0.334357	-0.0762776	0.181802	0.562397	0.218542	0.974542	0.131675	0	0	1	0.802516	0.0955463	4	no
ZMYND12	ENSG00000066185	NotSignificant	0.233141	0.464925	0.696709	8.44492e-05	3.96815	0.137508	0.118259	0.0204417	49.5987	1.98408	0.0015145	2.81973	3	no
NGEF	ENSG00000066248	NotSignificant	-0.688736	-0.18708	0.314577	0.464829	0.00589056	0.99988	0.255952	0	0	1	0.739339	0.131156	4	yes
ASPM	ENSG00000066279	NotSignificant	-0.694841	-0.0861735	0.522494	0.781407	7.64625	0.0218594	0.31055	0.203328	73.8434	3.82313	0.918648	0.0368507	3	yes
CD84	ENSG00000066294	Up in females	0.39429	0.790665	1.18704	9.24431e-05	0.722998	0.696631	0.202236	0	0	1	0.0016373	2.78587	3	no
ELOVL1	ENSG00000066322	NotSignificant	-0.11672	0.175054	0.466828	0.239631	0.401551	0.818096	0.148867	0	0	1	0.532927	0.273332	3	yes
SPI1	ENSG00000066336	Up in females	0.533861	0.931313	1.32876	4.3775e-06	1.21073	0.545874	0.202785	0	0	1	0.000129511	3.88769	3	yes
MPPED2	ENSG00000066382	NotSignificant	-0.580497	-0.354831	-0.129165	0.00205761	0.814454	0.846007	0.115138	0	0	1	0.0195435	1.709	4	no
CLDN18	ENSG00000066405	NotSignificant	-0.447323	0.0776878	0.602699	0.771799	2.17526	0.337014	0.267868	0.0206162	8.05706	1.08763	0.914998	0.0385801	3	no
ZBTB11	ENSG00000066422	NotSignificant	-0.475521	-0.186513	0.102495	0.205916	0.38473	0.825006	0.147456	0	0	1	0.491258	0.30869	3	no
ATXN3	ENSG00000066427	NotSignificant	-0.286096	0.0721982	0.430492	0.692884	0.132135	0.98772	0.182806	0	0	1	0.876374	0.0573108	4	yes
GOLGA5	ENSG00000066455	NotSignificant	-0.475393	-0.0605835	0.354226	0.774683	0.0085327	0.995743	0.211642	0	0	1	0.916295	0.0379646	3	no
FGFR2	ENSG00000066468	Up in females	0.490828	0.757887	1.02495	2.66441e-08	0.0464749	0.997372	0.136257	0	0	1	1.6224e-06	5.78984	4	yes
LRRC40	ENSG00000066557	NotSignificant	-0.397008	-0.0939799	0.209048	0.543283	2.24153	0.523815	0.154609	0	0	1	0.790359	0.102175	4	no
ISOC1	ENSG00000066583	NotSignificant	-0.610418	-0.132667	0.345084	0.58626	0.000472971	0.999764	0.243755	0	0	1	0.817444	0.0875418	3	no
EML1	ENSG00000066629	NotSignificant	-0.18961	0.11781	0.42523	0.452592	0.308525	0.958417	0.15685	0	0	1	0.72947	0.136993	4	no
TRMT11	ENSG00000066651	NotSignificant	-0.667824	-0.303214	0.0613964	0.103117	0.166657	0.920049	0.186029	0	0	1	0.325033	0.488072	3	no
THUMPD1	ENSG00000066654	NotSignificant	-0.552454	-0.173051	0.206352	0.371341	1.09842	0.777455	0.193577	0	0	1	0.668703	0.174767	4	no
MSANTD3	ENSG00000066697	NotSignificant	-0.547047	-0.0725184	0.40201	0.764539	4.6007	0.100224	0.242111	0.0947603	56.5284	2.30035	0.912475	0.039779	3	no
KIF26A	ENSG00000066735	NotSignificant	-0.268349	-0.0601565	0.148036	0.571173	0.913986	0.633185	0.106222	0	0	1	0.808244	0.0924577	3	no
ATG2B	ENSG00000066739	NotSignificant	-1.09695	-0.555713	-0.0144739	0.0441801	8.2611	0.0409128	0.276147	0.181592	63.6852	2.7537	0.189326	0.722789	4	no
ARFGEF1	ENSG00000066777	NotSignificant	-0.62106	-0.413905	-0.20675	8.99965e-05	0.826138	0.843205	0.105693	0	0	1	0.00160118	2.79556	4	no
ACSM2B	ENSG00000066813	NotSignificant	-0.417956	0.113812	0.645581	0.674863	1.49548	0.221368	0.271315	0.0510362	33.132	1.49548	0.865901	0.0625318	2	no
ZFAT	ENSG00000066827	NotSignificant	-0.411819	-0.142287	0.127245	0.300821	0.506466	0.917469	0.137519	0	0	1	0.60012	0.221762	4	no
MTFR1	ENSG00000066855	NotSignificant	-0.431508	-0.023564	0.38438	0.909862	3.62466	0.30495	0.208139	0.0312259	17.2337	1.20822	0.970195	0.0131411	4	no
STAG3	ENSG00000066923	NotSignificant	-0.0933537	1.27423	2.64182	0.0678241	24.239	5.45202e-06	0.697762	1.33931	91.7489	12.1195	0.249887	0.602257	3	no
FECH	ENSG00000066926	NotSignificant	-0.62097	-0.349057	-0.0771436	0.0118689	0.550634	0.759331	0.138734	0	0	1	0.0743395	1.12878	3	no
MYO9A	ENSG00000066933	NotSignificant	-0.620017	-0.255054	0.109909	0.170775	0.702111	0.872707	0.186209	0	0	1	0.440683	0.355874	4	no
DDX3Y	ENSG00000067048	NotSignificant	-0.949657	0.05523	1.06012	0.914216	11.2203	0.00366045	0.512707	0.639395	82.1752	5.61017	0.971834	0.0124081	3	no
PFKP	ENSG00000067057	NotSignificant	-0.689038	-0.182631	0.323775	0.479662	4.93821	0.176378	0.258375	0.106605	39.2493	1.64607	0.74929	0.12535	4	no
IDI1	ENSG00000067064	NotSignificant	-0.235968	0.0628284	0.361625	0.680248	0.246927	0.96968	0.15245	0	0	1	0.869049	0.0609557	4	no
SP100	ENSG00000067066	NotSignificant	0.0666462	0.511724	0.956801	0.0242308	4.16222	0.244471	0.227084	0.0612913	27.9231	1.38741	0.124319	0.905462	4	no
KLF6	ENSG00000067082	NotSignificant	0.171472	0.409419	0.647366	0.000745216	0.172652	0.917295	0.121404	0	0	1	0.00887486	2.05184	3	yes
NEO1	ENSG00000067141	NotSignificant	-0.391997	-0.0421477	0.307702	0.813336	1.28608	0.73244	0.178498	0	0	1	0.930937	0.0310798	4	no
TRAM1	ENSG00000067167	NotSignificant	-0.774266	-0.371503	0.0312595	0.0706305	0.590741	0.898549	0.205495	0	0	1	0.256556	0.590818	4	no
PHKA1	ENSG00000067177	NotSignificant	-0.195383	0.543747	1.28288	0.149341	5.15126	0.16105	0.377114	0.218009	41.7618	1.71709	0.405907	0.391574	4	yes
CACNB1	ENSG00000067191	NotSignificant	-0.141354	0.0647104	0.270775	0.538234	0.287104	0.866276	0.105137	0	0	1	0.787671	0.103655	3	no
EVI5	ENSG00000067208	NotSignificant	-0.395938	-0.0405338	0.31487	0.82312	0.0980531	0.99207	0.181332	0	0	1	0.934257	0.0295334	4	no
STOML1	ENSG00000067221	NotSignificant	-0.602264	-0.280348	0.0415672	0.0878435	0.250408	0.882317	0.164246	0	0	1	0.294103	0.5315	3	yes
PKM	ENSG00000067225	NotSignificant	-0.261657	-0.0511295	0.159398	0.634071	0.150787	0.927378	0.107414	0	0	1	0.844888	0.0732006	3	no
DHX29	ENSG00000067248	NotSignificant	-0.536589	-0.235428	0.0657335	0.125481	1.05762	0.787314	0.153657	0	0	1	0.365326	0.437319	4	no
DNTTIP2	ENSG00000067334	NotSignificant	-0.594932	-0.32265	-0.0503676	0.0202048	1.80963	0.404616	0.138922	0	0	1	0.110023	0.958516	3	no
METTL22	ENSG00000067365	NotSignificant	0.156813	0.454709	0.752605	0.00277434	0.449702	0.798635	0.15199	0	0	1	0.0245687	1.60962	3	no
TP53BP1	ENSG00000067369	NotSignificant	-0.776333	-0.332026	0.112282	0.143014	0.614768	0.893043	0.226692	0	0	1	0.395383	0.402982	4	no
TRO	ENSG00000067445	NotSignificant	-0.2267	-0.00621173	0.214276	0.955965	0.383218	0.825629	0.112496	0	0	1	0.987043	0.00566393	3	no
RRP15	ENSG00000067533	NotSignificant	-0.647926	-0.409305	-0.170684	0.00077404	0.401319	0.818191	0.121748	0	0	1	0.00914298	2.03891	3	no
RHOA	ENSG00000067560	NotSignificant	-0.355926	0.00721425	0.370355	0.96894	2.28554	0.515297	0.185279	0	0	1	0.990915	0.00396341	4	yes
DHX8	ENSG00000067596	NotSignificant	-0.246272	0.0534033	0.353079	0.726884	0.0726256	0.964339	0.152898	0	0	1	0.89434	0.0484973	3	no
PRKCZ	ENSG00000067606	NotSignificant	-0.342238	-0.0165672	0.309104	0.920578	0.817158	0.845359	0.166162	0	0	1	0.974372	0.0112753	4	yes
ZFY	ENSG00000067646	NotSignificant	-2.20946	-0.900965	0.407528	0.177165	59.4276	7.78978e-13	0.667611	1.48554	94.9518	19.8092	0.449929	0.346856	4	no
IARS2	ENSG00000067704	NotSignificant	-0.692901	-0.17864	0.335621	0.495975	0.376852	0.944982	0.262383	0	0	1	0.760446	0.118931	4	no
SYT1	ENSG00000067715	Up in males	-1.11428	-0.692481	-0.270683	0.00129202	1.31189	0.726311	0.215207	0	0	1	0.0136961	1.8634	4	yes
NAV3	ENSG00000067798	NotSignificant	-0.624113	-0.430103	-0.236093	1.39239e-05	0.914581	0.821908	0.0989867	0	0	1	0.000343398	3.4642	4	no
IDH3G	ENSG00000067829	NotSignificant	-0.288633	-0.0516458	0.185341	0.669286	0.366679	0.832485	0.120914	0	0	1	0.863328	0.063824	3	no
PDZD4	ENSG00000067840	NotSignificant	-0.170224	0.146158	0.46254	0.365234	0.782257	0.676293	0.161422	0	0	1	0.664023	0.177817	3	no
ATP2B3	ENSG00000067842	NotSignificant	-0.307676	-0.00590841	0.295859	0.969389	3.96563	0.137681	0.153966	0.0345252	49.5666	1.98281	0.990998	0.00392702	3	yes
ROCK1	ENSG00000067900	NotSignificant	-0.494822	-0.170645	0.153532	0.302206	0.425555	0.934914	0.165399	0	0	1	0.601362	0.220864	4	no
CBFB	ENSG00000067955	NotSignificant	-0.60091	-0.307943	-0.014977	0.0393831	2.27373	0.517572	0.149475	0	0	1	0.174777	0.757517	4	no
PDK3	ENSG00000067992	NotSignificant	-0.601851	-0.314706	-0.0275603	0.0317072	2.50051	0.475199	0.146505	0	0	1	0.150717	0.821837	4	no
HYAL2	ENSG00000068001	NotSignificant	0.0328399	0.25917	0.4855	0.0248099	1.17667	0.55525	0.115477	0	0	1	0.126654	0.897381	3	yes
HDAC4	ENSG00000068024	NotSignificant	-0.283996	0.072891	0.429778	0.688931	2.17515	0.536859	0.182088	0	0	1	0.873733	0.0586215	4	yes
RASSF1	ENSG00000068028	NotSignificant	-0.105813	0.267416	0.640644	0.160229	0.186248	0.911081	0.190426	0	0	1	0.423843	0.372795	3	yes
IFI35	ENSG00000068079	NotSignificant	-0.676568	-0.412341	-0.148114	0.00222349	0.22914	0.89175	0.134812	0	0	1	0.0206815	1.68442	3	no
HEATR6	ENSG00000068097	NotSignificant	-0.0356627	0.170211	0.376085	0.105136	0.782375	0.676253	0.10504	0	0	1	0.328618	0.483309	3	no
COASY	ENSG00000068120	NotSignificant	-0.633373	-0.0593536	0.514666	0.8394	0.146113	0.929549	0.292872	0	0	1	0.942264	0.0258275	3	no
PLEKHH3	ENSG00000068137	NotSignificant	0.0263957	0.309989	0.593581	0.0321622	1.36288	0.505888	0.144693	0	0	1	0.152189	0.817617	3	no
MEF2A	ENSG00000068305	NotSignificant	-0.29309	0.0618075	0.416705	0.732848	0.354279	0.949517	0.181073	0	0	1	0.89751	0.0469606	4	no
OTUD5	ENSG00000068308	NotSignificant	-0.284829	0.000235763	0.285301	0.998707	0.0481761	0.9762	0.145444	0	0	1	0.999377	0.000270841	3	no
TFE3	ENSG00000068323	NotSignificant	-0.125077	0.139001	0.403079	0.302234	0.550414	0.759415	0.134736	0	0	1	0.601362	0.220864	3	no
TBC1D25	ENSG00000068354	NotSignificant	-0.440967	-0.128972	0.183024	0.417823	0.0716749	0.964797	0.159184	0	0	1	0.704235	0.152283	3	no
ACSL4	ENSG00000068366	NotSignificant	-0.483127	-0.173213	0.136701	0.273324	2.2591	0.520401	0.158122	0	0	1	0.569218	0.244722	4	yes
INPP5A	ENSG00000068383	NotSignificant	-0.552595	-0.194201	0.164193	0.288219	0.0829489	0.993802	0.182857	0	0	1	0.586215	0.231943	4	no
GPKOW	ENSG00000068394	NotSignificant	-0.107481	0.086687	0.280855	0.381555	0.0419379	0.979249	0.099067	0	0	1	0.676626	0.169651	3	no
GRIPAP1	ENSG00000068400	NotSignificant	-0.259423	0.300858	0.861139	0.292591	0.39772	0.819664	0.285863	0	0	1	0.590519	0.228766	3	yes
FTSJ1	ENSG00000068438	NotSignificant	-0.605601	-0.242867	0.119868	0.189426	1.49402	0.683651	0.185072	0	0	1	0.466251	0.33138	4	no
PRR11	ENSG00000068489	NotSignificant	-0.198808	0.0719385	0.342685	0.602526	0.670363	0.880152	0.138138	0	0	1	0.826698	0.0826532	4	no
ATP11A	ENSG00000068650	NotSignificant	-0.197929	0.189092	0.576113	0.338261	0.493918	0.920226	0.197463	0	0	1	0.639172	0.194382	4	no
POLR1A	ENSG00000068654	NotSignificant	-0.18227	0.0772942	0.336858	0.559458	0.52663	0.913003	0.132433	0	0	1	0.800463	0.0966586	4	no
LAPTM4A	ENSG00000068697	NotSignificant	-0.159509	0.101598	0.362705	0.445683	0.728061	0.69487	0.13322	0	0	1	0.725261	0.139505	3	no
TTC7A	ENSG00000068724	NotSignificant	0.154974	0.574676	0.994378	0.00728173	0.318831	0.956449	0.214137	0	0	1	0.0512527	1.29028	4	no
IP6K2	ENSG00000068745	NotSignificant	-0.795921	-0.310622	0.174677	0.20966	0.239534	0.887127	0.247606	0	0	1	0.495736	0.30475	3	no
STON1-GTF2A1L	ENSG00000068781	NotSignificant	-0.187235	0.437609	1.06245	0.169858	7.97644	0.0465012	0.318804	0.25026	62.3892	2.65881	0.439544	0.356998	4	no
SRBD1	ENSG00000068784	NotSignificant	-0.544604	-0.0964699	0.351664	0.673082	5.26769	0.153213	0.228644	0.0871492	43.049	1.7559	0.864792	0.0630884	4	no
KIF2A	ENSG00000068796	NotSignificant	-0.824859	-0.436837	-0.048814	0.0273468	2.78466	0.426032	0.197974	0	0	1	0.135783	0.867153	4	yes
PSME4	ENSG00000068878	NotSignificant	-0.276718	0.0598916	0.396501	0.727293	0.118138	0.989575	0.171743	0	0	1	0.894595	0.0483734	4	no
ERLEC1	ENSG00000068912	NotSignificant	-0.531885	-0.113874	0.304137	0.593388	0.346054	0.841115	0.213275	0	0	1	0.821768	0.0852509	3	no
PPP2R5B	ENSG00000068971	NotSignificant	-0.415737	-0.0439234	0.32789	0.816898	0.00651907	0.996746	0.189704	0	0	1	0.932529	0.0303374	3	no
PYGM	ENSG00000068976	NotSignificant	0.0332182	0.740235	1.44725	0.0401648	12.658	0.00178383	0.360729	0.319942	84.1997	6.32899	0.177344	0.751184	3	yes
PITX1	ENSG00000069011	NotSignificant	-0.566773	-0.194884	0.177004	0.304374	0.492786	0.781615	0.189743	0	0	1	0.603753	0.219141	3	no
TRPC7	ENSG00000069018	Up in males	-1.01942	-0.630287	-0.24115	0.00150063	7.12644	0.0679751	0.198543	0.0809756	57.9032	2.37548	0.0153084	1.81507	4	no
MAST4	ENSG00000069020	NotSignificant	-0.245861	0.0497772	0.345415	0.741398	1.15275	0.764358	0.150839	0	0	1	0.901105	0.0452244	4	no
SDK2	ENSG00000069188	NotSignificant	-0.0696316	0.294735	0.659101	0.112874	0.937664	0.81633	0.185904	0	0	1	0.34312	0.464554	4	no
ADAM7	ENSG00000069206	NotSignificant	-0.402574	0.131577	0.665728	0.629241	0.832277	0.659589	0.272531	0	0	1	0.842955	0.0741957	3	no
NUP133	ENSG00000069248	NotSignificant	-0.246889	0.0283359	0.30356	0.840082	0.211872	0.97565	0.140423	0	0	1	0.942422	0.0257545	4	no
NUCKS1	ENSG00000069275	NotSignificant	-0.336637	-0.0776784	0.18128	0.556587	0.870209	0.83261	0.132124	0	0	1	0.79908	0.0974099	4	no
VPS35	ENSG00000069329	NotSignificant	-0.584584	-0.337342	-0.0901005	0.00749035	0.00368924	0.998157	0.126146	0	0	1	0.0523458	1.28112	3	yes
DNAJA2	ENSG00000069345	NotSignificant	-0.460451	-0.245474	-0.0304968	0.0252207	0.359887	0.835317	0.109684	0	0	1	0.128143	0.892307	3	no
BCL3	ENSG00000069399	Up in females	0.526496	0.914482	1.30247	3.84422e-06	0.101677	0.950432	0.197956	0	0	1	0.000115253	3.93835	3	yes
KCNAB2	ENSG00000069424	NotSignificant	-0.153555	0.0665759	0.286706	0.553336	1.12148	0.771891	0.112314	0	0	1	0.796847	0.0986248	4	no
GAL	ENSG00000069482	NotSignificant	-0.721494	-0.424125	-0.126755	0.00518343	0.0188669	0.990611	0.151722	0	0	1	0.039358	1.40497	3	yes
CLEC2D	ENSG00000069493	NotSignificant	0.0152192	0.27984	0.544461	0.0382014	0.140808	0.932017	0.135013	0	0	1	0.170929	0.767184	3	no
FUNDC1	ENSG00000069509	NotSignificant	-0.272091	0.00881005	0.289711	0.950984	0.907155	0.635351	0.143319	0	0	1	0.985925	0.006156	3	no
MAOB	ENSG00000069535	NotSignificant	-0.579935	-0.165473	0.24899	0.433915	4.56993	0.206136	0.211464	0.0608505	34.3536	1.52331	0.71559	0.145336	4	yes
RORA	ENSG00000069667	NotSignificant	-0.697945	-0.00702846	0.683888	0.984093	0.508209	0.917084	0.352515	0	0	1	0.994858	0.00223878	4	yes
TGFBR3	ENSG00000069702	NotSignificant	-0.128239	0.148933	0.426106	0.292273	0.288502	0.962176	0.141417	0	0	1	0.590465	0.228806	4	yes
HES2	ENSG00000069812	NotSignificant	-0.178717	0.205911	0.590539	0.294055	3.70104	0.157156	0.196243	0.0566556	45.9611	1.85052	0.591948	0.227717	3	no
ATP1B3	ENSG00000069849	NotSignificant	-0.0959633	0.141225	0.378414	0.243215	0.402615	0.939702	0.121017	0	0	1	0.536479	0.270447	4	yes
NEDD4	ENSG00000069869	NotSignificant	-0.641354	-0.249448	0.142459	0.21221	0.432922	0.933361	0.199956	0	0	1	0.498352	0.302464	4	yes
PIGB	ENSG00000069943	NotSignificant	-0.577549	0.178045	0.933638	0.644198	12.257	0.00655259	0.385514	0.424067	75.5243	4.08568	0.850021	0.0705703	4	no
MAPK6	ENSG00000069956	NotSignificant	-0.132147	0.0873929	0.306933	0.435269	2.32611	0.31253	0.112012	0.00583874	14.0196	1.16306	0.716738	0.14464	3	no
GNB5	ENSG00000069966	NotSignificant	-0.427235	-0.0958417	0.235551	0.570824	0.634104	0.888583	0.169081	0	0	1	0.808014	0.0925813	4	no
HDHD5	ENSG00000069998	NotSignificant	-0.458176	-0.15227	0.153637	0.329261	1.94843	0.583178	0.156078	0	0	1	0.630586	0.200256	4	no
UFD1	ENSG00000070010	NotSignificant	-0.137865	0.366196	0.870258	0.154476	6.11052	0.106355	0.257179	0.130572	50.9044	2.03684	0.41541	0.381523	4	yes
GUCY2C	ENSG00000070019	NotSignificant	-0.519585	0.1553	0.830186	0.651979	5.83334	0.120006	0.344336	0.227247	48.5715	1.94445	0.853544	0.0687741	4	no
NUCB2	ENSG00000070081	NotSignificant	-0.320006	-0.112801	0.0944046	0.285977	0.618323	0.734062	0.105719	0	0	1	0.58362	0.23387	3	yes
PFN2	ENSG00000070087	NotSignificant	-0.381397	-0.0812008	0.218995	0.596004	0.0198782	0.99011	0.153164	0	0	1	0.823039	0.0845794	3	no
PTPN3	ENSG00000070159	NotSignificant	-0.188351	0.397383	0.983116	0.183614	9.26528	0.0259641	0.298849	0.234568	67.6211	3.08843	0.459063	0.338128	4	no
SPTB	ENSG00000070182	NotSignificant	-0.49758	-0.177139	0.143303	0.278604	0.00589278	0.997058	0.163493	0	0	1	0.575676	0.239822	3	no
DAPP1	ENSG00000070190	Up in females	0.366655	0.561012	0.755368	1.53634e-08	0.992495	0.608811	0.0991633	0	0	1	1.00566e-06	5.99755	3	no
FGF10	ENSG00000070193	NotSignificant	-0.660029	-0.369637	-0.0792451	0.0126021	0.624408	0.731832	0.148162	0	0	1	0.077761	1.10924	3	no
SLC44A1	ENSG00000070214	NotSignificant	0.172074	0.334344	0.496613	5.38277e-05	2.02051	0.56816	0.0827921	0	0	1	0.00105309	2.97753	4	no
TMEM260	ENSG00000070269	NotSignificant	-0.62773	-0.210432	0.206865	0.322978	0.0741625	0.963598	0.212911	0	0	1	0.622819	0.205638	3	no
SMG6	ENSG00000070366	NotSignificant	-0.478166	0.106504	0.691175	0.72107	4.38184	0.223075	0.298307	0.113805	31.5356	1.46061	0.891008	0.0501183	4	yes
EXOC5	ENSG00000070367	NotSignificant	-0.788761	-0.434616	-0.0804704	0.0161585	0.76026	0.858947	0.18069	0	0	1	0.0936026	1.02871	4	no
CLTCL1	ENSG00000070371	Up in females	0.421461	0.704376	0.987292	1.06232e-06	3.24883	0.354828	0.144347	0.00729993	7.65917	1.08294	3.93609e-05	4.40494	4	yes
FGF22	ENSG00000070388	NotSignificant	-0.969651	0.0173325	1.00432	0.972543	11.2311	0.00364073	0.503572	0.528408	82.1924	5.61557	0.992507	0.00326648	3	no
FSTL3	ENSG00000070404	NotSignificant	-0.350288	-0.0418349	0.266618	0.790373	1.42859	0.489538	0.157377	0	0	1	0.921952	0.0352918	3	no
DGCR2	ENSG00000070413	NotSignificant	-0.423044	-0.0944987	0.234046	0.572931	4.20358	0.240304	0.167628	0.0336967	28.6322	1.40119	0.808983	0.0920608	4	yes
RNF126	ENSG00000070423	NotSignificant	-0.255007	0.066223	0.387453	0.686172	0.441055	0.802096	0.163896	0	0	1	0.87202	0.0594735	3	no
MNT	ENSG00000070444	NotSignificant	0.0906826	0.394942	0.699201	0.0109554	0.0335835	0.983348	0.155237	0	0	1	0.0699345	1.15531	3	yes
ZXDC	ENSG00000070476	NotSignificant	-0.302136	-0.00877027	0.284595	0.953276	2.53259	0.469431	0.149679	0	0	1	0.986311	0.00598633	4	no
JMJD6	ENSG00000070495	Up in males	-1.05476	-0.815292	-0.575825	2.50742e-11	0.0755662	0.962922	0.122179	0	0	1	3.39583e-09	8.46905	3	no
POLB	ENSG00000070501	NotSignificant	-0.232056	0.145456	0.522967	0.450143	0.141681	0.931611	0.192612	0	0	1	0.727546	0.13814	3	no
ST6GALNAC1	ENSG00000070526	NotSignificant	-0.184027	0.171465	0.526957	0.344478	0.998241	0.607064	0.181377	0	0	1	0.644344	0.190882	3	no
WIPI1	ENSG00000070540	NotSignificant	0.176128	0.424524	0.67292	0.000808993	0.176919	0.91534	0.126735	0	0	1	0.00948454	2.02298	3	no
FRMPD1	ENSG00000070601	NotSignificant	-0.245227	0.0994899	0.444206	0.571617	0.749058	0.687613	0.175879	0	0	1	0.808247	0.092456	3	no
GBA2	ENSG00000070610	NotSignificant	-0.177306	0.0400492	0.257405	0.717998	0.607852	0.737915	0.110898	0	0	1	0.890002	0.0506092	3	no
NDST1	ENSG00000070614	NotSignificant	-0.0578862	0.24164	0.541167	0.113836	0.0162451	0.99191	0.152822	0	0	1	0.344646	0.462627	3	no
ASNS	ENSG00000070669	NotSignificant	-0.495649	-0.177852	0.139944	0.272694	0.367813	0.832014	0.162144	0	0	1	0.568435	0.245319	3	yes
AP3M2	ENSG00000070718	NotSignificant	-0.567491	-0.224392	0.118707	0.199896	0.0461726	0.977178	0.175054	0	0	1	0.482096	0.316867	3	no
CNGB1	ENSG00000070729	NotSignificant	-0.981688	-0.207742	0.566203	0.598823	5.24774	0.15453	0.394877	0.263224	42.8325	1.74925	0.823847	0.0841534	4	no
ST6GALNAC2	ENSG00000070731	NotSignificant	0.110813	0.92589	1.74097	0.0259854	21.2522	2.42741e-05	0.415863	0.461277	90.5892	10.6261	0.130721	0.883655	3	no
CHAT	ENSG00000070748	NotSignificant	-0.366494	0.0248676	0.416229	0.900889	1.54228	0.462486	0.199678	0	0	1	0.966864	0.0146344	3	yes
PABPC1	ENSG00000070756	NotSignificant	-0.232734	0.142302	0.517337	0.457071	0.712234	0.870323	0.191348	0	0	1	0.733459	0.134624	4	yes
TESK2	ENSG00000070759	Up in females	0.548155	0.743148	0.938141	8.0363e-14	2.1973	0.532481	0.0994881	0	0	1	1.66119e-11	10.7796	4	no
CSNK2A2	ENSG00000070770	NotSignificant	-0.361185	0.0135289	0.388243	0.943586	5.21729	0.15656	0.191184	0.0619236	42.4989	1.7391	0.983242	0.00733967	4	no
PTPN21	ENSG00000070778	NotSignificant	-0.0776998	0.353935	0.785571	0.108022	0.140246	0.986605	0.220226	0	0	1	0.334588	0.475489	4	yes
EIF2B3	ENSG00000070785	NotSignificant	-0.260909	0.138726	0.53836	0.496274	0.529271	0.912415	0.203899	0	0	1	0.760446	0.118931	4	no
CAMK2A	ENSG00000070808	NotSignificant	-0.0328105	0.13077	0.29435	0.117152	0.166329	0.982833	0.0834609	0	0	1	0.35023	0.455646	4	yes
TCOF1	ENSG00000070814	NotSignificant	-0.0283004	0.17567	0.379641	0.0914066	0.0256133	0.987275	0.104068	0	0	1	0.301489	0.520728	3	no
CDC42	ENSG00000070831	NotSignificant	-0.279562	0.0401165	0.359795	0.805716	2.0733	0.557334	0.163104	0	0	1	0.927579	0.0326491	4	yes
OSBPL3	ENSG00000070882	NotSignificant	-0.848127	-0.409099	0.0299295	0.0677977	4.2199	0.238677	0.223998	0.0584693	28.9082	1.40663	0.249848	0.602324	4	yes
EPHA8	ENSG00000070886	NotSignificant	-0.29952	0.0860999	0.47172	0.661666	6.89141	0.0318822	0.196749	0.0815636	70.9784	3.44571	0.85957	0.065719	3	no
SLC12A3	ENSG00000070915	Up in males	-1.40716	-1.08655	-0.765944	3.0871e-11	2.87106	0.237989	0.16358	0.0249776	30.3393	1.43553	4.11003e-09	8.38615	3	no
RAD18	ENSG00000070950	NotSignificant	-1.04412	-0.068236	0.907653	0.890996	8.52679	0.0362912	0.497912	0.616535	64.8168	2.84226	0.963575	0.0161145	4	no
ATP2B1	ENSG00000070961	Up in males	-0.812632	-0.500136	-0.18764	0.00170783	2.23893	0.524322	0.15944	0	0	1	0.0168848	1.7725	4	yes
TRPM5	ENSG00000070985	NotSignificant	-0.131639	0.0650676	0.261774	0.516774	0.25127	0.881936	0.100362	0	0	1	0.773154	0.111734	3	no
NCK2	ENSG00000071051	NotSignificant	-0.491756	-0.203647	0.0844613	0.165935	0.34813	0.950736	0.146997	0	0	1	0.432401	0.364113	4	no
MAP4K4	ENSG00000071054	NotSignificant	-0.256637	0.104706	0.466049	0.570078	3.76181	0.28836	0.184362	0.0286049	20.2512	1.25394	0.807586	0.0928112	4	yes
MGAT4A	ENSG00000071073	NotSignificant	-0.585617	-0.30042	-0.0152231	0.0389626	0.246742	0.969713	0.145511	0	0	1	0.173498	0.760705	4	yes
RPL31	ENSG00000071082	NotSignificant	-0.236065	0.106349	0.448763	0.542699	3.26478	0.352575	0.174704	0.0152766	8.11008	1.08826	0.790359	0.102175	4	no
WDR1	ENSG00000071127	NotSignificant	-0.507857	-0.208931	0.0899944	0.170719	0.948236	0.622434	0.152516	0	0	1	0.440683	0.355874	3	no
SNX13	ENSG00000071189	NotSignificant	-0.864468	-0.455172	-0.0458757	0.0292838	0.946161	0.814276	0.208828	0	0	1	0.142649	0.845732	4	no
ARHGAP10	ENSG00000071205	Up in males	-0.812093	-0.520351	-0.228609	0.000472654	4.12677	0.248097	0.148851	0.0260551	27.3039	1.37559	0.00617239	2.20955	4	no
RPS6KA2	ENSG00000071242	NotSignificant	-0.192985	0.0617107	0.316406	0.63487	0.576005	0.901903	0.129949	0	0	1	0.844971	0.073158	4	no
ING3	ENSG00000071243	NotSignificant	-0.700409	-0.222206	0.255996	0.362434	0.0584934	0.971177	0.243985	0	0	1	0.661998	0.179144	3	no
VASH1	ENSG00000071246	Up in females	0.288597	0.734949	1.1813	0.00125003	0.127192	0.938384	0.227735	0	0	1	0.0133592	1.87422	3	no
LMCD1	ENSG00000071282	NotSignificant	0.131311	0.645329	1.15935	0.0138684	0.714618	0.699556	0.262259	0	0	1	0.0834122	1.07877	3	no
BUD23	ENSG00000071462	NotSignificant	-0.412707	0.18454	0.781787	0.544782	7.61931	0.0221558	0.304724	0.193649	73.7509	3.80966	0.791595	0.101497	3	no
SEL1L	ENSG00000071537	NotSignificant	-0.557264	-0.208779	0.139706	0.240306	1.19419	0.754397	0.177802	0	0	1	0.533598	0.272786	4	no
TRIP13	ENSG00000071539	NotSignificant	-0.478744	0.00239296	0.48353	0.992222	0.174908	0.916261	0.245482	0	0	1	0.997242	0.00119928	3	no
ATP6AP1	ENSG00000071553	NotSignificant	-0.507043	-0.275011	-0.0429794	0.0201787	0.237782	0.887905	0.118386	0	0	1	0.109919	0.958927	3	no
TCF3	ENSG00000071564	NotSignificant	-0.04282	0.363589	0.769998	0.0795234	0.622512	0.732526	0.207355	0	0	1	0.276362	0.558522	3	no
TRIB2	ENSG00000071575	NotSignificant	-0.368933	0.163316	0.695566	0.547574	3.76312	0.152352	0.271561	0.103757	46.8527	1.88156	0.793139	0.100651	3	no
DAZAP1	ENSG00000071626	NotSignificant	-0.358732	0.00797378	0.37468	0.966006	0.147207	0.92904	0.187098	0	0	1	0.989887	0.00441451	3	yes
MBD3	ENSG00000071655	NotSignificant	-0.267076	0.146256	0.559588	0.487978	2.2346	0.327161	0.210888	0.0167333	10.4986	1.1173	0.754616	0.122274	3	no
HLTF	ENSG00000071794	NotSignificant	-0.339483	-0.142191	0.0551019	0.157784	0.015143	0.999507	0.100661	0	0	1	0.419847	0.376909	4	no
FAM50A	ENSG00000071859	NotSignificant	-0.0696657	0.29266	0.654986	0.113395	0.0587381	0.971058	0.184864	0	0	1	0.344075	0.463347	3	no
FAM3A	ENSG00000071889	NotSignificant	-0.342786	0.057628	0.458042	0.777882	0.11483	0.944202	0.204297	0	0	1	0.917279	0.0374987	3	no
CPSF1	ENSG00000071894	NotSignificant	-0.072048	0.228505	0.529058	0.136191	0.608609	0.737636	0.153346	0	0	1	0.384261	0.415373	3	no
MYO3B	ENSG00000071909	NotSignificant	-0.55211	-0.290806	-0.0295021	0.0291649	2.03128	0.565939	0.133321	0	0	1	0.142313	0.846756	4	no
CYBRD1	ENSG00000071967	NotSignificant	-0.188417	0.319643	0.827702	0.217538	0.386768	0.824165	0.259219	0	0	1	0.505402	0.296363	3	no
CDH19	ENSG00000071991	NotSignificant	-0.266427	0.273597	0.813622	0.320713	6.58502	0.0863693	0.275528	0.160052	54.442	2.19501	0.620726	0.2071	4	no
PDCD2	ENSG00000071994	NotSignificant	-0.447005	-0.171779	0.103446	0.22122	0.160349	0.983721	0.140424	0	0	1	0.510108	0.292338	4	no
SLC6A15	ENSG00000072041	NotSignificant	-0.992532	-0.544026	-0.0955197	0.017436	4.21226	0.239438	0.228834	0.0603546	28.7793	1.40409	0.0990023	1.00435	4	yes
RDH11	ENSG00000072042	NotSignificant	-0.102126	0.117136	0.336399	0.295069	0.437119	0.932472	0.111871	0	0	1	0.593082	0.226885	4	no
PRKACA	ENSG00000072062	NotSignificant	-0.32635	0.103146	0.532641	0.637858	0.152293	0.92668	0.219134	0	0	1	0.846485	0.0723809	3	no
SPP2	ENSG00000072080	NotSignificant	-0.339701	0.183352	0.706404	0.492052	1.039	0.308053	0.266868	0.00548961	3.75389	1.039	0.757782	0.120456	2	no
ZFYVE26	ENSG00000072121	NotSignificant	-0.360881	0.0695404	0.499962	0.751503	0.0443015	0.978093	0.219607	0	0	1	0.905905	0.0429172	3	no
RPS6KA6	ENSG00000072133	Up in males	-0.887909	-0.58917	-0.29043	0.000110902	1.37479	0.711454	0.152421	0	0	1	0.00189171	2.72315	4	no
EPN2	ENSG00000072134	Up in females	0.325376	0.561308	0.79724	3.11681e-06	0.379626	0.944418	0.120376	0	0	1	9.73313e-05	4.01175	4	yes
PTPN18	ENSG00000072135	NotSignificant	-0.0984826	0.257916	0.614315	0.156082	3.46442	0.325407	0.181839	0.0228492	13.4053	1.15481	0.417605	0.379235	4	no
LIMS2	ENSG00000072163	Up in females	0.419895	0.851332	1.28277	0.00010996	0.456787	0.795811	0.220125	0	0	1	0.00187769	2.72638	3	no
ASIC4	ENSG00000072182	NotSignificant	-0.526651	0.170105	0.866862	0.632292	13.5475	0.00114337	0.355495	0.319723	85.2372	6.77377	0.844208	0.0735507	3	no
SPEG	ENSG00000072195	NotSignificant	-0.284055	0.0175527	0.319161	0.909187	0.120419	0.941567	0.153884	0	0	1	0.969874	0.0132848	3	no
LNX1	ENSG00000072201	NotSignificant	-0.307109	-0.0241798	0.258749	0.866974	1.93014	0.587031	0.144354	0	0	1	0.953691	0.0205925	4	no
ALDH3A2	ENSG00000072210	NotSignificant	-0.99156	-0.484883	0.0217933	0.0607018	2.955	0.228207	0.258513	0.0661394	32.3182	1.4775	0.23316	0.632346	3	no
TFRC	ENSG00000072274	Up in females	0.241301	0.574858	0.908415	0.000730588	1.25323	0.534399	0.170185	0	0	1	0.00873481	2.05875	3	yes
SREBF1	ENSG00000072310	Up in females	0.492945	0.807041	1.12114	4.75474e-07	0.879328	0.644253	0.160256	0	0	1	1.93516e-05	4.71328	3	yes
TRPC5	ENSG00000072315	NotSignificant	-0.598598	-0.312737	-0.0268762	0.0320139	3.51504	0.318816	0.14585	0.013179	14.6526	1.17168	0.151625	0.819231	4	yes
AFF4	ENSG00000072364	NotSignificant	-0.499326	-0.277053	-0.0547812	0.0145651	0.517413	0.91505	0.113406	0	0	1	0.0864766	1.0631	4	no
UBE2D1	ENSG00000072401	Up in males	-1.01898	-0.768425	-0.517865	1.84514e-09	0.985713	0.610879	0.127839	0	0	1	1.50193e-07	6.82335	3	no
PALS1	ENSG00000072415	NotSignificant	-0.40174	-0.0736981	0.254344	0.6597	0.690229	0.8755	0.167371	0	0	1	0.85808	0.0664721	4	no
RHOBTB1	ENSG00000072422	Up in females	0.343097	0.619148	0.895198	1.10284e-05	0.0598387	0.996176	0.140845	0	0	1	0.000283194	3.54792	4	no
MARK2	ENSG00000072518	NotSignificant	-0.232799	0.112021	0.45684	0.524301	0.273218	0.964984	0.175931	0	0	1	0.777861	0.109098	4	yes
HMMR	ENSG00000072571	NotSignificant	-0.601244	-0.315758	-0.0302715	0.0301748	1.49794	0.472854	0.145659	0	0	1	0.145636	0.836731	3	no
CHFR	ENSG00000072609	NotSignificant	-0.342229	0.0831595	0.508548	0.701605	0.45105	0.798097	0.217039	0	0	1	0.881142	0.0549539	3	no
TRHDE	ENSG00000072657	NotSignificant	-1.08684	-0.312487	0.461861	0.428979	9.27397	0.0258616	0.395083	0.387144	67.6514	3.09132	0.712428	0.147259	4	no
P4HA2	ENSG00000072682	Up in males	-1.39715	-0.836973	-0.2768	0.00340658	0.279703	0.869487	0.285808	0	0	1	0.0287265	1.54172	3	no
FCGR2B	ENSG00000072694	NotSignificant	-0.746123	-0.410091	-0.0740594	0.0167601	1.01985	0.600539	0.171448	0	0	1	0.0962008	1.01682	3	yes
NFATC3	ENSG00000072736	NotSignificant	-0.455349	-0.17711	0.101129	0.21218	0.280048	0.963736	0.141961	0	0	1	0.498352	0.302464	4	yes
TRNT1	ENSG00000072756	NotSignificant	0.0202151	0.226235	0.432256	0.0313754	0.690941	0.707887	0.105114	0	0	1	0.149638	0.824958	3	no
ACADVL	ENSG00000072778	NotSignificant	-0.187832	0.218081	0.623994	0.292335	2.83781	0.241978	0.207102	0.0392412	29.5232	1.41891	0.590465	0.228806	3	no
STK10	ENSG00000072786	Up in females	0.26737	0.567817	0.868263	0.000212094	3.02827	0.387287	0.153292	0.000982655	0.933499	1.00942	0.0032381	2.48971	4	no
FBXW11	ENSG00000072803	NotSignificant	-0.401021	-0.179041	0.0429385	0.113915	0.703231	0.872444	0.113257	0	0	1	0.344711	0.462545	4	no
ACAP1	ENSG00000072818	NotSignificant	0.0535949	0.338768	0.623941	0.0198953	1.2731	0.529116	0.145499	0	0	1	0.108829	0.963257	3	no
CRMP1	ENSG00000072832	NotSignificant	-0.37171	-0.108568	0.154574	0.418716	2.67642	0.44425	0.134259	0	0	1	0.70485	0.151903	4	yes
EVC	ENSG00000072840	NotSignificant	0.0612627	0.7358	1.41034	0.0325191	3.96609	0.13765	0.344158	0.176212	49.5725	1.98304	0.153508	0.813869	3	yes
DERL2	ENSG00000072849	NotSignificant	-0.337361	-0.0727494	0.191862	0.589989	0.833997	0.659022	0.135008	0	0	1	0.819607	0.0863946	3	no
SIDT1	ENSG00000072858	NotSignificant	-0.661159	-0.419169	-0.177179	0.000686289	0.489118	0.921275	0.123467	0	0	1	0.0083449	2.07858	4	no
IRAG1	ENSG00000072952	NotSignificant	-0.041325	0.47063	0.982584	0.0715839	5.7805	0.122792	0.261206	0.120843	48.1013	1.92683	0.258953	0.586779	4	yes
TMEM38A	ENSG00000072954	NotSignificant	-0.686427	-0.326435	0.0335575	0.0755252	0.123029	0.988937	0.183673	0	0	1	0.267438	0.572776	4	no
AP1M1	ENSG00000072958	NotSignificant	-0.298252	-0.0401184	0.218015	0.760661	0.0341028	0.983093	0.131703	0	0	1	0.910683	0.0406327	3	no
PVR	ENSG00000073008	NotSignificant	-0.37339	-0.0675072	0.238376	0.665337	0.105289	0.991195	0.156066	0	0	1	0.861845	0.0645709	4	no
SCARB1	ENSG00000073060	NotSignificant	-0.300282	0.0598976	0.420077	0.744469	1.14845	0.765392	0.183768	0	0	1	0.90223	0.0446827	4	no
MCM2	ENSG00000073111	NotSignificant	-0.428722	-0.0188886	0.390945	0.928023	2.94613	0.229222	0.209102	0.0439797	32.1143	1.47306	0.977096	0.0100628	3	yes
MOV10L1	ENSG00000073146	NotSignificant	-0.21176	0.544122	1.3	0.15828	9.93119	0.0191602	0.385661	0.395446	69.7921	3.3104	0.42074	0.375986	4	no
PANX2	ENSG00000073150	NotSignificant	-0.000497482	0.497659	0.995815	0.0502292	5.18092	0.0749856	0.254166	0.118683	61.3968	2.59046	0.205661	0.686847	3	yes
SELENOO	ENSG00000073169	NotSignificant	-0.139542	0.114379	0.368301	0.377308	0.748662	0.687749	0.129554	0	0	1	0.673246	0.171826	3	no
TP63	ENSG00000073282	NotSignificant	-1.59166	-0.722529	0.146599	0.103235	18.4331	0.000358041	0.443441	0.616279	83.7249	6.14436	0.325209	0.487838	4	no
ALPK1	ENSG00000073331	NotSignificant	-0.255026	0.0204399	0.295905	0.88437	0.651041	0.884655	0.140546	0	0	1	0.961607	0.0170025	4	no
LLGL2	ENSG00000073350	NotSignificant	-0.0145097	0.336066	0.686642	0.0602657	0.468323	0.791234	0.178868	0	0	1	0.232451	0.633668	3	no
PDE8A	ENSG00000073417	Up in females	0.294699	0.717294	1.13989	0.000878635	2.18929	0.534062	0.215614	0	0	1	0.0101346	1.99419	4	yes
CLCN4	ENSG00000073464	NotSignificant	-0.751775	-0.481343	-0.210912	0.000485635	2.94152	0.400729	0.137978	0	0	1	0.00631567	2.19958	4	no
NLE1	ENSG00000073536	NotSignificant	-0.304511	-0.0476985	0.209114	0.715836	0.0661357	0.967473	0.131029	0	0	1	0.889102	0.0510483	3	no
SDHA	ENSG00000073578	NotSignificant	-0.479551	-0.132264	0.215023	0.455396	0.036095	0.982114	0.177191	0	0	1	0.732141	0.135405	3	no
SMARCE1	ENSG00000073584	NotSignificant	-0.439653	-0.163954	0.111745	0.243792	0.570066	0.751989	0.140665	0	0	1	0.537087	0.269955	3	no
FNDC8	ENSG00000073598	NotSignificant	0.0163087	0.395324	0.774339	0.040924	2.3732	0.305257	0.193379	0.0200559	15.7258	1.1866	0.179485	0.745972	3	no
GSDMB	ENSG00000073605	NotSignificant	-0.290448	0.0258653	0.342178	0.872669	0.46577	0.926345	0.161387	0	0	1	0.95624	0.0194331	4	no
KDM5A	ENSG00000073614	NotSignificant	-0.611319	-0.409585	-0.207851	6.9101e-05	0.693143	0.874816	0.102927	0	0	1	0.00129235	2.88862	4	no
ADAM11	ENSG00000073670	NotSignificant	-0.0690164	0.109191	0.287398	0.229788	0.136812	0.933881	0.0909237	0	0	1	0.52028	0.283763	3	yes
PPP2R3A	ENSG00000073711	NotSignificant	-0.0753753	0.302743	0.680862	0.116588	1.40718	0.703852	0.192921	0	0	1	0.349341	0.456751	4	yes
FERMT2	ENSG00000073712	NotSignificant	-0.52133	-0.22133	0.0786699	0.148178	1.0243	0.795373	0.153064	0	0	1	0.404075	0.393538	4	yes
DHRS9	ENSG00000073737	Up in females	0.823733	1.32549	1.82725	2.24746e-07	0.265237	0.875799	0.256005	0	0	1	1.02045e-05	4.99121	3	no
CD5L	ENSG00000073754	NotSignificant	-0.363953	-0.125565	0.112823	0.301903	0.818835	0.664037	0.121629	0	0	1	0.601203	0.220979	3	no
PTGS2	ENSG00000073756	NotSignificant	-0.954532	-0.0681126	0.818307	0.880288	6.22847	0.0444124	0.452263	0.389471	67.8894	3.11424	0.959437	0.0179835	3	yes
IGF2BP2	ENSG00000073792	NotSignificant	-0.144464	0.25355	0.651563	0.211822	5.35326	0.147684	0.203072	0.0699155	43.9594	1.78442	0.49816	0.302631	4	yes
MAP3K13	ENSG00000073803	NotSignificant	-0.338951	-0.0312575	0.276436	0.84218	0.213327	0.97541	0.156989	0	0	1	0.943328	0.0253374	4	no
ST6GAL1	ENSG00000073849	NotSignificant	-0.179738	0.412013	1.00376	0.172364	15.2835	0.00158976	0.301919	0.267833	80.3709	5.09448	0.443763	0.352849	4	no
TBX21	ENSG00000073861	NotSignificant	-0.40039	-0.105932	0.188526	0.480747	0.474242	0.788896	0.150237	0	0	1	0.749848	0.125027	3	no
FRY	ENSG00000073910	NotSignificant	-0.532753	-0.242134	0.0484849	0.102474	0.104094	0.991342	0.148278	0	0	1	0.323331	0.490353	4	yes
PICALM	ENSG00000073921	NotSignificant	-0.209831	0.0548835	0.319598	0.684477	1.26457	0.737564	0.135061	0	0	1	0.871334	0.0598152	4	no
GLI2	ENSG00000074047	NotSignificant	-0.41549	0.118229	0.651948	0.664165	14.5167	0.00227995	0.272311	0.215063	79.3341	4.83889	0.861036	0.0649786	4	yes
CLASP1	ENSG00000074054	NotSignificant	-0.781416	-0.466664	-0.151911	0.00366178	1.52957	0.675463	0.160591	0	0	1	0.0303891	1.51728	4	no
MRPS34	ENSG00000074071	NotSignificant	-0.557999	-0.163746	0.230507	0.415624	0.127736	0.938129	0.201153	0	0	1	0.702265	0.153499	3	no
NOTCH3	ENSG00000074181	Up in females	0.623544	1.06411	1.50468	2.20209e-06	2.7238	0.256173	0.224784	0.0421558	26.5733	1.3619	7.23743e-05	4.14042	3	yes
CLNS1A	ENSG00000074201	NotSignificant	-0.371206	-0.144355	0.0824955	0.21232	0.709643	0.701299	0.115742	0	0	1	0.498457	0.302373	3	no
PPP2R2C	ENSG00000074211	NotSignificant	-0.404609	-0.143553	0.117502	0.281133	3.25385	0.354118	0.133194	0.00563323	7.80143	1.08462	0.578164	0.237949	4	yes
TEAD2	ENSG00000074219	NotSignificant	-0.0971256	0.162338	0.421802	0.220091	0.622606	0.732492	0.132382	0	0	1	0.508991	0.29329	3	no
EED	ENSG00000074266	NotSignificant	-0.525489	-0.246546	0.0323966	0.0832144	0.0797602	0.960905	0.14232	0	0	1	0.284752	0.545533	3	no
CDHR2	ENSG00000074276	NotSignificant	-0.429838	-0.0282308	0.373376	0.890418	0.390783	0.822512	0.204905	0	0	1	0.963475	0.0161597	3	no
SNCB	ENSG00000074317	NotSignificant	-0.184976	0.262969	0.710913	0.249894	9.0013	0.0292736	0.228547	0.130088	66.6715	3.00043	0.544724	0.263823	4	yes
TSG101	ENSG00000074319	NotSignificant	-0.497255	-0.103995	0.289265	0.60425	0.591298	0.898421	0.200647	0	0	1	0.827708	0.0821227	4	no
ATP2A3	ENSG00000074370	Up in females	0.248939	0.691172	1.1334	0.00218944	0.255305	0.880159	0.225633	0	0	1	0.0204617	1.68906	3	yes
CA12	ENSG00000074410	NotSignificant	-0.355823	0.131035	0.617894	0.597838	0.574727	0.750239	0.248402	0	0	1	0.823393	0.0843928	3	yes
MGLL	ENSG00000074416	NotSignificant	-0.0400794	0.44672	0.93352	0.0720827	3.17907	0.364831	0.248372	0.0142869	5.63288	1.05969	0.25961	0.585678	4	yes
NTN4	ENSG00000074527	NotSignificant	-0.587478	0.0826478	0.752774	0.808993	7.78982	0.0505612	0.341907	0.255866	61.4882	2.59661	0.92883	0.0320636	4	no
NUAK1	ENSG00000074590	NotSignificant	-0.33843	-0.013472	0.311486	0.935239	0.663979	0.881642	0.165798	0	0	1	0.980095	0.00873184	4	yes
DPP8	ENSG00000074603	NotSignificant	-0.575478	-0.283435	0.00860866	0.0571464	1.38012	0.710201	0.149005	0	0	1	0.223604	0.650521	4	yes
SLC24A1	ENSG00000074621	Up in females	0.365845	0.756604	1.14736	0.000147667	2.10981	0.348226	0.199371	0.00684646	5.20469	1.0549	0.00240898	2.61817	3	yes
ZNF532	ENSG00000074657	NotSignificant	-0.447023	-0.0599664	0.32709	0.76139	0.14947	0.985302	0.197482	0	0	1	0.911104	0.0404319	4	no
LMAN1	ENSG00000074695	NotSignificant	-0.735296	-0.413165	-0.0910344	0.0119421	0.847885	0.654461	0.164356	0	0	1	0.0746559	1.12694	3	no
IPCEF1	ENSG00000074706	NotSignificant	0.132519	0.847337	1.56216	0.0201621	8.94391	0.030046	0.36471	0.325936	66.4576	2.9813	0.109919	0.958927	4	no
ZZEF1	ENSG00000074755	NotSignificant	0.0059302	0.172219	0.338508	0.0423707	0.102076	0.991587	0.0848427	0	0	1	0.184416	0.734201	4	no
NOX3	ENSG00000074771	NotSignificant	-0.399175	0.195027	0.789229	0.520034	5.41593	0.0666724	0.30317	0.173502	63.0719	2.70796	0.775131	0.110625	3	yes
ENO1	ENSG00000074800	NotSignificant	-0.371367	-0.208855	-0.0463429	0.0117729	1.96027	0.375261	0.082916	0	0	1	0.073863	1.13157	3	yes
SLC12A1	ENSG00000074803	Up in males	-1.46601	-1.14026	-0.814515	6.84794e-12	0.564641	0.754032	0.1662	0	0	1	1.03443e-09	8.9853	3	yes
ANO8	ENSG00000074855	Up in females	0.256325	0.668966	1.08161	0.00148571	0.61302	0.736011	0.210535	0	0	1	0.0152056	1.818	3	yes
TUBE1	ENSG00000074935	NotSignificant	-0.657773	-0.192051	0.27367	0.418953	0.129087	0.937495	0.237617	0	0	1	0.70487	0.151891	3	no
ARHGEF10L	ENSG00000074964	NotSignificant	0.155869	0.471425	0.78698	0.00341049	2.92758	0.402926	0.161001	0	0	1	0.0287292	1.54168	4	no
TXK	ENSG00000074966	NotSignificant	-0.639822	-0.0869921	0.465838	0.757766	0.327974	0.848753	0.282061	0	0	1	0.909477	0.0412084	3	no
WSCD2	ENSG00000075035	NotSignificant	-0.395196	0.387804	1.1708	0.331682	10.3806	0.015593	0.399497	0.448556	71.1	3.46021	0.633119	0.198515	4	yes
TACR2	ENSG00000075073	NotSignificant	-0.341032	0.0132604	0.367553	0.941522	3.09715	0.21255	0.180765	0.0367279	35.4245	1.54858	0.982537	0.00765126	3	yes
ACTR6	ENSG00000075089	NotSignificant	-0.724567	-0.397939	-0.0713109	0.0169462	1.03615	0.595667	0.16665	0	0	1	0.0969503	1.01345	3	no
TIPIN	ENSG00000075131	NotSignificant	-0.381707	-0.0155639	0.350579	0.933602	1.4941	0.473763	0.186811	0	0	1	0.979456	0.00901513	3	no
EIF4G3	ENSG00000075151	NotSignificant	-0.352592	-0.0689803	0.214631	0.633572	0.298612	0.960289	0.144702	0	0	1	0.844636	0.0733304	4	no
NUP37	ENSG00000075188	NotSignificant	-0.162369	0.180878	0.524124	0.301685	0.0590816	0.970891	0.175129	0	0	1	0.601043	0.221095	3	yes
SEMA3A	ENSG00000075213	NotSignificant	-0.657765	-0.167114	0.323538	0.504418	6.18945	0.102748	0.250337	0.128723	51.5304	2.06315	0.765495	0.116058	4	yes
GTSE1	ENSG00000075218	NotSignificant	-0.436521	-0.0953955	0.24573	0.583621	1.19352	0.550594	0.174047	0	0	1	0.815212	0.0887294	3	no
SEMA3C	ENSG00000075223	NotSignificant	-1.30276	-0.41635	0.470056	0.357256	11.5075	0.0092757	0.452257	0.549354	73.93	3.83582	0.657354	0.1822	4	no
TTC38	ENSG00000075234	NotSignificant	-0.255841	0.167689	0.591219	0.437742	1.00661	0.60453	0.216091	0	0	1	0.718801	0.143391	3	no
ACAT1	ENSG00000075239	NotSignificant	-0.29787	-0.015961	0.265949	0.911642	0.251582	0.881799	0.143834	0	0	1	0.970674	0.0129266	3	yes
GRAMD4	ENSG00000075240	NotSignificant	-0.0880498	0.217186	0.522421	0.163142	1.67883	0.641651	0.155735	0	0	1	0.428087	0.368468	4	no
CELSR1	ENSG00000075275	NotSignificant	-0.0584768	0.361032	0.780541	0.0916499	0.602349	0.895894	0.214039	0	0	1	0.301849	0.52021	4	yes
WNT8B	ENSG00000075290	NotSignificant	-0.0939204	0.14978	0.39348	0.228355	1.15366	0.561675	0.124339	0	0	1	0.518493	0.285257	3	no
ZNF638	ENSG00000075292	NotSignificant	-0.50244	-0.286735	-0.0710289	0.00917796	0.626957	0.890234	0.110056	0	0	1	0.0613198	1.2124	4	yes
SLC25A40	ENSG00000075303	NotSignificant	-0.575135	-0.362373	-0.149611	0.000843297	0.186465	0.910982	0.108554	0	0	1	0.00982804	2.00753	3	no
TIMM21	ENSG00000075336	NotSignificant	-0.772092	-0.310726	0.150641	0.186829	0.161106	0.922606	0.235395	0	0	1	0.462974	0.334443	3	no
ADD2	ENSG00000075340	NotSignificant	-0.589778	-0.319213	-0.0486491	0.0207569	0.497078	0.919533	0.138046	0	0	1	0.112252	0.949807	4	yes
RASAL2	ENSG00000075391	Up in males	-0.775333	-0.567164	-0.358994	9.29621e-08	1.57698	0.66462	0.106211	0	0	1	4.73455e-06	5.32472	4	yes
VPS9D1	ENSG00000075399	NotSignificant	-0.227445	0.257492	0.74243	0.298014	1.25101	0.534991	0.247422	0	0	1	0.59656	0.224346	3	no
ZNF37A	ENSG00000075407	NotSignificant	-0.435008	-0.0688295	0.297349	0.712568	0.138529	0.986843	0.186829	0	0	1	0.887533	0.0518156	4	no
MARK3	ENSG00000075413	NotSignificant	-0.543688	-0.212076	0.119537	0.210041	1.80951	0.612867	0.169193	0	0	1	0.496022	0.304499	4	no
SLC25A3	ENSG00000075415	NotSignificant	-0.597284	-0.288031	0.0212224	0.0679313	0.473579	0.789157	0.157785	0	0	1	0.250142	0.601813	3	yes
FNDC3B	ENSG00000075420	NotSignificant	-0.349445	-0.0897672	0.169911	0.498067	0.298264	0.960355	0.132491	0	0	1	0.762073	0.118003	4	no
FOSL2	ENSG00000075426	Up in males	-0.930424	-0.551004	-0.171583	0.00442298	2.68094	0.261723	0.193586	0.0382842	25.3993	1.34047	0.0349346	1.45674	3	no
CACNG5	ENSG00000075429	Up in females	1.24883	1.5311	1.81337	2.13191e-26	1.52773	0.465862	0.144019	0	0	1	3.34923e-23	22.4751	3	yes
CACNG4	ENSG00000075461	NotSignificant	-0.128373	0.237714	0.603802	0.203132	0.68224	0.710974	0.186783	0	0	1	0.487131	0.312354	3	no
FRYL	ENSG00000075539	NotSignificant	-0.205249	0.160938	0.527126	0.389019	0.549066	0.907987	0.186834	0	0	1	0.682058	0.166179	4	no
TMEM131	ENSG00000075568	NotSignificant	-0.720938	-0.488941	-0.256945	3.61663e-05	0.388651	0.942577	0.118368	0	0	1	0.000758575	3.12	4	no
FSCN1	ENSG00000075618	NotSignificant	-0.115138	0.233673	0.582484	0.189181	0.0213493	0.989382	0.177968	0	0	1	0.46613	0.331493	3	yes
MOCOS	ENSG00000075643	NotSignificant	-1.00417	-0.432637	0.138896	0.137903	8.24961	0.0411251	0.291604	0.180985	63.6346	2.74987	0.386867	0.412438	4	no
PLD1	ENSG00000075651	Up in females	0.194652	0.52512	0.855589	0.0018431	2.70276	0.439759	0.16861	0	0	1	0.0179178	1.74672	4	no
ATP12A	ENSG00000075673	NotSignificant	-0.446564	0.751707	1.94998	0.21887	40.9263	1.29707e-09	0.611374	0.937758	95.1132	20.4632	0.507521	0.294546	3	yes
WDR62	ENSG00000075702	NotSignificant	-0.182973	0.330926	0.844825	0.206904	3.67663	0.159085	0.262198	0.0937037	45.6024	1.83832	0.492865	0.307272	3	yes
DLG1	ENSG00000075711	NotSignificant	-0.14928	0.139597	0.428474	0.34357	1.47634	0.687741	0.147389	0	0	1	0.643745	0.191286	4	yes
BCAP29	ENSG00000075790	NotSignificant	-0.635023	-0.346925	-0.058827	0.0182665	1.50379	0.681395	0.146991	0	0	1	0.10216	0.99072	4	no
SEC31B	ENSG00000075826	NotSignificant	-0.516725	0.00244573	0.521616	0.992633	5.42148	0.143411	0.264888	0.122454	44.6646	1.80716	0.997242	0.00119928	4	no
SART3	ENSG00000075856	NotSignificant	-0.421652	0.127697	0.677047	0.64868	8.86179	0.0311861	0.280285	0.190604	66.1468	2.95393	0.851786	0.0696693	4	no
ARHGAP15	ENSG00000075884	NotSignificant	0.0750523	0.435025	0.794997	0.0178553	5.30857	0.150547	0.183663	0.057893	43.4876	1.76952	0.100468	0.997973	4	yes
TUBA3D	ENSG00000075886	NotSignificant	-0.593605	-0.123978	0.345649	0.604865	3.19174	0.202733	0.23961	0.0650112	37.3382	1.59587	0.828171	0.08188	3	no
PAX2	ENSG00000075891	NotSignificant	-0.218147	0.303656	0.82546	0.254047	6.34855	0.0418244	0.266231	0.138273	68.4967	3.17428	0.549357	0.260145	3	no
EXOSC7	ENSG00000075914	NotSignificant	-0.572901	-0.193505	0.185891	0.317481	0.0676516	0.995414	0.193573	0	0	1	0.618122	0.208926	4	no
KIFAP3	ENSG00000075945	Up in males	-0.975506	-0.606412	-0.237319	0.00128112	0.241952	0.970548	0.188317	0	0	1	0.0136081	1.8662	4	no
MKRN2	ENSG00000075975	NotSignificant	-0.499567	0.00604417	0.511655	0.981307	10.0812	0.0178886	0.25797	0.156069	70.2416	3.36039	0.994025	0.00260251	4	no
MCM6	ENSG00000076003	NotSignificant	-0.415358	-0.0712236	0.27291	0.685005	0.0474093	0.976574	0.175582	0	0	1	0.871512	0.0597268	3	no
REXO2	ENSG00000076043	NotSignificant	-0.603665	-0.384718	-0.16577	0.000573395	0.646322	0.723857	0.11171	0	0	1	0.00718344	2.14367	3	no
RBM7	ENSG00000076053	NotSignificant	-0.346096	-0.083071	0.179954	0.535907	0.430811	0.806214	0.134199	0	0	1	0.786244	0.104443	3	no
RBMS2	ENSG00000076067	NotSignificant	-0.502413	0.149345	0.801103	0.653353	3.87481	0.275304	0.332536	0.103063	22.5768	1.2916	0.854493	0.0682913	4	yes
BAZ2A	ENSG00000076108	NotSignificant	-0.396917	-0.0361425	0.324632	0.844336	0.0101741	0.994926	0.184072	0	0	1	0.944125	0.0249706	3	no
PTPN23	ENSG00000076201	NotSignificant	0.0691597	0.315586	0.562013	0.0120721	0.480925	0.786264	0.12573	0	0	1	0.0753175	1.1231	3	no
FMO4	ENSG00000076258	Up in females	0.245984	0.601689	0.957393	0.000915247	0.0642619	0.96838	0.181485	0	0	1	0.0104647	1.98027	3	no
KLHL20	ENSG00000076321	NotSignificant	-0.691982	-0.287723	0.116535	0.163026	1.5233	0.676903	0.206258	0	0	1	0.427997	0.368559	4	yes
RGS11	ENSG00000076344	NotSignificant	-0.161977	0.570754	1.30348	0.126837	13.4562	0.00119678	0.373849	0.353834	85.137	6.72812	0.367436	0.434819	3	no
PLXNA2	ENSG00000076356	NotSignificant	-0.263834	-0.0668335	0.130167	0.506096	0.619863	0.891871	0.100512	0	0	1	0.766138	0.115693	4	yes
ANKRD13A	ENSG00000076513	NotSignificant	0.0390779	0.358439	0.677799	0.0278217	0.460449	0.794355	0.162942	0	0	1	0.137553	0.861531	3	yes
TPD52	ENSG00000076554	NotSignificant	-0.623036	-0.328098	-0.0331602	0.0292334	2.79839	0.423765	0.150481	0	0	1	0.142538	0.84607	4	yes
ACACB	ENSG00000076555	NotSignificant	-0.649034	0.0475504	0.744134	0.893567	1.89486	0.594512	0.355407	0	0	1	0.964463	0.0157146	4	no
TRAF4	ENSG00000076604	NotSignificant	-0.187256	0.533988	1.25523	0.146752	0.549571	0.759735	0.367989	0	0	1	0.402141	0.395621	3	no
PAG1	ENSG00000076641	NotSignificant	-0.181971	0.241641	0.665253	0.263558	0.0641506	0.995761	0.216133	0	0	1	0.559829	0.251944	4	no
GPATCH1	ENSG00000076650	NotSignificant	-0.29904	-0.00573677	0.287567	0.96942	2.03328	0.565527	0.149647	0	0	1	0.990998	0.00392702	4	no
ICAM3	ENSG00000076662	NotSignificant	-0.514555	-0.0539184	0.406719	0.818545	1.81349	0.403837	0.235023	0	0	1	0.933256	0.0299991	3	yes
NT5C2	ENSG00000076685	NotSignificant	-0.176532	0.0315577	0.239648	0.766286	1.94628	0.583632	0.10617	0	0	1	0.913245	0.0394126	4	yes
MCAM	ENSG00000076706	NotSignificant	-0.0563414	0.606892	1.27013	0.0728985	10.0786	0.0179095	0.338391	0.300738	70.234	3.35954	0.261529	0.58248	4	no
GPC4	ENSG00000076716	Up in males	-0.859673	-0.544103	-0.228533	0.000726565	0.432695	0.933409	0.161008	0	0	1	0.00870659	2.06015	4	no
MBNL3	ENSG00000076770	NotSignificant	-0.0562195	0.262469	0.581158	0.106482	2.10052	0.349846	0.162599	0.00407589	4.78556	1.05026	0.331451	0.47958	3	no
CAMSAP3	ENSG00000076826	NotSignificant	-0.308602	0.0454221	0.399447	0.801452	0.433088	0.805297	0.180628	0	0	1	0.926134	0.033326	3	no
RAP1GAP	ENSG00000076864	NotSignificant	-0.460358	-0.0362385	0.387881	0.867002	1.80611	0.613606	0.216391	0	0	1	0.953691	0.0205925	4	no
XAB2	ENSG00000076924	NotSignificant	-0.222792	0.0372357	0.297263	0.778967	1.10473	0.575586	0.13267	0	0	1	0.917284	0.0374963	3	no
ARHGEF1	ENSG00000076928	Up in females	0.518669	0.922234	1.3258	7.50143e-06	1.3951	0.497804	0.205904	0	0	1	0.000205309	3.68759	3	yes
MAP2K7	ENSG00000076984	NotSignificant	-0.0171973	0.236256	0.48971	0.0677033	0.203696	0.903167	0.129315	0	0	1	0.249676	0.602624	3	yes
NMRK2	ENSG00000077009	NotSignificant	-0.333615	-0.0787773	0.17606	0.544595	0.265692	0.8756	0.130021	0	0	1	0.791451	0.101576	3	no
CTTNBP2	ENSG00000077063	NotSignificant	-0.732198	-0.454389	-0.17658	0.0013471	2.50755	0.473928	0.141742	0	0	1	0.0141369	1.84965	4	yes
ACTL6B	ENSG00000077080	NotSignificant	-0.806745	-0.461324	-0.115903	0.00885476	0.0576921	0.971566	0.176238	0	0	1	0.0594988	1.22549	3	no
RARB	ENSG00000077092	NotSignificant	-0.0987386	0.175088	0.448915	0.210124	3.16717	0.366562	0.13971	0.00447663	5.27824	1.05572	0.496022	0.304499	4	yes
TOP2B	ENSG00000077097	NotSignificant	-0.768487	-0.343246	0.0819949	0.11364	1.56378	0.667631	0.216964	0	0	1	0.344449	0.462875	4	yes
TM9SF3	ENSG00000077147	NotSignificant	-0.646095	-0.295857	0.0543806	0.0977937	0.679268	0.878069	0.178696	0	0	1	0.315017	0.501666	4	no
NFKB2	ENSG00000077150	NotSignificant	-0.0998208	0.479519	1.05886	0.104748	4.60527	0.0999952	0.295587	0.141805	56.5715	2.30263	0.327741	0.48447	3	yes
UBE2T	ENSG00000077152	NotSignificant	-0.782884	-0.416094	-0.0493046	0.0261871	2.72186	0.256422	0.187141	0.0287159	26.5209	1.36093	0.131353	0.881559	3	no
PPP1R12B	ENSG00000077157	NotSignificant	-0.399025	-0.0338284	0.331369	0.855934	0.354144	0.949544	0.186328	0	0	1	0.949359	0.0225695	4	no
DNAJC10	ENSG00000077232	NotSignificant	-0.25245	-0.0138961	0.224658	0.909103	0.820865	0.84447	0.121714	0	0	1	0.96985	0.0132956	4	no
GTF3C1	ENSG00000077235	NotSignificant	-0.273426	-0.0381458	0.197134	0.750661	0.304499	0.95918	0.120043	0	0	1	0.905404	0.0431576	4	no
IL4R	ENSG00000077238	Up in females	0.510128	0.976588	1.44305	4.07096e-05	0.101563	0.950486	0.237994	0	0	1	0.000837105	3.07722	3	yes
USP33	ENSG00000077254	NotSignificant	-0.443795	-0.204142	0.0355123	0.0950117	0.249388	0.969248	0.122275	0	0	1	0.308587	0.510623	4	yes
PAK3	ENSG00000077264	NotSignificant	-0.642138	-0.313787	0.0145644	0.0610646	0.892541	0.827227	0.167529	0	0	1	0.234096	0.630606	4	no
CAPN6	ENSG00000077274	NotSignificant	-0.656138	-0.211903	0.232332	0.349832	0.0136764	0.993185	0.226655	0	0	1	0.650167	0.186975	3	no
DCX	ENSG00000077279	NotSignificant	-0.387292	-0.0237822	0.339727	0.897968	3.30514	0.346928	0.185467	0.0153249	9.23224	1.10171	0.965577	0.0152131	4	yes
SNRPA	ENSG00000077312	NotSignificant	-0.185665	0.0460643	0.277793	0.696824	0.475378	0.788448	0.118231	0	0	1	0.878539	0.0562388	3	no
SPAG6	ENSG00000077327	NotSignificant	-0.140606	0.431547	1.0037	0.139326	5.54165	0.0626103	0.29192	0.161823	63.9097	2.77083	0.389389	0.409617	3	no
EXOSC5	ENSG00000077348	NotSignificant	-0.33302	-0.0779809	0.177058	0.548986	0.596599	0.742079	0.130124	0	0	1	0.79456	0.0998732	3	no
DYNC1I2	ENSG00000077380	NotSignificant	-0.496772	-0.173502	0.149769	0.292833	0.301808	0.959688	0.164937	0	0	1	0.590797	0.228562	4	yes
APBB1IP	ENSG00000077420	Up in females	0.626182	1.03053	1.43487	5.87669e-07	2.68375	0.442996	0.206303	0	0	1	2.31967e-05	4.63457	4	yes
LRCH4	ENSG00000077454	NotSignificant	0.00427134	0.514238	1.02421	0.0481117	3.80982	0.148836	0.260192	0.0987463	47.5041	1.90491	0.200207	0.69852	3	no
FAM76B	ENSG00000077458	NotSignificant	-0.2217	-0.0111297	0.199441	0.917492	0.207558	0.901425	0.107436	0	0	1	0.973049	0.0118651	3	no
SIRT6	ENSG00000077463	NotSignificant	-0.52696	-0.0757981	0.375364	0.741939	0.97673	0.613629	0.230189	0	0	1	0.901184	0.0451868	3	no
TYR	ENSG00000077498	NotSignificant	-0.610314	-0.243557	0.1232	0.19306	2.31999	0.508702	0.187124	0	0	1	0.471691	0.326342	4	yes
POLD3	ENSG00000077514	NotSignificant	-0.710973	-0.47258	-0.234187	0.000102183	0.235023	0.88913	0.121631	0	0	1	0.00177368	2.75112	3	no
ACTN2	ENSG00000077522	NotSignificant	-0.289388	0.134042	0.557472	0.53496	1.33732	0.72029	0.21604	0	0	1	0.785979	0.104589	4	no
CAPZB	ENSG00000077549	NotSignificant	-0.192147	0.0172466	0.22664	0.871754	0.463524	0.926829	0.106836	0	0	1	0.95579	0.0196377	4	yes
GPR137B	ENSG00000077585	NotSignificant	-0.736449	-0.404642	-0.0728343	0.0168396	1.60396	0.658492	0.169293	0	0	1	0.0964943	1.0155	4	yes
NAALAD2	ENSG00000077616	NotSignificant	-0.269681	-0.1114	0.0468807	0.167756	2.76919	0.428597	0.0807571	0	0	1	0.435612	0.3609	4	yes
JADE1	ENSG00000077684	NotSignificant	-0.678623	-0.488959	-0.299294	4.35313e-07	0.251967	0.881629	0.0967693	0	0	1	1.7763e-05	4.75048	3	no
SLC25A43	ENSG00000077713	NotSignificant	0.0544951	0.406063	0.757631	0.0235883	1.50415	0.681312	0.179375	0	0	1	0.121827	0.914257	4	no
UBE2A	ENSG00000077721	NotSignificant	-0.658309	-0.136549	0.38521	0.607993	0.206114	0.902076	0.266209	0	0	1	0.831173	0.0803085	3	yes
FGFR1	ENSG00000077782	NotSignificant	-0.0654594	0.288404	0.642267	0.110177	0.659278	0.882738	0.180546	0	0	1	0.338458	0.470495	4	yes
FKBP6	ENSG00000077800	NotSignificant	-0.448412	0.0312542	0.51092	0.89838	0.210449	0.900122	0.244732	0	0	1	0.965756	0.0151328	3	no
SMC1B	ENSG00000077935	NotSignificant	-0.218045	0.078544	0.375133	0.603729	2.8756	0.411206	0.151324	0	0	1	0.827336	0.0823182	4	no
FBLN1	ENSG00000077942	Up in females	0.516504	0.761716	1.00693	1.14079e-09	2.39609	0.301784	0.12511	0.00891091	16.5307	1.19805	9.90151e-08	7.0043	3	no
ITGA8	ENSG00000077943	Up in males	-0.990287	-0.641452	-0.292618	0.000313276	4.78366	0.188341	0.17798	0.0449221	37.2865	1.59455	0.00448639	2.3481	4	yes
CST7	ENSG00000077984	NotSignificant	-0.299007	-0.0651499	0.168707	0.58505	1.07921	0.582979	0.119317	0	0	1	0.8167	0.0879375	3	no
MAP2	ENSG00000078018	NotSignificant	-0.747798	-0.408828	-0.0698574	0.0180843	0.247433	0.969591	0.172947	0	0	1	0.101285	0.994455	4	yes
PIAS2	ENSG00000078043	NotSignificant	-0.617422	0.000488749	0.6184	0.998763	7.19506	0.0659337	0.315267	0.226921	58.3047	2.39835	0.999377	0.000270841	4	yes
AMPH	ENSG00000078053	NotSignificant	-0.99152	-0.504438	-0.0173551	0.042377	4.04238	0.256924	0.248516	0.0679637	25.7862	1.34746	0.184416	0.734201	4	yes
ARAF	ENSG00000078061	NotSignificant	-0.224851	0.125036	0.474923	0.483669	0.215681	0.897771	0.178517	0	0	1	0.751577	0.124027	3	yes
MCCC1	ENSG00000078070	NotSignificant	-0.321642	-0.101281	0.119081	0.367683	0.191465	0.978955	0.112431	0	0	1	0.666224	0.17638	4	no
LAMP3	ENSG00000078081	NotSignificant	-0.785789	-0.486305	-0.186822	0.00145953	1.96709	0.373984	0.152801	0	0	1	0.0150252	1.82318	3	no
FAP	ENSG00000078098	Up in males	-1.04186	-0.655654	-0.26945	0.000876575	1.94769	0.377628	0.197046	0	0	1	0.0101183	1.99489	3	no
ACER3	ENSG00000078124	NotSignificant	-0.271565	0.158152	0.58787	0.4707	5.53338	0.136656	0.219248	0.085222	45.7836	1.84446	0.743111	0.128946	4	no
UBE2K	ENSG00000078140	NotSignificant	-0.567602	-0.289825	-0.0120479	0.0408575	0.764122	0.858028	0.141726	0	0	1	0.179272	0.746487	4	yes
PIK3C3	ENSG00000078142	NotSignificant	-0.747755	-0.425375	-0.102994	0.00970604	0.76119	0.858726	0.164483	0	0	1	0.0640142	1.19372	4	yes
N4BP2	ENSG00000078177	NotSignificant	-0.410584	-0.084553	0.241478	0.611244	0.845579	0.838537	0.166345	0	0	1	0.833255	0.0792219	4	no
TULP3	ENSG00000078246	NotSignificant	0.00249582	0.351445	0.700395	0.0483837	0.218443	0.896532	0.178039	0	0	1	0.200821	0.69719	3	yes
SYNJ2	ENSG00000078269	Up in females	0.54827	0.757007	0.965744	1.17719e-12	1.7205	0.632386	0.1065	0	0	1	2.10156e-10	9.67746	4	no
ADCY2	ENSG00000078295	NotSignificant	-0.405213	0.13862	0.682453	0.617367	6.04395	0.109491	0.277471	0.15108	50.3636	2.01465	0.836512	0.0775276	4	yes
PPP2R5C	ENSG00000078304	NotSignificant	-0.394105	-0.104991	0.184123	0.476616	0.655423	0.883635	0.14751	0	0	1	0.746937	0.126716	4	no
RBFOX1	ENSG00000078328	Up in males	-0.779244	-0.515961	-0.252678	0.000122543	0.239345	0.887211	0.134331	0	0	1	0.00206119	2.68588	3	yes
GNB1	ENSG00000078369	NotSignificant	-0.478419	-0.137275	0.20387	0.4303	0.0449772	0.997497	0.174057	0	0	1	0.713077	0.146864	4	yes
EDN1	ENSG00000078401	NotSignificant	-0.590221	0.15352	0.897261	0.685795	31.2342	1.65034e-07	0.379467	0.40164	93.5968	15.6171	0.871882	0.0595425	3	yes
MLLT10	ENSG00000078403	NotSignificant	-0.415252	0.0115929	0.438438	0.957547	6.6611	0.0835212	0.217782	0.0985164	54.9624	2.22037	0.987272	0.00556307	4	no
ZCWPW1	ENSG00000078487	NotSignificant	0.0807902	0.376625	0.67246	0.0125881	0.138951	0.932883	0.150939	0	0	1	0.0777049	1.10955	3	no
ADCYAP1R1	ENSG00000078549	NotSignificant	-0.27952	0.0240294	0.327579	0.8767	1.01056	0.798696	0.154875	0	0	1	0.957992	0.0186382	4	yes
FGF20	ENSG00000078579	NotSignificant	-0.11624	0.0703417	0.256923	0.459961	1.21046	0.54595	0.0951963	0	0	1	0.735769	0.133259	3	yes
P2RY10	ENSG00000078589	NotSignificant	-0.530109	-0.0693646	0.391379	0.76794	0.861382	0.65006	0.235078	0	0	1	0.913757	0.0391693	3	no
ITM2A	ENSG00000078596	NotSignificant	-0.484773	-0.210521	0.0637305	0.132451	0.223873	0.894101	0.139927	0	0	1	0.377423	0.423172	3	no
VDAC3	ENSG00000078668	NotSignificant	-0.685501	-0.224456	0.23659	0.339988	0.0778213	0.961837	0.235232	0	0	1	0.640709	0.193339	3	no
PCM1	ENSG00000078674	NotSignificant	-0.599697	-0.155762	0.288173	0.49165	0.124662	0.988722	0.226502	0	0	1	0.757386	0.120683	4	yes
TNRC6C	ENSG00000078687	NotSignificant	-0.244055	0.0195541	0.283164	0.884405	0.292615	0.961411	0.134497	0	0	1	0.961607	0.0170025	4	no
CBFA2T2	ENSG00000078699	NotSignificant	-0.0903546	0.143376	0.377107	0.229251	0.938871	0.816039	0.119253	0	0	1	0.519777	0.284183	4	no
BRINP1	ENSG00000078725	NotSignificant	-0.685138	-0.354636	-0.0241348	0.0354579	0.989949	0.609587	0.168626	0	0	1	0.162688	0.788644	3	yes
PKD2L2	ENSG00000078795	NotSignificant	-0.488786	0.412313	1.31341	0.369818	15.1315	0.00170768	0.459753	0.601714	80.1738	5.04382	0.667721	0.175405	4	yes
TP53INP2	ENSG00000078804	Up in females	0.633871	0.893622	1.15337	1.5529e-11	0.169304	0.918832	0.132529	0	0	1	2.21782e-09	8.65407	3	no
SDF4	ENSG00000078808	NotSignificant	-0.295991	-0.0319863	0.232019	0.812296	1.24541	0.536492	0.134699	0	0	1	0.930454	0.0313053	3	yes
MYH7B	ENSG00000078814	NotSignificant	-0.332006	0.417094	1.16619	0.275143	7.90952	0.0479192	0.382201	0.335251	62.071	2.63651	0.571202	0.24321	4	no
TP73	ENSG00000078900	Up in females	0.312981	0.700934	1.08889	0.000398356	2.58714	0.274289	0.197938	0.0285939	22.6947	1.29357	0.00544189	2.26425	3	no
TOLLIP	ENSG00000078902	NotSignificant	-0.393769	-0.165022	0.063724	0.157374	0.733507	0.692981	0.116709	0	0	1	0.419185	0.377594	3	yes
UBE2D4	ENSG00000078967	NotSignificant	-0.217397	0.0816811	0.380759	0.592452	0.0146439	0.992705	0.152594	0	0	1	0.820954	0.0856811	3	no
CLUL1	ENSG00000079101	NotSignificant	-0.564897	-0.00716859	0.55056	0.979902	6.2402	0.0441527	0.284561	0.163407	67.9498	3.1201	0.993442	0.00285752	3	no
RUNX1T1	ENSG00000079102	NotSignificant	-0.526798	0.0689941	0.664786	0.820448	6.65817	0.0836291	0.303981	0.200249	54.9426	2.21939	0.93403	0.029639	4	yes
CDH17	ENSG00000079112	NotSignificant	-0.116039	0.157418	0.430874	0.259205	2.91906	0.404274	0.139521	0	0	1	0.555011	0.255698	4	yes
THOC1	ENSG00000079134	NotSignificant	-0.228802	0.0312517	0.291305	0.813792	0.676897	0.878624	0.132683	0	0	1	0.930937	0.0310798	4	no
FKBP7	ENSG00000079150	NotSignificant	-0.296159	0.0425319	0.381223	0.805584	1.58255	0.453266	0.172805	0	0	1	0.927579	0.0326491	3	no
OSBPL6	ENSG00000079156	NotSignificant	-0.501561	-0.238116	0.0253295	0.0764744	0.702406	0.872638	0.134413	0	0	1	0.269557	0.56935	4	no
SLC1A3	ENSG00000079215	NotSignificant	-0.226059	0.238429	0.702918	0.314377	4.71372	0.194001	0.236988	0.0836291	36.356	1.57124	0.614285	0.21163	4	yes
XRCC5	ENSG00000079246	NotSignificant	-0.687479	-0.359752	-0.0320257	0.0314373	2.31075	0.510464	0.167211	0	0	1	0.149867	0.824294	4	no
LXN	ENSG00000079257	NotSignificant	0.152478	0.856338	1.5602	0.0171	7.13077	0.0282861	0.359119	0.268087	71.9525	3.56539	0.0975809	1.01064	3	no
SP140	ENSG00000079263	Up in females	0.315346	0.578733	0.84212	1.65803e-05	2.43788	0.486623	0.134384	0	0	1	0.00039466	3.40378	4	no
MKNK1	ENSG00000079277	NotSignificant	-0.104566	0.214893	0.534351	0.187362	2.21379	0.330583	0.162992	0.00798681	9.65729	1.1069	0.463609	0.333848	3	no
TNS1	ENSG00000079308	Up in females	0.450701	0.758399	1.0661	1.35973e-06	0.362303	0.947915	0.156992	0	0	1	4.8659e-05	4.31284	4	no
REXO1	ENSG00000079313	NotSignificant	0.000290013	0.280373	0.560457	0.0497632	3.40436	0.182285	0.142902	0.0253744	41.2519	1.70218	0.204449	0.689414	3	yes
SAR1A	ENSG00000079332	NotSignificant	-0.503953	-0.20329	0.0973723	0.185101	0.754725	0.860263	0.153402	0	0	1	0.460767	0.336518	4	no
CDC14A	ENSG00000079335	NotSignificant	-0.3461	0.150559	0.647218	0.552411	14.1958	0.00265035	0.253402	0.189894	78.867	4.73195	0.795837	0.0991757	4	yes
RAPGEF3	ENSG00000079337	NotSignificant	-0.0287636	0.663463	1.35569	0.0603096	5.14605	0.0763045	0.353183	0.213864	61.1352	2.57302	0.232507	0.633565	3	no
CEACAM1	ENSG00000079385	NotSignificant	-0.115582	0.371347	0.858275	0.134985	5.59682	0.0609068	0.248438	0.118908	64.2654	2.79841	0.382196	0.417714	3	no
SENP1	ENSG00000079387	NotSignificant	-1.13928	-0.511196	0.116886	0.110664	18.8686	0.00029104	0.320456	0.341526	84.1006	6.28955	0.339108	0.469662	4	no
DUSP13	ENSG00000079393	NotSignificant	-0.632065	-0.224917	0.182231	0.278931	0.755043	0.685558	0.207732	0	0	1	0.576012	0.239568	3	no
CIC	ENSG00000079432	NotSignificant	0.0871037	0.3751	0.663096	0.0106876	0.00537418	0.997317	0.14694	0	0	1	0.0685596	1.16393	3	yes
LIPE	ENSG00000079435	Up in females	0.364585	0.770104	1.17562	0.000197587	0.313429	0.854948	0.206901	0	0	1	0.0030522	2.51539	3	no
FDFT1	ENSG00000079459	NotSignificant	-0.267385	0.118249	0.503884	0.547843	0.687864	0.708977	0.196756	0	0	1	0.793382	0.100518	3	no
PAFAH1B3	ENSG00000079462	NotSignificant	-0.55246	-0.384344	-0.216227	7.43554e-06	2.01157	0.365758	0.0857752	0.000161708	0.57505	1.00578	0.000204217	3.68991	3	no
OPHN1	ENSG00000079482	NotSignificant	-0.796573	-0.216666	0.363242	0.463995	6.91998	0.0744923	0.295877	0.189105	56.6473	2.30666	0.73868	0.131544	4	yes
KIF22	ENSG00000079616	NotSignificant	-0.226053	0.0528691	0.331791	0.71026	0.693801	0.706876	0.14231	0	0	1	0.885711	0.052708	3	no
SCGN	ENSG00000079689	NotSignificant	-2.93149	-1.05785	0.815788	0.268472	48.1776	3.45427e-11	0.955956	2.6138	95.8487	24.0888	0.564361	0.248443	3	yes
PGM1	ENSG00000079739	NotSignificant	-0.220869	0.101211	0.423291	0.537958	0.34328	0.842282	0.164329	0	0	1	0.787591	0.103699	3	no
DDX1	ENSG00000079785	NotSignificant	-0.514334	-0.206074	0.102186	0.190111	0.287206	0.866232	0.157278	0	0	1	0.467248	0.330453	3	no
DNM2	ENSG00000079805	NotSignificant	-0.13461	0.292604	0.719817	0.179465	2.59021	0.459209	0.21797	0	0	1	0.453639	0.34329	4	yes
EPB41L2	ENSG00000079819	NotSignificant	-0.310689	-0.0191753	0.272339	0.897418	0.155797	0.984388	0.148734	0	0	1	0.965408	0.0152892	4	no
RIMS1	ENSG00000079841	NotSignificant	-0.677554	-0.451138	-0.224723	9.41168e-05	2.35483	0.502099	0.11552	0	0	1	0.00165946	2.78003	4	yes
MOXD1	ENSG00000079931	NotSignificant	-0.366335	0.193203	0.752741	0.49856	3.84715	0.278449	0.285484	0.0730678	22.0202	1.28238	0.762109	0.117983	4	no
STX7	ENSG00000079950	NotSignificant	-0.581728	-0.299476	-0.017224	0.0375652	0.800445	0.849361	0.144009	0	0	1	0.169389	0.771116	4	no
RABL2B	ENSG00000079974	NotSignificant	-0.124369	0.182933	0.490236	0.243315	0.123174	0.940271	0.15679	0	0	1	0.536501	0.27043	3	no
KEAP1	ENSG00000079999	NotSignificant	-0.581989	-0.143427	0.295135	0.521532	0.0497149	0.975449	0.22376	0	0	1	0.776099	0.110083	3	yes
DDX43	ENSG00000080007	NotSignificant	0.0536115	0.392432	0.731252	0.0232022	0.706827	0.702287	0.172871	0	0	1	0.120578	0.918733	3	no
PTPRH	ENSG00000080031	NotSignificant	0.213018	0.456154	0.69929	0.000235864	0.00576414	0.997122	0.124051	0	0	1	0.0035357	2.45152	3	no
DCT	ENSG00000080166	NotSignificant	-0.46512	-0.103483	0.258154	0.574902	0.396682	0.82009	0.184512	0	0	1	0.810414	0.0912931	3	no
SLC35C2	ENSG00000080189	NotSignificant	-0.194761	0.189171	0.573103	0.334189	1.70275	0.636322	0.195887	0	0	1	0.635857	0.196641	4	no
CRYBG3	ENSG00000080200	NotSignificant	-0.444902	-0.155949	0.133005	0.29015	1.17459	0.55583	0.147428	0	0	1	0.588429	0.230306	3	no
EPHA6	ENSG00000080224	Up in males	-1.01835	-0.688653	-0.35896	4.24148e-05	2.11323	0.549241	0.168214	0	0	1	0.000867626	3.06167	4	yes
SCTR	ENSG00000080293	NotSignificant	-0.39593	-0.044811	0.306308	0.802481	2.50737	0.473961	0.179146	0	0	1	0.926643	0.0330874	4	yes
RFX3	ENSG00000080298	Up in males	-1.26348	-0.810824	-0.358173	0.00044669	3.34165	0.341888	0.230949	0.0273283	10.2239	1.11388	0.00595714	2.22496	4	yes
RIF1	ENSG00000080345	NotSignificant	-0.779375	-0.323415	0.132545	0.164465	0.863833	0.834146	0.232637	0	0	1	0.429692	0.366843	4	no
RAB21	ENSG00000080371	NotSignificant	-0.680596	-0.317089	0.0464174	0.0873233	0.234982	0.889149	0.185466	0	0	1	0.293381	0.532568	3	no
SLC4A4	ENSG00000080493	NotSignificant	-0.677255	-0.0938045	0.489646	0.752675	9.53648	0.0229465	0.297684	0.224888	68.5418	3.17883	0.906372	0.0426936	4	yes
SMARCA2	ENSG00000080503	NotSignificant	-0.492723	-0.264968	-0.0372125	0.0225959	1.27158	0.735893	0.116204	0	0	1	0.118367	0.926771	4	yes
SESN1	ENSG00000080546	NotSignificant	-0.527314	-0.145254	0.236807	0.456182	0.664863	0.881436	0.194932	0	0	1	0.732952	0.134924	4	yes
MID2	ENSG00000080561	NotSignificant	-0.412456	-0.213339	-0.014222	0.0357328	3.53168	0.316676	0.101592	0.00742423	15.0546	1.17723	0.163567	0.786304	4	no
DNAAF6	ENSG00000080572	NotSignificant	0.0817577	0.309201	0.536645	0.0077103	1.38065	0.501412	0.116045	0	0	1	0.0535022	1.27163	3	no
COL5A3	ENSG00000080573	Up in females	0.375343	1.24887	2.1224	0.00507658	24.1822	5.60935e-06	0.445685	0.541074	91.7294	12.0911	0.0387418	1.41182	3	no
SRCAP	ENSG00000080603	NotSignificant	0.103246	0.320569	0.537891	0.00383884	2.12185	0.547505	0.110881	0	0	1	0.0314761	1.50202	4	no
CPB2	ENSG00000080618	NotSignificant	-0.587556	0.431011	1.44958	0.406897	10.9591	0.00417112	0.519687	0.661374	81.7504	5.47957	0.69515	0.157921	3	no
CHRNA3	ENSG00000080644	NotSignificant	-0.419807	0.0409402	0.501688	0.861744	0.788953	0.674033	0.23508	0	0	1	0.951094	0.0217766	3	yes
KCNN2	ENSG00000080709	NotSignificant	-0.366533	-0.0150299	0.336473	0.933211	0.422802	0.935493	0.179342	0	0	1	0.979321	0.00907513	4	yes
CNOT4	ENSG00000080802	NotSignificant	-0.581813	-0.287493	0.00682672	0.0555559	0.671254	0.879944	0.150166	0	0	1	0.219789	0.657993	4	yes
PSEN1	ENSG00000080815	NotSignificant	-0.0925833	0.315401	0.723385	0.129724	0.5546	0.906742	0.208159	0	0	1	0.373056	0.428226	4	yes
CPOX	ENSG00000080819	NotSignificant	-0.563591	-0.33231	-0.101029	0.00486074	0.786451	0.674877	0.118003	0	0	1	0.0375111	1.42584	3	yes
CLDND1	ENSG00000080822	NotSignificant	-0.474738	0.121609	0.717956	0.689391	0.0726069	0.964348	0.304264	0	0	1	0.874119	0.0584295	3	no
MOK	ENSG00000080823	NotSignificant	-0.532427	-0.247464	0.0374982	0.0887455	0.487514	0.783678	0.145392	0	0	1	0.295693	0.529159	3	no
HSP90AA1	ENSG00000080824	NotSignificant	-0.583792	-0.239602	0.104589	0.172444	2.2318	0.525711	0.175611	0	0	1	0.443807	0.352806	4	yes
RBL1	ENSG00000080839	NotSignificant	0.0749178	0.267211	0.459505	0.00645808	1.03444	0.792918	0.0981107	0	0	1	0.0467157	1.33054	4	no
DLGAP4	ENSG00000080845	NotSignificant	-0.298879	0.248106	0.795091	0.373993	0.700192	0.873159	0.279079	0	0	1	0.670238	0.173771	4	yes
IGSF9B	ENSG00000080854	NotSignificant	-0.350536	0.216066	0.782669	0.454818	3.73674	0.154375	0.289088	0.117358	46.4774	1.86837	0.731599	0.135727	3	yes
CFHR2	ENSG00000080910	NotSignificant	-0.907257	-0.214017	0.479223	0.545126	0.0374096	0.981469	0.3537	0	0	1	0.792002	0.101273	3	no
NDC80	ENSG00000080986	NotSignificant	-0.264344	0.0892483	0.442841	0.620809	0.0426028	0.978924	0.180408	0	0	1	0.838933	0.0762726	3	no
AP4E1	ENSG00000081014	NotSignificant	-0.524529	-0.24355	0.0374295	0.0893427	0.297126	0.960568	0.143359	0	0	1	0.296927	0.52735	4	no
RSBN1	ENSG00000081019	NotSignificant	-0.915916	-0.503791	-0.0916665	0.0165793	0.489864	0.921112	0.210272	0	0	1	0.095337	1.02074	4	yes
MAGI3	ENSG00000081026	NotSignificant	-0.6809	-0.446802	-0.212704	0.000183428	0.223122	0.973773	0.11944	0	0	1	0.00285031	2.54511	4	no
CXCL2	ENSG00000081041	NotSignificant	-0.109387	0.12925	0.367888	0.28844	0.942435	0.624242	0.121756	0	0	1	0.586436	0.23178	3	yes
AFP	ENSG00000081051	NotSignificant	-0.439546	-0.0998288	0.239888	0.564647	1.78919	0.408772	0.173328	0	0	1	0.804021	0.0947326	3	no
TCF7	ENSG00000081059	Up in females	0.64915	1.14102	1.63289	5.45053e-06	3.52819	0.171341	0.250958	0.0827901	43.3138	1.7641	0.000155971	3.80696	3	yes
OSTM1	ENSG00000081087	NotSignificant	-0.929699	-0.33412	0.261459	0.271532	0.336926	0.95294	0.303873	0	0	1	0.567025	0.246397	4	no
CDH7	ENSG00000081138	Up in males	-0.911568	-0.549701	-0.187834	0.00290779	2.09439	0.553048	0.184629	0	0	1	0.0254351	1.59457	4	no
IMPG2	ENSG00000081148	Up in males	-1.22718	-0.91328	-0.599378	1.18131e-08	0.285966	0.866769	0.160157	0	0	1	7.86373e-07	6.10437	3	no
PCNP	ENSG00000081154	NotSignificant	-0.416489	-0.142775	0.130939	0.30661	0.365895	0.832812	0.139652	0	0	1	0.60623	0.217363	3	no
EXD2	ENSG00000081177	NotSignificant	-0.566821	-0.0551527	0.456516	0.832681	0.411335	0.937891	0.26106	0	0	1	0.939195	0.0272443	4	no
ARG2	ENSG00000081181	NotSignificant	-1.03546	-0.326621	0.382219	0.366464	8.0594	0.0447999	0.36166	0.323261	62.7764	2.68647	0.665335	0.176959	4	yes
MEF2C	ENSG00000081189	NotSignificant	-0.26701	-0.0315586	0.203893	0.79278	0.614959	0.893	0.120131	0	0	1	0.922712	0.0349337	4	yes
CACNA1S	ENSG00000081248	NotSignificant	-0.234622	0.239034	0.71269	0.322608	6.2708	0.0434824	0.241666	0.105788	68.1061	3.1354	0.62268	0.205735	3	yes
PKP1	ENSG00000081277	NotSignificant	-0.433707	0.0381029	0.509913	0.874233	0.694249	0.706717	0.240724	0	0	1	0.956843	0.0191594	3	no
UBA5	ENSG00000081307	NotSignificant	-0.730983	-0.369106	-0.00722928	0.0455955	0.348638	0.840029	0.184634	0	0	1	0.193022	0.714393	3	no
STK17B	ENSG00000081320	Up in males	-0.970629	-0.785616	-0.600603	8.60964e-17	0.926318	0.819072	0.0943961	0	0	1	3.14552e-14	13.5023	4	no
CDC14B	ENSG00000081377	NotSignificant	0.00145425	0.473186	0.944918	0.0492979	0.304171	0.959242	0.240684	0	0	1	0.20322	0.692034	4	no
ZNF510	ENSG00000081386	NotSignificant	-0.565933	-0.23642	0.093093	0.159652	3.32574	0.344076	0.168122	0.0116965	9.79448	1.10858	0.422958	0.373702	4	no
LRP2	ENSG00000081479	NotSignificant	0.0883236	0.492506	0.896689	0.0169282	1.48289	0.686224	0.206219	0	0	1	0.0969503	1.01345	4	yes
ZNF506	ENSG00000081665	NotSignificant	-0.488287	-0.109862	0.268563	0.569354	0.850915	0.837254	0.193078	0	0	1	0.807051	0.0930988	4	no
JMJD4	ENSG00000081692	NotSignificant	-0.211781	-0.0101159	0.191549	0.921682	1.31071	0.519259	0.102892	0	0	1	0.974534	0.0112032	3	no
DUSP12	ENSG00000081721	NotSignificant	-0.314568	-0.0476259	0.219316	0.726577	0.0995629	0.951437	0.136197	0	0	1	0.894135	0.0485971	3	no
AACS	ENSG00000081760	NotSignificant	-0.745922	-0.197006	0.35191	0.481787	0.0485136	0.997199	0.280064	0	0	1	0.750474	0.124665	4	yes
DELE1	ENSG00000081791	NotSignificant	-0.249092	0.0559987	0.361089	0.719036	2.45774	0.482978	0.155661	0	0	1	0.890102	0.05056	4	no
SLC13A1	ENSG00000081800	NotSignificant	-0.54544	-0.198679	0.148083	0.26145	0.862872	0.649576	0.176922	0	0	1	0.557614	0.253667	3	no
CADPS2	ENSG00000081803	NotSignificant	-1.09141	-0.433421	0.22457	0.196691	21.6698	7.64072e-05	0.335716	0.35866	86.1559	7.22327	0.477631	0.320907	4	yes
PCDHB4	ENSG00000081818	NotSignificant	-0.571928	-0.253015	0.0658982	0.119953	0.955479	0.620184	0.162714	0	0	1	0.355292	0.449415	3	yes
HSPB11	ENSG00000081870	NotSignificant	-0.284651	0.0404896	0.36563	0.807174	0.1431	0.93095	0.165891	0	0	1	0.928242	0.032339	3	no
PHLPP1	ENSG00000081913	NotSignificant	-0.338824	0.0937475	0.526319	0.671007	5.19569	0.158016	0.220704	0.0799306	42.2598	1.7319	0.864099	0.0634363	4	no
ATP8B1	ENSG00000081923	NotSignificant	-0.336289	0.093776	0.523841	0.669109	2.269	0.518485	0.219425	0	0	1	0.863285	0.0638459	4	no
IL12RB2	ENSG00000081985	NotSignificant	-1.19987	-0.487116	0.225635	0.180408	6.186	0.102904	0.363655	0.264177	51.5034	2.062	0.455085	0.341908	4	no
SMARCD3	ENSG00000082014	NotSignificant	-0.463293	-0.100449	0.262394	0.587409	1.19977	0.548876	0.185128	0	0	1	0.817894	0.0873031	3	no
WDR70	ENSG00000082068	NotSignificant	-0.479716	-0.288825	-0.0979345	0.00302187	0.55504	0.906643	0.0973949	0	0	1	0.026214	1.58147	4	no
FYB1	ENSG00000082074	Up in females	0.383193	0.7562	1.12921	7.08401e-05	2.88129	0.410292	0.190313	0	0	1	0.00131548	2.88092	4	no
MPP4	ENSG00000082126	Up in males	-1.51278	-1.13031	-0.747838	6.94502e-09	3.70096	0.295618	0.195142	0.0325474	18.94	1.23365	4.84917e-07	6.31433	4	no
STRADB	ENSG00000082146	NotSignificant	-0.361217	0.142095	0.645406	0.580034	4.76438	0.0923483	0.256796	0.111168	58.0218	2.38219	0.812791	0.0900209	3	no
BZW1	ENSG00000082153	NotSignificant	-0.702343	-0.37829	-0.054237	0.0221373	0.422349	0.809633	0.165336	0	0	1	0.116821	0.932479	3	no
PGR	ENSG00000082175	NotSignificant	-0.0650094	0.343559	0.752128	0.0993313	5.70397	0.126935	0.208457	0.0763539	47.4051	1.90132	0.317825	0.497812	4	yes
ME2	ENSG00000082212	NotSignificant	-0.513118	-0.191886	0.129346	0.241691	3.26305	0.352819	0.163897	0.00909809	8.06142	1.08768	0.53468	0.271906	4	yes
C5orf22	ENSG00000082213	NotSignificant	-0.429392	-0.206513	0.0163657	0.0693633	0.997646	0.607245	0.113716	0	0	1	0.253772	0.595556	3	no
CCNT2	ENSG00000082258	NotSignificant	-0.696024	-0.344572	0.0068802	0.0546568	0.323223	0.850772	0.179316	0	0	1	0.217162	0.663217	3	no
FAM135A	ENSG00000082269	NotSignificant	-0.567855	-0.254501	0.0588535	0.111419	0.219678	0.974352	0.159878	0	0	1	0.340344	0.468081	4	no
COL19A1	ENSG00000082293	NotSignificant	-0.835749	-0.479153	-0.122557	0.00844908	2.41331	0.491161	0.18194	0	0	1	0.0574114	1.241	4	yes
EPB41L3	ENSG00000082397	NotSignificant	-0.702757	-0.226887	0.248983	0.350057	0.424802	0.935073	0.242795	0	0	1	0.650507	0.186748	4	no
COBLL1	ENSG00000082438	NotSignificant	0.152567	0.622056	1.09155	0.00940745	6.92751	0.0742446	0.23954	0.120882	56.6944	2.30917	0.0624381	1.20455	4	no
DLG3	ENSG00000082458	NotSignificant	-0.693775	-0.282306	0.129162	0.178715	0.46335	0.926866	0.209937	0	0	1	0.452549	0.344334	4	yes
KCNK2	ENSG00000082482	NotSignificant	-0.450563	-0.0611661	0.328231	0.758182	6.80411	0.0784105	0.198675	0.0816958	55.909	2.26804	0.909586	0.041156	4	no
TRAF5	ENSG00000082512	NotSignificant	-0.368485	-0.200798	-0.033112	0.018926	0.225623	0.893319	0.0855559	0	0	1	0.104766	0.979778	3	yes
MRPL22	ENSG00000082515	NotSignificant	-0.744738	-0.405473	-0.0662074	0.0191576	0.661173	0.718502	0.173098	0	0	1	0.105639	0.976175	3	no
GEMIN5	ENSG00000082516	NotSignificant	-0.35347	-0.0724585	0.208553	0.613296	0.491834	0.920682	0.143376	0	0	1	0.833972	0.0788485	4	no
OPRK1	ENSG00000082556	Up in males	-1.29357	-0.966337	-0.639106	7.12664e-09	2.10106	0.349752	0.166958	0.00457443	4.81005	1.05053	4.95396e-07	6.30505	3	yes
NFE2L1	ENSG00000082641	NotSignificant	-0.453859	-0.0357492	0.382361	0.866913	0.188991	0.909832	0.213325	0	0	1	0.953691	0.0205925	3	no
SEMA5B	ENSG00000082684	NotSignificant	-0.120299	0.13808	0.396459	0.294905	0.838608	0.840212	0.131828	0	0	1	0.592905	0.227015	4	no
GSK3B	ENSG00000082701	NotSignificant	-0.536444	-0.343377	-0.15031	0.000490542	1.25574	0.739669	0.0985054	0	0	1	0.00637421	2.19557	4	yes
ITGB5	ENSG00000082781	NotSignificant	-0.319458	0.256792	0.833042	0.382439	2.77803	0.42713	0.294011	0	0	1	0.6772	0.169283	4	yes
XPO1	ENSG00000082898	NotSignificant	-1.10013	-0.606082	-0.112037	0.0161975	0.34658	0.951043	0.252069	0	0	1	0.0937941	1.02782	4	no
RNF13	ENSG00000082996	NotSignificant	-0.167415	0.118577	0.404569	0.416428	1.84957	0.604208	0.145917	0	0	1	0.702845	0.15314	4	no
TRPM3	ENSG00000083067	Up in males	-0.945381	-0.641868	-0.338355	3.3992e-05	3.94462	0.267507	0.154856	0.0238415	23.947	1.31487	0.000721642	3.14168	4	yes
DOP1A	ENSG00000083097	NotSignificant	-1.02429	-0.569479	-0.114663	0.0141242	1.93149	0.586748	0.232053	0	0	1	0.0845943	1.07266	4	no
LYRM2	ENSG00000083099	NotSignificant	-0.911102	-0.418823	0.0734558	0.0954138	4.75573	0.190583	0.251167	0.0933802	36.9181	1.58524	0.309445	0.509417	4	no
BCKDHB	ENSG00000083123	NotSignificant	-0.655782	-0.27778	0.100222	0.149781	0.675895	0.878858	0.192862	0	0	1	0.406822	0.390596	4	no
KAT6A	ENSG00000083168	NotSignificant	-0.320573	0.117982	0.556537	0.598	0.286391	0.866585	0.223757	0	0	1	0.823436	0.0843702	3	no
TUT7	ENSG00000083223	NotSignificant	-0.297226	0.0265652	0.350356	0.872248	0.259733	0.967415	0.165203	0	0	1	0.956047	0.0195209	4	no
ULK2	ENSG00000083290	NotSignificant	-0.239046	0.064218	0.367482	0.678117	1.20041	0.752905	0.154729	0	0	1	0.86795	0.0615054	4	yes
GRHL2	ENSG00000083307	NotSignificant	-0.346256	0.147798	0.641853	0.557653	1.28599	0.732462	0.252073	0	0	1	0.799725	0.0970594	4	no
TNPO1	ENSG00000083312	NotSignificant	-0.850438	-0.1043	0.641837	0.784102	10.1788	0.017106	0.380689	0.403772	70.5269	3.39293	0.919639	0.0363828	4	yes
PLOD1	ENSG00000083444	Up in males	-0.837638	-0.55257	-0.267503	0.000145187	0.203979	0.903039	0.145445	0	0	1	0.00237841	2.62371	3	yes
P2RX5	ENSG00000083454	NotSignificant	-0.416357	-0.118767	0.178823	0.434089	1.32552	0.515427	0.151835	0	0	1	0.71559	0.145336	3	no
ITGAE	ENSG00000083457	NotSignificant	-0.55586	-0.154857	0.246147	0.449119	0.778409	0.854624	0.204597	0	0	1	0.727132	0.138387	4	no
DIS3	ENSG00000083520	NotSignificant	-0.27561	-0.0260529	0.223504	0.837874	1.15843	0.560337	0.127327	0	0	1	0.942055	0.0259238	3	no
PIBF1	ENSG00000083535	NotSignificant	-0.208284	0.03854	0.285364	0.759577	0.527047	0.91291	0.125933	0	0	1	0.910242	0.0408431	4	yes
TDRD3	ENSG00000083544	NotSignificant	-0.546023	-0.183605	0.178813	0.320739	0.348532	0.950657	0.18491	0	0	1	0.620726	0.2071	4	yes
NUFIP1	ENSG00000083635	Up in males	-0.773492	-0.529435	-0.285378	2.1209e-05	0.940152	0.624955	0.124521	0	0	1	0.000491241	3.30871	3	yes
PDS5B	ENSG00000083642	NotSignificant	-0.495112	-0.228431	0.0382504	0.0931825	1.06276	0.786071	0.136064	0	0	1	0.305106	0.51555	4	no
OXCT1	ENSG00000083720	NotSignificant	-0.484555	-0.122493	0.239569	0.507269	0.618171	0.89226	0.184729	0	0	1	0.767375	0.114992	4	no
RRAGB	ENSG00000083750	NotSignificant	-0.789762	-0.360511	0.0687401	0.0997439	0.217018	0.897171	0.21901	0	0	1	0.318648	0.496689	3	no
SLC27A5	ENSG00000083807	NotSignificant	-0.142239	0.0808456	0.30393	0.477525	2.17265	0.337454	0.113821	0.00313538	7.94668	1.08633	0.747798	0.126215	3	no
ZNF324	ENSG00000083812	NotSignificant	-0.311395	-0.0210321	0.269331	0.887106	0.124951	0.939436	0.148147	0	0	1	0.962394	0.016647	3	no
ZNF671	ENSG00000083814	NotSignificant	-0.547618	-0.241465	0.0646885	0.122145	0.682884	0.710745	0.156203	0	0	1	0.358806	0.445141	3	no
ZNF416	ENSG00000083817	NotSignificant	-0.512803	-0.200638	0.111527	0.207768	0.245335	0.884558	0.159271	0	0	1	0.493797	0.306451	3	no
ZNF586	ENSG00000083828	NotSignificant	-0.151722	0.0698428	0.291408	0.536688	0.0436317	0.97842	0.113046	0	0	1	0.786885	0.104089	3	no
ZNF446	ENSG00000083838	NotSignificant	-0.375677	0.0365056	0.448688	0.86219	0.0285154	0.985843	0.210301	0	0	1	0.951094	0.0217766	3	no
ZNF264	ENSG00000083844	NotSignificant	-0.182292	0.0522041	0.2867	0.662596	0.365754	0.947222	0.119643	0	0	1	0.860101	0.0654504	4	no
RPS5	ENSG00000083845	NotSignificant	-0.392769	-0.134615	0.123539	0.306768	0.758022	0.684538	0.131714	0	0	1	0.60623	0.217363	3	no
FAT1	ENSG00000083857	NotSignificant	-0.0252795	0.473324	0.971927	0.0628017	4.37805	0.112026	0.254394	0.102331	54.3175	2.18902	0.23784	0.623716	3	no
CHMP2B	ENSG00000083937	NotSignificant	-0.217972	-0.0112484	0.195476	0.915069	0.430794	0.806221	0.105473	0	0	1	0.972253	0.0122205	3	no
SMAP2	ENSG00000084070	NotSignificant	-0.948092	-0.34011	0.267873	0.272896	6.45161	0.0915906	0.310201	0.195788	53.5	2.15054	0.568669	0.24514	4	no
PPIE	ENSG00000084072	NotSignificant	-0.3967	0.116292	0.629284	0.656817	0.608116	0.737818	0.261735	0	0	1	0.856666	0.0671886	3	no
STARD7	ENSG00000084090	NotSignificant	-0.48228	-0.219931	0.0424174	0.100368	0.0257128	0.987226	0.133854	0	0	1	0.319886	0.495005	3	no
NOA1	ENSG00000084092	NotSignificant	-0.324337	-0.0264121	0.271513	0.862056	0.0350756	0.982615	0.152005	0	0	1	0.951094	0.0217766	3	no
REST	ENSG00000084093	NotSignificant	0.225762	0.420275	0.614788	2.28747e-05	0.396647	0.820105	0.099243	0	0	1	0.000517811	3.28583	3	yes
HAL	ENSG00000084110	NotSignificant	-0.772344	-0.392356	-0.0123682	0.042995	2.07843	0.353732	0.193875	0.00609755	3.77354	1.03922	0.185972	0.730552	3	no
SSH1	ENSG00000084112	NotSignificant	-0.418967	-0.181047	0.0568733	0.135844	0.0725474	0.994915	0.12139	0	0	1	0.383488	0.416248	4	no
APLP2	ENSG00000084234	NotSignificant	-0.659344	-0.17812	0.303104	0.46817	0.0813736	0.993975	0.245527	0	0	1	0.741912	0.129648	4	no
SLCO1A2	ENSG00000084453	Up in females	0.206509	0.504191	0.801872	0.000901335	1.45119	0.693581	0.151881	0	0	1	0.0103433	1.98534	4	no
WBP11	ENSG00000084463	NotSignificant	-0.324584	-0.0904226	0.143739	0.44914	0.286296	0.866626	0.119472	0	0	1	0.727132	0.138387	3	no
EIF3I	ENSG00000084623	NotSignificant	-0.618682	-0.229089	0.160504	0.249116	0.18924	0.909719	0.198776	0	0	1	0.543406	0.264875	3	no
NKAIN1	ENSG00000084628	NotSignificant	-0.0436359	0.140859	0.325353	0.134549	2.30946	0.51071	0.0941316	0	0	1	0.381684	0.418296	4	no
COL16A1	ENSG00000084636	Up in females	0.601852	1.24618	1.8905	0.000150207	6.16121	0.0459315	0.328744	0.214776	67.5388	3.0806	0.00243777	2.61301	3	no
TXLNA	ENSG00000084652	NotSignificant	-0.295039	-0.0109478	0.273143	0.939793	0.308481	0.857066	0.144947	0	0	1	0.981659	0.00803922	3	no
APOB	ENSG00000084674	NotSignificant	-0.318717	0.0154822	0.349682	0.927653	0.348498	0.840088	0.170513	0	0	1	0.976912	0.0101446	3	yes
NCOA1	ENSG00000084676	NotSignificant	-0.806831	-0.460301	-0.113771	0.00922907	0.581626	0.900626	0.176804	0	0	1	0.0615663	1.21066	4	no
AGBL5	ENSG00000084693	NotSignificant	-0.14689	0.235374	0.617638	0.2275	6.02533	0.0491604	0.195036	0.0752294	66.8068	3.01267	0.517375	0.286195	3	no
EFR3B	ENSG00000084710	NotSignificant	-0.134581	0.2121	0.558781	0.230485	0.104903	0.991243	0.176881	0	0	1	0.520881	0.283261	4	no
KIF3C	ENSG00000084731	NotSignificant	-0.272523	-0.0291812	0.214161	0.814181	0.629452	0.889658	0.124156	0	0	1	0.930937	0.0310798	4	yes
RAB10	ENSG00000084733	NotSignificant	-0.503222	-0.242763	0.0176966	0.0677304	0.526906	0.912942	0.13289	0	0	1	0.249717	0.602552	4	no
GCKR	ENSG00000084734	NotSignificant	-0.359455	0.0115105	0.382476	0.951507	0.212448	0.899223	0.189272	0	0	1	0.985982	0.00613082	3	no
HADHA	ENSG00000084754	NotSignificant	-0.104038	0.338832	0.781702	0.133736	5.45307	0.141472	0.225958	0.0885818	44.9852	1.81769	0.379925	0.420302	4	no
MAPRE3	ENSG00000084764	NotSignificant	-0.601855	-0.120494	0.360867	0.623697	0.0688761	0.966148	0.245597	0	0	1	0.840116	0.0756605	3	no
CAD	ENSG00000084774	NotSignificant	-0.307151	0.048299	0.403749	0.789991	0.348174	0.840224	0.181355	0	0	1	0.921811	0.0353579	3	no
CD82	ENSG00000085117	Up in females	0.839339	1.056	1.27266	1.26242e-21	0.280787	0.869016	0.110544	0	0	1	9.91628e-19	18.0037	3	no
ATRX	ENSG00000085224	NotSignificant	-0.403732	-0.191194	0.0213447	0.0778786	2.62337	0.453406	0.10844	0	0	1	0.272488	0.564652	4	no
FCN1	ENSG00000085265	NotSignificant	-0.365565	-0.0282289	0.309107	0.869721	1.26144	0.532209	0.172113	0	0	1	0.954875	0.0200534	3	no
MYNN	ENSG00000085274	NotSignificant	-0.522784	-0.241327	0.0401288	0.092856	0.34547	0.84136	0.143603	0	0	1	0.30429	0.516712	3	no
MECOM	ENSG00000085276	Up in females	0.229233	0.537404	0.845574	0.000631094	1.27145	0.735925	0.157233	0	0	1	0.00783135	2.10616	4	no
SCAMP1	ENSG00000085365	NotSignificant	-0.69987	-0.493729	-0.287588	2.67492e-06	2.57275	0.462287	0.105176	0	0	1	8.63386e-05	4.06379	4	no
PREP	ENSG00000085377	NotSignificant	-0.762635	-0.471013	-0.179391	0.00154746	2.70146	0.43998	0.148789	0	0	1	0.0156741	1.80482	4	yes
HACE1	ENSG00000085382	NotSignificant	-0.786952	0.0583441	0.90364	0.89239	4.63248	0.200774	0.431281	0.257262	35.2398	1.54416	0.964365	0.0157584	4	no
SEH1L	ENSG00000085415	NotSignificant	-0.69268	-0.225967	0.240746	0.342646	0.476377	0.92405	0.238123	0	0	1	0.643049	0.191756	4	yes
WDR47	ENSG00000085433	Up in males	-0.908565	-0.552753	-0.196941	0.00232834	1.11972	0.772316	0.18154	0	0	1	0.0213783	1.67003	4	no
WDFY1	ENSG00000085449	NotSignificant	-0.345032	-0.0311054	0.282821	0.846017	0.853073	0.836735	0.160169	0	0	1	0.945502	0.0243374	4	yes
OVGP1	ENSG00000085465	NotSignificant	-0.220959	0.0516163	0.324191	0.710526	0.45238	0.797566	0.139072	0	0	1	0.885902	0.0526142	3	no
SLC25A24	ENSG00000085491	NotSignificant	-0.228908	0.129999	0.488906	0.477758	0.0875303	0.957179	0.183119	0	0	1	0.748014	0.12609	3	no
MAP3K4	ENSG00000085511	NotSignificant	-0.631784	-0.334257	-0.0367297	0.0276708	1.48217	0.686391	0.151802	0	0	1	0.137046	0.863135	4	no
PILRA	ENSG00000085514	NotSignificant	-0.0201685	0.320388	0.660944	0.0651991	0.431862	0.805791	0.173756	0	0	1	0.24376	0.613038	3	no
IGSF9	ENSG00000085552	NotSignificant	-0.102798	0.207929	0.518657	0.189673	0.675277	0.713453	0.158537	0	0	1	0.466608	0.331048	3	no
ABCB1	ENSG00000085563	NotSignificant	-0.521924	-0.336928	-0.151931	0.000357512	0.574761	0.902185	0.0943878	0	0	1	0.00499245	2.30169	4	yes
ZNF213	ENSG00000085644	NotSignificant	-0.0366539	0.225582	0.487818	0.0917938	0.548242	0.76024	0.133796	0	0	1	0.301943	0.520075	3	no
AKR1B1	ENSG00000085662	NotSignificant	-1.05196	-0.474272	0.103418	0.107596	0.118264	0.942582	0.294745	0	0	1	0.333794	0.476521	3	yes
CPNE3	ENSG00000085719	NotSignificant	-0.59619	-0.228856	0.138478	0.22205	1.89718	0.594018	0.187419	0	0	1	0.511147	0.291454	4	yes
CTTN	ENSG00000085733	NotSignificant	-0.294227	0.438256	1.17074	0.240926	12.0044	0.00736807	0.373723	0.375155	75.0092	4.00147	0.533937	0.27251	4	yes
WNT11	ENSG00000085741	NotSignificant	-0.427026	-0.184684	0.0576583	0.135268	2.05379	0.358117	0.123646	0.0014222	2.61902	1.02689	0.382684	0.417159	3	no
MTIF2	ENSG00000085760	NotSignificant	-0.649632	-0.284442	0.0807474	0.126862	0.230219	0.891268	0.186325	0	0	1	0.367441	0.434812	3	no
DDHD2	ENSG00000085788	NotSignificant	-0.349244	0.0520311	0.453306	0.799389	0.563066	0.754626	0.204736	0	0	1	0.924772	0.0339653	3	yes
TTC39A	ENSG00000085831	NotSignificant	-0.515273	0.0129779	0.541229	0.961595	0.310841	0.856055	0.269521	0	0	1	0.988581	0.00498768	3	no
EPS15	ENSG00000085832	NotSignificant	-0.310237	-0.104265	0.101707	0.321124	2.5908	0.459105	0.10509	0	0	1	0.621059	0.206867	4	yes
ORC1	ENSG00000085840	NotSignificant	-0.342186	-0.0682546	0.205677	0.625296	1.85556	0.39543	0.139764	0	0	1	0.840524	0.0754498	3	no
MGST2	ENSG00000085871	NotSignificant	-0.625029	-0.415435	-0.205841	0.000102402	2.95582	0.398487	0.106938	0	0	1	0.00177368	2.75112	4	yes
USP40	ENSG00000085982	NotSignificant	-0.158859	0.224682	0.608223	0.2509	0.177508	0.981136	0.195688	0	0	1	0.545934	0.26286	4	no
POMGNT1	ENSG00000085998	NotSignificant	-0.309342	0.100046	0.509435	0.631956	0.290422	0.86484	0.208876	0	0	1	0.844208	0.0735507	3	no
RAD54L	ENSG00000085999	NotSignificant	-0.23749	0.231831	0.701152	0.332961	0.74659	0.688462	0.239454	0	0	1	0.634808	0.197358	3	no
MAST2	ENSG00000086015	NotSignificant	-0.341309	0.146401	0.63411	0.556303	0.0782735	0.994311	0.248836	0	0	1	0.798859	0.0975297	4	no
DNAJA1	ENSG00000086061	NotSignificant	-0.738943	-0.272362	0.194219	0.252578	3.12464	0.372804	0.238056	0.00949278	3.989	1.04155	0.547991	0.261227	4	no
B4GALT1	ENSG00000086062	Up in females	0.934081	1.31242	1.69076	1.05431e-11	0.795381	0.67187	0.193035	0	0	1	1.56257e-09	8.80616	3	no
CHMP5	ENSG00000086065	NotSignificant	-0.450445	-0.0561138	0.338218	0.780318	0.320004	0.852142	0.201193	0	0	1	0.917976	0.0371685	3	no
NFX1	ENSG00000086102	NotSignificant	0.0751557	0.28515	0.495145	0.00778114	0.695436	0.874277	0.107142	0	0	1	0.0539222	1.26823	4	no
AQP6	ENSG00000086159	Up in females	0.753694	0.998233	1.24277	1.23624e-15	1.16124	0.55955	0.124767	0	0	1	3.66441e-13	12.436	3	no
DIMT1	ENSG00000086189	NotSignificant	-0.76647	0.12885	1.02417	0.777892	6.70619	0.034976	0.456804	0.430942	70.1768	3.35309	0.917279	0.0374987	3	no
IPO11	ENSG00000086200	NotSignificant	-0.623954	-0.336007	-0.0480594	0.0221906	0.710826	0.870655	0.146914	0	0	1	0.117024	0.931725	4	no
FOLH1	ENSG00000086205	Up in females	0.310028	0.784644	1.25926	0.00119425	2.46065	0.292198	0.242155	0.0347452	18.7207	1.23032	0.0129262	1.88853	3	yes
EIF2AK1	ENSG00000086232	NotSignificant	-0.377448	-0.0978667	0.181715	0.492663	0.239813	0.887003	0.142646	0	0	1	0.758199	0.120217	3	no
EPDR1	ENSG00000086289	Up in males	-0.843798	-0.502012	-0.160226	0.0039922	0.665712	0.881238	0.174384	0	0	1	0.0324793	1.48839	4	no
SNX10	ENSG00000086300	NotSignificant	-0.865113	-0.483107	-0.101101	0.0131868	0.164886	0.983048	0.194905	0	0	1	0.0805112	1.09414	4	no
SEPHS1	ENSG00000086475	NotSignificant	-0.12633	0.0660481	0.258426	0.501008	0.00557485	0.997216	0.0981537	0	0	1	0.763491	0.117196	3	no
MRPL28	ENSG00000086504	NotSignificant	-0.408013	-0.187816	0.0323814	0.0945757	1.02732	0.598301	0.112348	0	0	1	0.307871	0.511631	3	no
HBQ1	ENSG00000086506	NotSignificant	-0.640313	-0.28057	0.0791732	0.126361	2.68765	0.260846	0.183546	0.0265525	25.5856	1.34383	0.366802	0.435568	3	no
ITPKC	ENSG00000086544	NotSignificant	-0.37199	0.0254033	0.422796	0.900293	5.03161	0.169497	0.202755	0.0620699	40.377	1.6772	0.966556	0.0147731	4	no
CEACAM6	ENSG00000086548	NotSignificant	-0.160136	0.145668	0.451472	0.350501	0.0157186	0.900228	0.156025	0	0	1	0.650931	0.186465	2	no
FAT2	ENSG00000086570	NotSignificant	0.102325	0.433091	0.763857	0.0102791	0.950995	0.621576	0.168761	0	0	1	0.0667291	1.17568	3	no
RBM22	ENSG00000086589	NotSignificant	-0.25415	-0.0210384	0.212074	0.859597	0.55373	0.758157	0.118937	0	0	1	0.950393	0.0220969	3	no
TMED2	ENSG00000086598	NotSignificant	-0.666294	-0.370059	-0.0738246	0.014349	0.21648	0.897412	0.151143	0	0	1	0.0855167	1.06795	3	no
ZFAND6	ENSG00000086666	NotSignificant	-1.16126	-0.460095	0.241065	0.198404	11.205	0.0106676	0.357741	0.36317	73.2262	3.73499	0.480266	0.318518	4	no
HSD17B2	ENSG00000086696	NotSignificant	-0.540252	-0.140792	0.258667	0.489689	2.72672	0.2558	0.20381	0.0341531	26.6517	1.36336	0.755745	0.121625	3	no
TXLNG	ENSG00000086712	NotSignificant	-0.199191	0.021004	0.241199	0.851694	0.261252	0.877546	0.112347	0	0	1	0.947505	0.0234186	3	no
PPEF1	ENSG00000086717	NotSignificant	-0.974977	-0.461908	0.0511612	0.0776438	4.15031	0.245685	0.261775	0.0766734	27.7162	1.38344	0.27203	0.565383	4	yes
LAT2	ENSG00000086730	NotSignificant	-0.496709	-0.0156701	0.465369	0.949092	0.337175	0.844857	0.245433	0	0	1	0.9852	0.00647567	3	no
HUWE1	ENSG00000086758	NotSignificant	-0.134646	0.0665637	0.267774	0.516733	0.111996	0.99036	0.10266	0	0	1	0.773154	0.111734	4	yes
ZW10	ENSG00000086827	NotSignificant	-0.482036	-0.195331	0.0913727	0.181771	0.41401	0.813016	0.14628	0	0	1	0.456461	0.340596	3	no
ALG9	ENSG00000086848	NotSignificant	-0.373259	-0.0350515	0.303156	0.839034	0.538612	0.91033	0.172558	0	0	1	0.942225	0.0258456	4	yes
MYBPC2	ENSG00000086967	NotSignificant	-0.610964	-0.296859	0.0172462	0.0639755	1.08072	0.582538	0.160261	0	0	1	0.240157	0.619505	3	no
NOX4	ENSG00000086991	NotSignificant	-0.118735	0.213252	0.545238	0.208036	1.71802	0.632936	0.169384	0	0	1	0.494066	0.306215	4	yes
ACOX3	ENSG00000087008	NotSignificant	-0.222789	0.066563	0.355915	0.65208	1.47804	0.477582	0.147631	0	0	1	0.853544	0.0687741	3	no
PPP1R15A	ENSG00000087074	Up in females	0.515544	0.811163	1.10678	7.53016e-08	3.15746	0.206237	0.150829	0.0258909	36.6579	1.57873	3.99658e-06	5.39831	3	no
HSD17B14	ENSG00000087076	Up in females	0.48993	0.891065	1.2922	1.33807e-05	1.26819	0.736701	0.204665	0	0	1	0.000332613	3.47806	4	no
TRIP6	ENSG00000087077	NotSignificant	-0.0172887	0.301864	0.621016	0.0637691	1.33123	0.513958	0.162836	0	0	1	0.239496	0.620702	3	yes
ACHE	ENSG00000087085	NotSignificant	-0.457484	-0.0884397	0.280604	0.638572	1.00873	0.603888	0.188291	0	0	1	0.846677	0.0722821	3	yes
FTL	ENSG00000087086	NotSignificant	-0.0812648	0.284903	0.651072	0.127263	1.26176	0.532124	0.186824	0	0	1	0.36779	0.4344	3	yes
SRRT	ENSG00000087087	NotSignificant	0.121572	0.37501	0.628448	0.0037299	0.25891	0.878574	0.129307	0	0	1	0.0308404	1.51088	3	no
BAX	ENSG00000087088	NotSignificant	-0.235468	0.0428889	0.321245	0.76266	0.148212	0.928573	0.142021	0	0	1	0.911687	0.0401541	3	yes
NLK	ENSG00000087095	NotSignificant	-0.191662	0.0326373	0.256936	0.775499	0.448659	0.930017	0.11444	0	0	1	0.916662	0.0377907	4	no
ADAMTS2	ENSG00000087116	NotSignificant	-0.735002	-0.00715142	0.7207	0.984636	16.0736	0.00109525	0.371359	0.388836	81.3359	5.35787	0.995112	0.00212805	4	no
ATXN7L3	ENSG00000087152	NotSignificant	-0.199957	0.12856	0.457076	0.443081	0.319094	0.85253	0.167614	0	0	1	0.723251	0.140711	3	no
PGS1	ENSG00000087157	NotSignificant	-0.430392	-0.12093	0.188532	0.443732	2.27774	0.320181	0.157892	0.0113343	12.1936	1.13887	0.723587	0.140509	3	no
PSMC5	ENSG00000087191	NotSignificant	-0.271536	-0.00182637	0.267883	0.989411	0.303806	0.859072	0.137609	0	0	1	0.996498	0.0015234	3	no
UIMC1	ENSG00000087206	NotSignificant	-0.532516	-0.125824	0.280868	0.544261	0.0904716	0.992956	0.2075	0	0	1	0.791332	0.101641	4	no
CETP	ENSG00000087237	NotSignificant	-0.62755	-0.451078	-0.274607	5.44708e-07	1.67491	0.432811	0.0900382	0	0	1	2.17745e-05	4.66205	3	no
MMP2	ENSG00000087245	Up in females	0.315498	0.775639	1.23578	0.000953763	4.72071	0.0943868	0.23477	0.0963853	57.6335	2.36035	0.0108263	1.96552	3	yes
MT3	ENSG00000087250	NotSignificant	-0.964378	-0.18835	0.587677	0.634285	12.8051	0.00165736	0.39594	0.396539	84.3812	6.40253	0.844888	0.0732006	3	no
LPCAT2	ENSG00000087253	Up in females	0.400207	0.652321	0.904434	3.95251e-07	1.05634	0.787623	0.128632	0	0	1	1.62976e-05	4.78788	4	yes
GNAO1	ENSG00000087258	NotSignificant	-0.0948025	0.233272	0.561347	0.163438	1.55522	0.669585	0.167388	0	0	1	0.428382	0.368168	4	yes
OGFOD1	ENSG00000087263	NotSignificant	-0.126626	0.0742108	0.275048	0.46893	1.83723	0.606867	0.10247	0	0	1	0.742331	0.129402	4	no
SH3BP2	ENSG00000087266	NotSignificant	-0.0571047	0.297185	0.651476	0.100165	2.84872	0.240663	0.180764	0.030329	29.793	1.42436	0.319367	0.49571	3	no
NOP14	ENSG00000087269	NotSignificant	-0.412726	0.0474094	0.507544	0.839962	0.399525	0.818925	0.234767	0	0	1	0.942361	0.0257825	3	no
ADD1	ENSG00000087274	NotSignificant	-0.161197	0.0552101	0.271618	0.617056	0.352436	0.949883	0.110414	0	0	1	0.836478	0.0775456	4	no
L2HGDH	ENSG00000087299	NotSignificant	-0.622744	-0.0751756	0.472393	0.787866	0.176519	0.981288	0.279377	0	0	1	0.921236	0.0356289	4	no
TXNDC16	ENSG00000087301	NotSignificant	-0.189584	0.0932168	0.376017	0.518251	0.0402993	0.997874	0.144289	0	0	1	0.774332	0.111073	4	no
RTRAF	ENSG00000087302	NotSignificant	-0.575608	-0.182252	0.211105	0.363826	0.0161634	0.991951	0.200696	0	0	1	0.663176	0.178371	3	no
NID2	ENSG00000087303	Up in females	0.522737	1.03792	1.5531	7.85858e-05	4.46005	0.107526	0.262853	0.114606	55.1575	2.23003	0.00143223	2.84399	3	no
GMCL1	ENSG00000087338	NotSignificant	-0.358014	-0.0596433	0.238727	0.695213	1.67045	0.643523	0.152233	0	0	1	0.877958	0.0565264	4	no
SF3B2	ENSG00000087365	NotSignificant	-0.184077	0.0371887	0.258454	0.741841	0.0667387	0.967181	0.112893	0	0	1	0.901184	0.0451868	3	no
KLHL42	ENSG00000087448	NotSignificant	-0.323103	-0.11581	0.0914829	0.273522	0.348594	0.840047	0.105764	0	0	1	0.569218	0.244722	3	no
GNAS	ENSG00000087460	NotSignificant	-0.297849	-0.0813733	0.135103	0.461275	0.269567	0.965647	0.110449	0	0	1	0.736696	0.132712	4	yes
DNM1L	ENSG00000087470	NotSignificant	-0.299832	-0.0963921	0.107048	0.353069	1.14517	0.766184	0.103798	0	0	1	0.653092	0.185026	4	no
PTHLH	ENSG00000087494	NotSignificant	-0.722557	-0.489681	-0.256805	3.76715e-05	0.143388	0.930816	0.118817	0	0	1	0.000782829	3.10633	3	no
PHACTR3	ENSG00000087495	NotSignificant	-0.25097	0.102882	0.456735	0.568774	3.669	0.299496	0.18054	0.0241846	18.2338	1.223	0.806615	0.0933335	4	yes
ERGIC2	ENSG00000087502	NotSignificant	-0.668659	-0.418244	-0.167829	0.00106212	0.233174	0.972064	0.127765	0	0	1	0.0117838	1.92871	4	no
TFAP2C	ENSG00000087510	NotSignificant	-0.34063	0.437379	1.21539	0.270528	16.8473	0.000219608	0.396951	0.396519	88.1287	8.42367	0.566561	0.246753	3	yes
AURKA	ENSG00000087586	NotSignificant	-0.109165	0.297311	0.703788	0.15169	0.334983	0.845784	0.20739	0	0	1	0.410234	0.386968	3	no
CASS4	ENSG00000087589	NotSignificant	-0.687817	-0.413993	-0.14017	0.00304395	0.220808	0.895472	0.139709	0	0	1	0.0263473	1.57926	3	no
PIR	ENSG00000087842	NotSignificant	-1.13285	-0.527088	0.0786754	0.0881184	9.35569	0.0249172	0.309069	0.24821	67.9339	3.11856	0.294415	0.53104	4	no
AAMDC	ENSG00000087884	NotSignificant	-0.274692	0.132688	0.540068	0.523225	0.219498	0.896059	0.207851	0	0	1	0.777072	0.109539	3	no
RFX2	ENSG00000087903	NotSignificant	-0.150495	0.113878	0.378251	0.398529	0.227229	0.973078	0.134886	0	0	1	0.6893	0.161591	4	yes
METTL2A	ENSG00000087995	NotSignificant	-0.0329189	0.208801	0.450521	0.0904472	0.823525	0.662482	0.123329	0	0	1	0.299395	0.523755	3	no
SULT2B1	ENSG00000088002	NotSignificant	-0.391925	0.152115	0.696155	0.583683	8.07142	0.0176731	0.277577	0.173699	75.2212	4.03571	0.815226	0.0887217	3	yes
ALG6	ENSG00000088035	NotSignificant	-0.618223	-0.137871	0.342482	0.573742	0.103524	0.949555	0.245082	0	0	1	0.809474	0.0917971	3	no
PTPN4	ENSG00000088179	NotSignificant	-0.6514	-0.348571	-0.045742	0.0240697	0.227648	0.973007	0.154507	0	0	1	0.123614	0.907932	4	yes
DDX18	ENSG00000088205	NotSignificant	-0.647137	-0.155809	0.33552	0.534246	0.125386	0.939232	0.250683	0	0	1	0.785253	0.10499	3	no
KHSRP	ENSG00000088247	NotSignificant	-0.190509	0.00630482	0.203118	0.949937	0.188245	0.910171	0.100417	0	0	1	0.985635	0.00628379	3	yes
GNA11	ENSG00000088256	NotSignificant	-0.0603902	0.177077	0.414545	0.143871	1.0849	0.581321	0.121159	0	0	1	0.397016	0.401192	3	no
EDEM2	ENSG00000088298	NotSignificant	0.0523662	0.473468	0.89457	0.0275458	1.15984	0.762651	0.214852	0	0	1	0.136512	0.864828	4	yes
REM1	ENSG00000088320	NotSignificant	-0.284075	0.0436241	0.371323	0.794158	0.232426	0.890285	0.167196	0	0	1	0.923162	0.0347219	3	no
TPX2	ENSG00000088325	NotSignificant	-0.595354	-0.291281	0.012792	0.0604481	0.509851	0.916722	0.155142	0	0	1	0.232807	0.633003	4	no
PDRG1	ENSG00000088356	NotSignificant	-0.532276	-0.194194	0.143888	0.26025	0.846527	0.654906	0.172494	0	0	1	0.556338	0.254661	3	no
EPB41L1	ENSG00000088367	NotSignificant	-0.0693966	0.201938	0.473273	0.144652	0.221713	0.97401	0.138439	0	0	1	0.398542	0.399526	4	yes
SLC15A1	ENSG00000088386	NotSignificant	-0.435734	-0.157686	0.120362	0.266339	2.61379	0.270659	0.141864	0.0150578	23.4829	1.3069	0.562577	0.249818	3	no
DOCK9	ENSG00000088387	NotSignificant	-0.326992	-0.0652232	0.196546	0.625302	0.135262	0.987293	0.133558	0	0	1	0.840524	0.0754498	4	no
ANKRD10	ENSG00000088448	NotSignificant	-0.655643	-0.182538	0.290567	0.449522	0.739466	0.863884	0.241385	0	0	1	0.727516	0.138158	4	no
TGDS	ENSG00000088451	NotSignificant	-0.613148	-0.180161	0.252825	0.414774	6.24291	0.044093	0.220916	0.0912721	67.9636	3.12145	0.701853	0.153754	3	no
DOCK3	ENSG00000088538	NotSignificant	-0.729938	-0.295654	0.13863	0.182101	0.12367	0.988853	0.221578	0	0	1	0.456999	0.340085	4	yes
C3orf18	ENSG00000088543	NotSignificant	-0.233295	0.146918	0.52713	0.448841	0.488894	0.783138	0.19399	0	0	1	0.727088	0.138413	3	yes
COQ9	ENSG00000088682	NotSignificant	-0.136201	0.0929745	0.32215	0.426532	0.331757	0.847149	0.116929	0	0	1	0.710963	0.148153	3	no
TMEM40	ENSG00000088726	NotSignificant	-0.413963	-0.17721	0.059543	0.142366	0.467256	0.791656	0.120795	0	0	1	0.394522	0.403929	3	no
KIF9	ENSG00000088727	NotSignificant	0.0526106	0.321676	0.590741	0.0191192	1.35626	0.507566	0.137281	0	0	1	0.105465	0.976894	3	no
ARHGAP28	ENSG00000088756	NotSignificant	-0.42775	-0.221911	-0.0160716	0.0346012	1.75475	0.624831	0.105022	0	0	1	0.159878	0.796211	4	no
CRLS1	ENSG00000088766	NotSignificant	-0.272716	0.0238361	0.320388	0.874822	0.24239	0.970472	0.151305	0	0	1	0.956852	0.0191552	4	no
PPP1R13B	ENSG00000088808	NotSignificant	-0.57798	-0.139425	0.299131	0.533214	0.604262	0.895456	0.223757	0	0	1	0.78427	0.105534	4	yes
ATRN	ENSG00000088812	NotSignificant	-0.3567	-0.0734366	0.209827	0.611366	0.193148	0.978688	0.144525	0	0	1	0.833255	0.0792219	4	yes
SMOX	ENSG00000088826	NotSignificant	-0.146389	0.241072	0.628532	0.22267	1.06388	0.587463	0.197688	0	0	1	0.511696	0.290988	3	no
SIGLEC1	ENSG00000088827	Up in females	0.477959	0.831103	1.18425	3.97563e-06	0.557884	0.756584	0.180179	0	0	1	0.000118966	3.92458	3	no
FKBP1A	ENSG00000088832	NotSignificant	-0.368211	0.00808729	0.384386	0.966401	1.45227	0.483776	0.191992	0	0	1	0.990097	0.00432205	3	yes
NSFL1C	ENSG00000088833	NotSignificant	-0.331393	0.0715792	0.474551	0.727731	8.49905e-05	0.999958	0.205602	0	0	1	0.894893	0.0482289	3	no
SLC4A11	ENSG00000088836	NotSignificant	-0.149554	0.178071	0.505695	0.286748	0.902516	0.636827	0.167158	0	0	1	0.584423	0.233273	3	no
DNAAF9	ENSG00000088854	NotSignificant	-0.280587	0.183187	0.646961	0.43883	0.522665	0.913885	0.236624	0	0	1	0.719638	0.142886	4	no
ZNF343	ENSG00000088876	NotSignificant	-0.988127	-0.489914	0.00829987	0.0539407	8.80439	0.0320079	0.254195	0.144817	65.9261	2.9348	0.215338	0.666878	4	no
EBF4	ENSG00000088881	NotSignificant	0.150341	0.411991	0.673641	0.00202776	0.566913	0.903963	0.133497	0	0	1	0.0193184	1.71403	4	no
CPXM1	ENSG00000088882	NotSignificant	-0.396291	0.136676	0.669642	0.615232	0.291544	0.864355	0.271927	0	0	1	0.834975	0.0783266	3	no
MAVS	ENSG00000088888	NotSignificant	0.0972727	0.385966	0.67466	0.00878382	0.412784	0.937589	0.147295	0	0	1	0.0591486	1.22806	4	no
LZTS3	ENSG00000088899	NotSignificant	-0.178613	0.0364081	0.251429	0.739989	0.0278478	0.986173	0.109706	0	0	1	0.900761	0.0453904	3	no
XRN2	ENSG00000088930	NotSignificant	-0.624616	-0.324285	-0.0239545	0.03432	0.267204	0.966074	0.153233	0	0	1	0.159047	0.798476	4	no
DYNLL1	ENSG00000088986	NotSignificant	-0.502786	-0.329	-0.155215	0.000206863	0.175365	0.916051	0.0886677	0	0	1	0.00316746	2.49929	3	no
TESC	ENSG00000088992	NotSignificant	0.17259	0.443495	0.714399	0.00133365	0.563864	0.904653	0.138219	0	0	1	0.0140145	1.85342	4	no
SNX5	ENSG00000089006	NotSignificant	-0.235307	0.0533595	0.342026	0.717131	0.364785	0.833274	0.147282	0	0	1	0.889408	0.050899	3	no
RPL6	ENSG00000089009	NotSignificant	-0.761684	-0.189682	0.38232	0.515728	4.41831	0.109793	0.291843	0.14076	54.7338	2.20915	0.773065	0.111784	3	no
SIRPG	ENSG00000089012	NotSignificant	-0.398838	-0.0672847	0.264269	0.690814	0.202735	0.903601	0.169163	0	0	1	0.874606	0.0581876	3	no
MAPKAPK5	ENSG00000089022	NotSignificant	-0.63328	-0.135253	0.362774	0.59453	0.0447965	0.997512	0.2541	0	0	1	0.822273	0.0849842	4	no
P2RX7	ENSG00000089041	NotSignificant	-0.513234	0.116784	0.746803	0.716372	11.8236	0.00801264	0.321444	0.300774	74.627	3.94119	0.889102	0.0510483	4	yes
ESF1	ENSG00000089048	NotSignificant	-0.12862	0.141793	0.412205	0.304081	1.49096	0.684358	0.137968	0	0	1	0.603551	0.219286	4	no
RBBP9	ENSG00000089050	NotSignificant	-0.423297	-0.00140233	0.420492	0.994802	0.0241227	0.988011	0.215256	0	0	1	0.997957	0.000888067	3	no
ANAPC5	ENSG00000089053	NotSignificant	-0.21413	0.114386	0.442903	0.49496	0.214866	0.975155	0.167613	0	0	1	0.759809	0.119296	4	no
SLC23A2	ENSG00000089057	NotSignificant	-0.428568	-0.107307	0.213954	0.512683	0.24138	0.970648	0.163912	0	0	1	0.771579	0.11262	4	yes
SLC8B1	ENSG00000089060	NotSignificant	-0.194951	0.166273	0.527497	0.366962	0.835264	0.658605	0.184301	0	0	1	0.665701	0.176721	3	no
TMEM230	ENSG00000089063	NotSignificant	-0.404542	-0.105366	0.19381	0.490021	0.41399	0.813024	0.152644	0	0	1	0.755789	0.121599	3	no
DZANK1	ENSG00000089091	NotSignificant	-0.306566	0.0536524	0.413871	0.770344	0.0253907	0.987385	0.183788	0	0	1	0.914782	0.0386824	3	no
KDM2B	ENSG00000089094	NotSignificant	-0.242592	0.242664	0.727919	0.327023	1.85119	0.603859	0.247584	0	0	1	0.627893	0.202114	4	yes
TASP1	ENSG00000089123	NotSignificant	-0.382684	-0.132761	0.117163	0.297809	0.589827	0.898757	0.127514	0	0	1	0.596485	0.2244	4	no
OAS1	ENSG00000089127	NotSignificant	-0.363988	-0.0253064	0.313375	0.883567	2.43495	0.295977	0.1728	0.0195814	17.8626	1.21747	0.961274	0.0171528	3	no
RPLP0	ENSG00000089157	NotSignificant	-0.222461	0.0135321	0.249525	0.910517	1.19967	0.548902	0.120407	0	0	1	0.97037	0.0130628	3	yes
PXN	ENSG00000089159	NotSignificant	-0.0927091	0.307986	0.708681	0.131942	0.155932	0.924996	0.20444	0	0	1	0.37685	0.423831	3	no
SIRT4	ENSG00000089163	NotSignificant	-0.915696	-0.450895	0.0139053	0.057259	2.54496	0.280136	0.237147	0.0380374	21.4132	1.27248	0.223877	0.64999	3	no
RPH3A	ENSG00000089169	NotSignificant	-0.244216	0.0847108	0.413638	0.613726	0.3022	0.959614	0.167823	0	0	1	0.834271	0.0786926	4	no
KIF16B	ENSG00000089177	NotSignificant	-0.333406	-0.0317906	0.269825	0.836336	0.160237	0.983738	0.153888	0	0	1	0.941313	0.0262661	4	no
TRMT6	ENSG00000089195	NotSignificant	-0.574464	-0.287895	-0.00132717	0.0489484	1.81162	0.404214	0.146211	0	0	1	0.202576	0.693412	3	no
CHGB	ENSG00000089199	NotSignificant	-0.757699	0.127213	1.01213	0.778127	22.2947	1.44135e-05	0.451494	0.549314	91.0293	11.1473	0.917279	0.0374987	3	yes
PEBP1	ENSG00000089220	NotSignificant	-0.573292	-0.305392	-0.0374922	0.0254661	1.35827	0.507055	0.136686	0	0	1	0.129049	0.889247	3	no
BRAP	ENSG00000089234	NotSignificant	-0.260328	-0.0162407	0.227847	0.896243	0.140615	0.986553	0.124537	0	0	1	0.965287	0.0153434	4	yes
ERP29	ENSG00000089248	NotSignificant	-0.211246	0.0896677	0.390581	0.559194	0.0218425	0.989138	0.15353	0	0	1	0.800264	0.0967667	3	yes
NOS1	ENSG00000089250	Up in males	-0.838402	-0.541434	-0.244466	0.000352355	2.17561	0.536769	0.151517	0	0	1	0.00493359	2.30684	4	yes
IGBP1	ENSG00000089289	NotSignificant	-0.325195	-0.0645784	0.196038	0.627207	0.988846	0.803951	0.13297	0	0	1	0.841382	0.0750068	4	no
FXYD5	ENSG00000089327	NotSignificant	-0.231834	0.101665	0.435164	0.550184	1.14689	0.56358	0.170156	0	0	1	0.795054	0.0996034	3	yes
ZNF302	ENSG00000089335	NotSignificant	-0.517139	-0.319805	-0.122471	0.00149127	0.337253	0.844825	0.100682	0	0	1	0.0152525	1.81666	3	no
GRAMD1A	ENSG00000089351	NotSignificant	-0.217365	0.173975	0.565316	0.383575	0.0274681	0.98636	0.199667	0	0	1	0.678424	0.168499	3	no
FXYD3	ENSG00000089356	NotSignificant	-0.224017	0.179514	0.583045	0.38326	3.34057	0.188193	0.205887	0.0524482	40.13	1.67029	0.678194	0.168646	3	no
HEPH	ENSG00000089472	NotSignificant	-0.18741	0.255651	0.698713	0.258089	5.31581	0.150079	0.226056	0.0846375	43.5646	1.77194	0.554055	0.256447	4	yes
KCNH4	ENSG00000089558	NotSignificant	-0.711663	-0.358751	-0.00583932	0.0463279	0.264882	0.875955	0.18006	0	0	1	0.195228	0.709457	3	no
GANAB	ENSG00000089597	NotSignificant	-0.486072	-0.0898148	0.306442	0.656868	0.0559012	0.972436	0.202176	0	0	1	0.856666	0.0671886	3	no
GMIP	ENSG00000089639	NotSignificant	0.0122475	0.328622	0.644996	0.0417666	0.362884	0.834067	0.161418	0	0	1	0.182259	0.739311	3	yes
RBM41	ENSG00000089682	NotSignificant	-0.647937	-0.308124	0.0316901	0.0755381	0.39478	0.941319	0.173378	0	0	1	0.267438	0.572776	4	no
BIRC5	ENSG00000089685	NotSignificant	-0.5983	-0.242243	0.113814	0.182381	0.337567	0.844692	0.181665	0	0	1	0.457554	0.339557	3	yes
LAG3	ENSG00000089692	NotSignificant	-1.02865	-0.563403	-0.0981547	0.0176222	0.0843978	0.958679	0.237376	0	0	1	0.0995485	1.00197	3	no
MLF2	ENSG00000089693	NotSignificant	-0.546834	-0.169254	0.208326	0.379632	0.229696	0.891502	0.192646	0	0	1	0.675003	0.170695	3	no
ZBTB25	ENSG00000089775	NotSignificant	-0.476377	0.140881	0.758138	0.654633	21.7977	1.84796e-05	0.314933	0.264719	90.8247	10.8988	0.855349	0.0678565	3	no
NECAP1	ENSG00000089818	NotSignificant	-0.8423	-0.337461	0.167377	0.190146	0.402118	0.817864	0.257575	0	0	1	0.467261	0.330441	3	no
ARHGAP4	ENSG00000089820	NotSignificant	-0.0834571	0.561747	1.20695	0.0879256	0.264939	0.87593	0.329192	0	0	1	0.294187	0.531377	3	no
ANKRD24	ENSG00000089847	NotSignificant	-0.445202	0.136475	0.718151	0.645622	3.7922	0.150153	0.296779	0.124549	47.2602	1.8961	0.85041	0.0703715	3	no
DHX32	ENSG00000089876	NotSignificant	-0.43239	-0.0216613	0.389068	0.917673	0.121758	0.940937	0.20956	0	0	1	0.973111	0.0118377	3	no
RCOR1	ENSG00000089902	NotSignificant	-0.459261	-0.108074	0.243112	0.546402	0.162513	0.983401	0.17918	0	0	1	0.792386	0.101063	4	no
GPATCH2L	ENSG00000089916	NotSignificant	-0.297151	-0.105501	0.0861487	0.280615	0.204797	0.90267	0.0977824	0	0	1	0.577402	0.238522	3	no
LTBP4	ENSG00000090006	NotSignificant	-0.350701	0.0420025	0.434706	0.833955	2.16103	0.33942	0.200363	0.0141925	7.45165	1.08052	0.939912	0.0269129	3	no
BLVRB	ENSG00000090013	NotSignificant	-0.0870876	0.320992	0.729072	0.123149	0.274759	0.87164	0.208208	0	0	1	0.360743	0.442802	3	no
SLC9A1	ENSG00000090020	NotSignificant	-0.0107164	0.27121	0.553136	0.0593673	0.502652	0.777769	0.143842	0	0	1	0.229889	0.638481	3	yes
PAPOLA	ENSG00000090060	Up in males	-1.06229	-0.751054	-0.439815	2.2496e-06	3.1331	0.371555	0.158799	0.00450676	4.24824	1.04437	7.36275e-05	4.13296	4	no
CCNK	ENSG00000090061	NotSignificant	-0.200894	0.024948	0.25079	0.82859	0.614814	0.735351	0.115228	0	0	1	0.937041	0.0282416	3	no
PCBP4	ENSG00000090097	NotSignificant	0.102442	0.531714	0.960986	0.0151953	0.642825	0.725124	0.21902	0	0	1	0.0893741	1.04879	3	no
RGS1	ENSG00000090104	Up in females	0.823454	1.12646	1.42946	3.18298e-13	1.18598	0.552674	0.154597	0	0	1	5.95293e-11	10.2253	3	yes
YPEL3	ENSG00000090238	NotSignificant	-0.210236	0.0419396	0.294115	0.744452	0.038648	0.980862	0.128663	0	0	1	0.90223	0.0446827	3	no
MRPS33	ENSG00000090263	NotSignificant	-0.428822	-0.230055	-0.0312886	0.0232994	0.899592	0.637758	0.101413	0	0	1	0.120883	0.917635	3	yes
NDUFB2	ENSG00000090266	NotSignificant	-0.419666	-0.0947374	0.230191	0.567691	2.979	0.225485	0.165783	0.0287714	32.8635	1.4895	0.806111	0.0936052	3	yes
NUDC	ENSG00000090273	NotSignificant	-0.463517	-0.181192	0.101132	0.208435	1.70719	0.42588	0.144046	0	0	1	0.494196	0.306101	3	no
MAEA	ENSG00000090316	NotSignificant	-0.291039	-0.0100566	0.270926	0.944075	0.0921038	0.954992	0.143361	0	0	1	0.983255	0.00733363	3	no
ICAM1	ENSG00000090339	Up in females	0.814936	1.07164	1.32834	2.7878e-16	2.17432	0.337173	0.130972	0.00527289	8.01702	1.08716	9.52094e-14	13.0213	3	yes
STRN4	ENSG00000090372	NotSignificant	-0.257541	0.194904	0.647349	0.398495	0.00596552	0.997022	0.230844	0	0	1	0.6893	0.161591	3	yes
IRAK3	ENSG00000090376	NotSignificant	0.203087	0.468105	0.733124	0.000536361	2.60433	0.456731	0.135216	0	0	1	0.00680084	2.16744	4	no
SI	ENSG00000090402	NotSignificant	-0.473156	-0.179249	0.114658	0.231951	0.685106	0.709956	0.149955	0	0	1	0.52288	0.281598	3	no
MUL1	ENSG00000090432	NotSignificant	-0.464662	-0.169371	0.12592	0.260936	0.289862	0.865082	0.150662	0	0	1	0.55697	0.254168	3	no
TFAP4	ENSG00000090447	NotSignificant	-0.0371514	0.211827	0.460806	0.0954135	0.0232575	0.988439	0.127032	0	0	1	0.309445	0.509417	3	no
PDCD7	ENSG00000090470	NotSignificant	-0.355559	-0.0288142	0.297931	0.862777	0.265464	0.8757	0.16671	0	0	1	0.95144	0.0216184	3	no
SPG21	ENSG00000090487	NotSignificant	-0.594652	-0.218428	0.157797	0.255158	1.35717	0.715605	0.191955	0	0	1	0.550774	0.259027	4	no
FETUB	ENSG00000090512	NotSignificant	-0.40233	-0.0887444	0.224842	0.579122	0.200762	0.904493	0.159996	0	0	1	0.812684	0.0900783	3	no
DNAJB11	ENSG00000090520	NotSignificant	-0.349795	-0.0295161	0.290763	0.856661	3.7246	0.155315	0.163411	0.0368089	46.3029	1.8623	0.949605	0.0224568	3	no
THPO	ENSG00000090534	NotSignificant	-0.663033	-0.0360175	0.590998	0.910359	4.68465	0.096104	0.319912	0.175653	57.3074	2.34232	0.97037	0.0130628	3	no
GNPTG	ENSG00000090581	NotSignificant	-0.232862	0.0456606	0.324183	0.747973	0.0539801	0.973371	0.142106	0	0	1	0.903835	0.043911	3	no
ZNF268	ENSG00000090612	NotSignificant	-0.442877	-0.126771	0.189335	0.431855	0.185946	0.911218	0.161282	0	0	1	0.714249	0.14615	3	no
GOLGA3	ENSG00000090615	NotSignificant	-0.230486	0.0170243	0.264534	0.892761	0.863873	0.64925	0.126283	0	0	1	0.964365	0.0157584	3	yes
PABPC4	ENSG00000090621	NotSignificant	-0.134228	0.116771	0.36777	0.36186	0.0458322	0.977345	0.128063	0	0	1	0.661409	0.17953	3	no
CD209	ENSG00000090659	NotSignificant	-0.471614	-0.160088	0.151439	0.313844	2.06114	0.356803	0.158945	0.00291782	2.96637	1.03057	0.613956	0.211863	3	no
CERS4	ENSG00000090661	NotSignificant	-0.120268	0.320645	0.761558	0.154058	0.093838	0.954165	0.22496	0	0	1	0.414709	0.382256	3	no
MCOLN1	ENSG00000090674	NotSignificant	-0.100334	0.0926192	0.285572	0.346806	1.37429	0.503009	0.098447	0	0	1	0.646648	0.189332	3	no
USP48	ENSG00000090686	NotSignificant	-0.359782	-0.00903797	0.341706	0.95972	0.3944	0.941397	0.178954	0	0	1	0.988188	0.00516057	4	no
EFNB1	ENSG00000090776	NotSignificant	-0.638645	-0.189373	0.2599	0.408722	5.48215	0.0645009	0.229225	0.0921481	63.518	2.74108	0.696907	0.156825	3	no
PDPR	ENSG00000090857	NotSignificant	-0.296524	-0.0932708	0.109982	0.368435	0.558273	0.905915	0.103702	0	0	1	0.66691	0.175933	4	no
GLG1	ENSG00000090863	NotSignificant	-0.334393	-0.0567486	0.220896	0.688713	0.129117	0.988128	0.141658	0	0	1	0.873611	0.0586818	4	yes
KIF4A	ENSG00000090889	NotSignificant	-0.00994249	0.228228	0.466399	0.0603613	1.91361	0.59053	0.121518	0	0	1	0.232582	0.633423	4	no
TNRC6A	ENSG00000090905	NotSignificant	-0.277211	-0.0322787	0.212654	0.796179	0.398267	0.9406	0.124968	0	0	1	0.923804	0.0344201	4	no
PLEKHG2	ENSG00000090924	Up in females	0.271994	0.842932	1.41387	0.00380745	4.33146	0.114666	0.2913	0.137375	53.8262	2.16573	0.0313636	1.50357	3	no
DLL3	ENSG00000090932	NotSignificant	-0.35595	0.136157	0.628264	0.58762	4.85642	0.0881946	0.25108	0.110667	58.8174	2.42821	0.817959	0.0872683	3	no
NAT14	ENSG00000090971	NotSignificant	-0.62444	-0.271296	0.0818488	0.132144	0.130533	0.936818	0.180179	0	0	1	0.377177	0.423454	3	no
PITPNM2	ENSG00000090975	NotSignificant	-0.192745	0.0537493	0.300243	0.669103	0.537443	0.910592	0.125765	0	0	1	0.863285	0.0638459	4	yes
EXOC1	ENSG00000090989	NotSignificant	-0.350801	-0.0692395	0.212322	0.629821	0.10573	0.948508	0.143657	0	0	1	0.84316	0.0740901	3	yes
RBM27	ENSG00000091009	NotSignificant	-0.500898	-0.179995	0.140909	0.271619	5.09459	0.165	0.163729	0.0423672	41.114	1.6982	0.567025	0.246397	4	no
POU4F3	ENSG00000091010	NotSignificant	-0.736134	-0.0639496	0.608235	0.85208	0.103765	0.94944	0.342958	0	0	1	0.947694	0.0233318	3	no
OSBPL8	ENSG00000091039	NotSignificant	-0.865959	-0.458917	-0.0518742	0.0271229	1.29863	0.729458	0.207679	0	0	1	0.134884	0.870038	4	no
NLRC4	ENSG00000091106	NotSignificant	-0.0508532	0.311655	0.674164	0.0919852	1.30373	0.728248	0.184957	0	0	1	0.302383	0.519443	4	yes
PUS7	ENSG00000091127	NotSignificant	-0.537419	-0.0682086	0.401002	0.775707	0.149499	0.985298	0.239398	0	0	1	0.91675	0.037749	4	no
LAMB4	ENSG00000091128	Up in males	-2.16456	-1.36009	-0.555624	0.000920854	12.4463	0.00600079	0.410452	0.482563	75.8964	4.14876	0.0105059	1.97857	4	no
NRCAM	ENSG00000091129	NotSignificant	-0.525895	-0.248708	0.028479	0.078647	0.971062	0.808254	0.141424	0	0	1	0.2742	0.561933	4	yes
LAMB1	ENSG00000091136	NotSignificant	-0.736499	-0.339644	0.0572116	0.0934622	0.943403	0.814943	0.202481	0	0	1	0.305438	0.515077	4	no
SLC26A4	ENSG00000091137	NotSignificant	-0.311779	0.0631268	0.438032	0.741385	2.64857	0.449038	0.191282	0	0	1	0.901105	0.0452244	4	no
DLD	ENSG00000091140	NotSignificant	-0.576418	-0.160778	0.254862	0.44836	0.124125	0.939824	0.212065	0	0	1	0.726683	0.138655	3	no
WDR7	ENSG00000091157	NotSignificant	-0.671426	-0.374733	-0.0780395	0.0133052	3.75525	0.289134	0.151377	0.01995	20.1119	1.25175	0.0809604	1.09173	4	no
TXNL1	ENSG00000091164	NotSignificant	-0.631498	-0.302454	0.0265889	0.0716106	1.54691	0.671486	0.167882	0	0	1	0.258979	0.586736	4	yes
IL5RA	ENSG00000091181	NotSignificant	-0.83437	-0.354431	0.125508	0.14778	4.08169	0.129919	0.244871	0.091807	51.0007	2.04084	0.403691	0.393951	3	no
CMTM6	ENSG00000091317	NotSignificant	-0.501515	-0.212644	0.0762274	0.149086	0.130515	0.936826	0.147386	0	0	1	0.405635	0.391865	3	no
ITGA6	ENSG00000091409	NotSignificant	-0.10793	0.202883	0.513696	0.200768	0.853422	0.652652	0.158581	0	0	1	0.483529	0.315577	3	yes
RAPGEF4	ENSG00000091428	NotSignificant	-0.271589	-0.0375198	0.196549	0.753392	0.221892	0.97398	0.119425	0	0	1	0.90647	0.0426464	4	yes
SMPX	ENSG00000091482	NotSignificant	-0.155115	0.0407515	0.236618	0.683431	0.130611	0.936781	0.0999337	0	0	1	0.870786	0.0600887	3	no
SEL1L3	ENSG00000091490	NotSignificant	-0.49045	-0.0224953	0.445459	0.924935	2.2416	0.5238	0.238757	0	0	1	0.97572	0.0106747	4	no
TF	ENSG00000091513	Up in females	0.882792	1.18134	1.4799	8.80669e-15	0.911224	0.63406	0.152325	0	0	1	2.12851e-12	11.6719	3	yes
CDV3	ENSG00000091527	NotSignificant	-0.364542	-0.132644	0.0992547	0.262253	0.242568	0.885783	0.118318	0	0	1	0.558413	0.253045	3	no
MYO15A	ENSG00000091536	NotSignificant	-0.512513	-0.0836859	0.345141	0.702099	3.02936	0.219879	0.218793	0.0534291	33.9794	1.51468	0.881532	0.0547621	3	yes
ALKBH5	ENSG00000091542	NotSignificant	-0.650886	-0.207965	0.234956	0.357436	0.142113	0.931409	0.225984	0	0	1	0.657454	0.182135	3	no
APOH	ENSG00000091583	NotSignificant	-0.311199	0.0375864	0.386372	0.832721	0.647238	0.723526	0.177955	0	0	1	0.939195	0.0272443	3	no
NLRP1	ENSG00000091592	NotSignificant	-0.365592	-0.0583759	0.24884	0.709577	1.97014	0.578628	0.156746	0	0	1	0.885665	0.0527304	4	no
PITPNM3	ENSG00000091622	NotSignificant	-0.976435	-0.158961	0.658513	0.703113	14.5012	0.000709738	0.417086	0.439441	86.2081	7.25061	0.881908	0.0545767	3	no
SPAG7	ENSG00000091640	NotSignificant	-0.437068	-0.00505227	0.426963	0.981713	0.166058	0.920324	0.22042	0	0	1	0.994131	0.00255623	3	no
ORC6	ENSG00000091651	NotSignificant	-0.774398	-0.271739	0.23092	0.289344	0.070079	0.965567	0.256463	0	0	1	0.587671	0.230866	3	yes
ZFHX4	ENSG00000091656	NotSignificant	-0.365595	0.0133458	0.392287	0.944968	1.6631	0.645168	0.193341	0	0	1	0.983468	0.00723985	4	no
SLC17A6	ENSG00000091664	Up in males	-1.09494	-0.75747	-0.419998	1.0864e-05	2.80581	0.245882	0.172183	0.0256076	28.7193	1.40291	0.000280314	3.55236	3	yes
CPA1	ENSG00000091704	NotSignificant	-0.485686	-0.180491	0.124704	0.246409	0.500075	0.778772	0.155714	0	0	1	0.540127	0.267504	3	no
ZC3HC1	ENSG00000091732	NotSignificant	-0.42056	-0.00225955	0.416041	0.991553	0.269417	0.873971	0.213423	0	0	1	0.997242	0.00119928	3	no
RGS17	ENSG00000091844	NotSignificant	-0.66732	-0.392724	-0.118129	0.00506104	0.864044	0.834095	0.140102	0	0	1	0.0386959	1.41234	4	no
ANGPT2	ENSG00000091879	NotSignificant	-0.724826	-0.0541535	0.616519	0.874254	4.58158	0.101187	0.342186	0.191666	56.3469	2.29079	0.956843	0.0191594	3	yes
TMEM101	ENSG00000091947	NotSignificant	-1.01856	-0.481313	0.0559315	0.0791027	0.0240088	0.988067	0.274109	0	0	1	0.2752	0.560352	3	no
CD200	ENSG00000091972	NotSignificant	-0.362511	-0.109211	0.144089	0.398087	1.34313	0.510909	0.129237	0	0	1	0.688988	0.161788	3	yes
CCDC80	ENSG00000091986	NotSignificant	0.161151	0.597739	1.03433	0.00728743	0.0557167	0.972526	0.222753	0	0	1	0.0512698	1.29014	3	no
PSME1	ENSG00000092010	NotSignificant	-0.422562	-0.131298	0.159966	0.376953	0.896754	0.638664	0.148607	0	0	1	0.6731	0.171921	3	no
PPP2R3C	ENSG00000092020	NotSignificant	-0.154858	0.23746	0.629777	0.235498	0.0943221	0.953934	0.200166	0	0	1	0.527471	0.277802	3	yes
HAUS4	ENSG00000092036	NotSignificant	-0.509581	-0.149248	0.211086	0.416905	0.0896583	0.956161	0.183847	0	0	1	0.703347	0.15283	3	yes
JPH4	ENSG00000092051	NotSignificant	-0.343081	0.014755	0.372591	0.935587	2.17063	0.537757	0.182573	0	0	1	0.980264	0.00865701	4	no
SLC7A8	ENSG00000092068	NotSignificant	-0.13948	0.361222	0.861924	0.157368	0.0116179	0.994208	0.255465	0	0	1	0.419185	0.377594	3	no
OSGEP	ENSG00000092094	NotSignificant	-0.363417	-0.0159579	0.331502	0.928274	1.21669	0.544251	0.177279	0	0	1	0.977251	0.00999406	3	no
SLC22A17	ENSG00000092096	NotSignificant	-0.815331	-0.358651	0.0980287	0.123744	0.0258499	0.987158	0.233004	0	0	1	0.362149	0.441113	3	no
RNF31	ENSG00000092098	NotSignificant	-0.210436	0.154359	0.519154	0.406913	0.0825724	0.959554	0.186123	0	0	1	0.69515	0.157921	3	no
SCFD1	ENSG00000092108	NotSignificant	-0.476838	-0.281156	-0.0854739	0.0048614	0.268013	0.965928	0.0998395	0	0	1	0.0375111	1.42584	4	no
G2E3	ENSG00000092140	NotSignificant	-0.632427	-0.280315	0.0717967	0.118684	2.99793	0.391945	0.179652	0	0	1	0.352724	0.452565	4	no
HECTD1	ENSG00000092148	NotSignificant	-0.549862	-0.204284	0.141295	0.246618	0.254741	0.968303	0.176319	0	0	1	0.540237	0.267416	4	no
HNRNPC	ENSG00000092199	NotSignificant	-0.813754	-0.239342	0.335069	0.414119	0.250044	0.969133	0.293072	0	0	1	0.701464	0.153995	4	yes
RPGRIP1	ENSG00000092200	NotSignificant	-0.25714	0.236936	0.731011	0.347265	3.48219	0.175328	0.252084	0.0819429	42.5649	1.74109	0.647103	0.189027	3	no
SUPT16H	ENSG00000092201	NotSignificant	-0.547118	-0.2321	0.0829183	0.14872	1.93269	0.586493	0.160726	0	0	1	0.405061	0.392479	4	no
TOX4	ENSG00000092203	NotSignificant	-0.567157	-0.047602	0.471953	0.857488	0.00112434	0.999438	0.265084	0	0	1	0.949624	0.0224484	3	no
GEMIN2	ENSG00000092208	NotSignificant	-0.358369	-0.104031	0.150308	0.422742	0.239613	0.887092	0.129767	0	0	1	0.707724	0.150136	3	no
TGM1	ENSG00000092295	NotSignificant	-0.394309	-0.130152	0.134005	0.334199	1.46474	0.480767	0.134776	0	0	1	0.635857	0.196641	3	no
TINF2	ENSG00000092330	NotSignificant	-0.174037	0.0398707	0.253779	0.714872	0.0172412	0.991416	0.109139	0	0	1	0.888678	0.0512554	3	no
DAZL	ENSG00000092345	NotSignificant	-0.242749	0.0547314	0.352211	0.718398	1.01211	0.60287	0.151778	0	0	1	0.890079	0.0505713	3	no
TBL1Y	ENSG00000092377	NotSignificant	-0.825784	-0.165609	0.494565	0.622952	9.65782	0.0217104	0.33683	0.296991	68.9371	3.21927	0.839761	0.0758442	4	no
SEMA6A	ENSG00000092421	NotSignificant	0.126149	0.386487	0.646826	0.00361799	1.51836	0.67804	0.132828	0	0	1	0.0300906	1.52157	4	no
TRPM7	ENSG00000092439	NotSignificant	-0.5317	-0.232668	0.0663651	0.127263	0.675418	0.87897	0.152571	0	0	1	0.36779	0.4344	4	yes
TYRO3	ENSG00000092445	NotSignificant	-0.645539	-0.127231	0.391077	0.630432	1.29337	0.523779	0.264448	0	0	1	0.843403	0.0739648	3	yes
WDR76	ENSG00000092470	NotSignificant	-0.66625	-0.254958	0.156334	0.224377	1.30779	0.727283	0.209847	0	0	1	0.513936	0.289091	4	no
CAPN3	ENSG00000092529	Up in females	0.379917	0.658845	0.937773	3.66448e-06	0.159418	0.923385	0.142313	0	0	1	0.000110497	3.95665	3	no
SNAP23	ENSG00000092531	NotSignificant	-0.762204	-0.194374	0.373456	0.502275	0.542012	0.762612	0.289714	0	0	1	0.763858	0.116988	3	yes
TBX15	ENSG00000092607	NotSignificant	-0.232231	0.416464	1.06516	0.208283	6.53615	0.0380796	0.330973	0.222206	69.401	3.26808	0.494196	0.306101	3	no
PHGDH	ENSG00000092621	NotSignificant	-0.0636975	0.310887	0.685471	0.103806	1.02921	0.597738	0.191118	0	0	1	0.326103	0.486646	3	yes
COL9A3	ENSG00000092758	Up in females	0.605138	0.825975	1.04681	2.29042e-13	1.01765	0.6012	0.112674	0	0	1	4.38812e-11	10.3577	3	no
EZR	ENSG00000092820	NotSignificant	-0.179625	0.284107	0.747839	0.229837	4.58855	0.100834	0.236602	0.0938253	56.4133	2.29428	0.52028	0.283763	3	no
MYL6	ENSG00000092841	NotSignificant	-0.487205	0.00227386	0.491753	0.992735	0.355878	0.836993	0.249739	0	0	1	0.997242	0.00119928	3	no
AGO1	ENSG00000092847	NotSignificant	-0.30181	-0.0404168	0.220976	0.761851	0.035946	0.982188	0.133366	0	0	1	0.911263	0.0403562	3	yes
TEKT2	ENSG00000092850	NotSignificant	-0.137396	0.174337	0.48607	0.273029	1.7963	0.407323	0.15905	0	0	1	0.568871	0.244986	3	no
CLSPN	ENSG00000092853	NotSignificant	-1.15821	-0.623302	-0.0883911	0.0223811	3.4341	0.179595	0.272919	0.0943519	41.7606	1.71705	0.117673	0.929323	3	yes
RFFL	ENSG00000092871	NotSignificant	-0.296016	0.108178	0.512372	0.599888	3.98983	0.262564	0.206225	0.0444004	24.8089	1.32994	0.824518	0.0837999	4	no
MFSD11	ENSG00000092931	NotSignificant	-0.432364	-0.074898	0.282568	0.681321	1.11659	0.773072	0.182384	0	0	1	0.870012	0.0604746	4	no
DPYSL2	ENSG00000092964	NotSignificant	-1.25522	-0.460354	0.334513	0.256321	5.45238	0.141515	0.405552	0.286678	44.9782	1.81746	0.552298	0.257827	4	yes
TGFB2	ENSG00000092969	NotSignificant	-0.302238	-0.00433847	0.293561	0.977228	0.241924	0.970553	0.151992	0	0	1	0.992789	0.00314323	4	yes
GPATCH2	ENSG00000092978	NotSignificant	-0.515834	-0.127599	0.260635	0.519464	1.08383	0.780979	0.198082	0	0	1	0.775016	0.110689	4	no
NUP50	ENSG00000093000	NotSignificant	-0.483668	-0.234982	0.0137035	0.0640312	0.48629	0.784158	0.126883	0	0	1	0.240308	0.619232	3	no
CDC45	ENSG00000093009	NotSignificant	-0.670162	-0.343276	-0.0163892	0.0395679	1.13571	0.566739	0.166782	0	0	1	0.175448	0.755852	3	yes
COMT	ENSG00000093010	NotSignificant	-0.41594	-0.0195614	0.376817	0.922945	0.181562	0.913218	0.202238	0	0	1	0.974936	0.0110238	3	yes
ADA2	ENSG00000093072	Up in females	0.518409	0.800833	1.08326	2.73501e-08	0.773296	0.67933	0.144097	0	0	1	1.65896e-06	5.78016	3	yes
VNN3P	ENSG00000093134	NotSignificant	-0.475963	-0.140819	0.194325	0.410208	2.312	0.314743	0.170995	0.0165237	13.4947	1.156	0.69799	0.156151	3	no
ECHDC1	ENSG00000093144	NotSignificant	-0.724099	0.359426	1.44295	0.51559	10.6895	0.013529	0.552829	0.783701	71.9351	3.56317	0.773065	0.111784	4	no
LRRFIP2	ENSG00000093167	NotSignificant	-0.367097	-0.0718168	0.223464	0.63358	1.88851	0.595866	0.150656	0	0	1	0.844636	0.0733304	4	no
SEC22C	ENSG00000093183	NotSignificant	-0.427274	-0.203702	0.0198704	0.0741367	0.59327	0.743315	0.11407	0	0	1	0.264201	0.578066	3	no
XYLB	ENSG00000093217	NotSignificant	-0.134003	0.201673	0.537349	0.238981	1.02174	0.795993	0.171267	0	0	1	0.531783	0.274265	4	no
HDAC6	ENSG00000094631	NotSignificant	-0.238154	0.176252	0.590659	0.404507	0.369414	0.831348	0.211436	0	0	1	0.693908	0.158698	3	yes
GABRP	ENSG00000094755	NotSignificant	-0.638138	0.0124079	0.662954	0.97018	0.392591	0.821769	0.331917	0	0	1	0.991383	0.00375836	3	yes
CDC6	ENSG00000094804	NotSignificant	-0.755025	-0.408106	-0.0611868	0.0211304	0.584848	0.746452	0.177003	0	0	1	0.113494	0.945027	3	no
UPRT	ENSG00000094841	NotSignificant	-0.916695	-0.495025	-0.073356	0.0213956	0.132826	0.935744	0.215141	0	0	1	0.114461	0.941343	3	no
CDC23	ENSG00000094880	NotSignificant	-0.707304	-0.122339	0.462627	0.681877	0.0170443	0.991514	0.298457	0	0	1	0.87021	0.0603761	3	no
AAAS	ENSG00000094914	NotSignificant	-0.0526684	0.280537	0.613743	0.0989101	0.61329	0.735912	0.170006	0	0	1	0.316924	0.499045	3	no
CBX5	ENSG00000094916	NotSignificant	-0.5235	-0.201283	0.120934	0.220818	0.240755	0.886586	0.164399	0	0	1	0.509912	0.292505	3	no
FMO2	ENSG00000094963	NotSignificant	-0.0701712	0.226942	0.524056	0.134376	0.432037	0.80572	0.151591	0	0	1	0.38133	0.418699	3	no
SUCO	ENSG00000094975	NotSignificant	-0.403077	-0.100212	0.202652	0.516652	0.00405255	0.997976	0.154526	0	0	1	0.773154	0.111734	3	no
MAP3K1	ENSG00000095015	NotSignificant	-0.241422	0.101282	0.443985	0.562425	0.45639	0.795969	0.174852	0	0	1	0.802516	0.0955463	3	no
DHPS	ENSG00000095059	NotSignificant	-0.357638	-0.0550612	0.247516	0.721344	0.301276	0.860159	0.154379	0	0	1	0.891072	0.0500873	3	no
HOOK2	ENSG00000095066	Up in females	0.223185	0.708654	1.19412	0.0042228	1.6652	0.434918	0.247693	0	0	1	0.0339336	1.46937	3	no
NXPE1	ENSG00000095110	NotSignificant	-0.0887792	0.333964	0.756707	0.121536	5.07045	0.0792438	0.215689	0.0829516	60.5558	2.53523	0.357822	0.446333	3	no
ARCN1	ENSG00000095139	NotSignificant	-0.588896	-0.129531	0.329834	0.580492	0.337975	0.84452	0.234374	0	0	1	0.812791	0.0900209	3	no
EPB41L4B	ENSG00000095203	NotSignificant	-0.307138	0.0764879	0.460114	0.69596	5.42541	0.143168	0.195731	0.0671006	44.7047	1.80847	0.87813	0.0564413	4	no
TMEM38B	ENSG00000095209	NotSignificant	-0.421408	-0.242492	-0.0635762	0.00789752	0.50149	0.918564	0.0912853	0	0	1	0.0546083	1.26274	4	yes
PSMD5	ENSG00000095261	NotSignificant	-0.207462	0.0763247	0.360111	0.598101	2.16208	0.539455	0.144792	0	0	1	0.823502	0.0843351	4	no
PTGS1	ENSG00000095303	NotSignificant	-0.451437	0.429151	1.30974	0.339486	15.9104	0.000350831	0.449288	0.523895	87.4296	7.9552	0.640516	0.19347	3	yes
NUP188	ENSG00000095319	NotSignificant	-0.104132	0.204277	0.512685	0.194219	0.239205	0.887273	0.157354	0	0	1	0.473308	0.324857	3	no
CRAT	ENSG00000095321	NotSignificant	-0.281073	0.0769693	0.435012	0.673508	0.522143	0.770226	0.182678	0	0	1	0.86494	0.0630138	3	no
SH2D3C	ENSG00000095370	NotSignificant	-0.0364864	0.228298	0.493082	0.0910495	0.118289	0.942571	0.135096	0	0	1	0.300565	0.522062	3	no
NANS	ENSG00000095380	NotSignificant	-0.232434	0.0739129	0.38026	0.636296	1.47454	0.478418	0.156302	0	0	1	0.845682	0.0727928	3	no
TBC1D2	ENSG00000095383	NotSignificant	-0.166173	0.241954	0.650082	0.245258	0.653422	0.721292	0.208232	0	0	1	0.539007	0.268405	3	no
PDE6C	ENSG00000095464	NotSignificant	-0.244635	0.218424	0.681482	0.355221	1.32118	0.516547	0.236259	0	0	1	0.655298	0.183561	3	yes
CWF19L1	ENSG00000095485	NotSignificant	-0.219101	0.00657771	0.232257	0.954445	0.269067	0.965737	0.115145	0	0	1	0.986534	0.00588788	4	yes
SEMA4G	ENSG00000095539	NotSignificant	0.12937	0.47153	0.813691	0.00691269	2.56981	0.276676	0.174575	0.0217227	22.1734	1.28491	0.049192	1.30811	3	no
BTAF1	ENSG00000095564	NotSignificant	-0.245197	0.0795847	0.404366	0.631035	0.715049	0.869659	0.165708	0	0	1	0.843779	0.0737714	4	no
IKZF5	ENSG00000095574	NotSignificant	-0.479884	-0.232046	0.0157921	0.0664944	2.08355	0.352828	0.12645	0.00215627	4.00984	1.04177	0.246374	0.608405	3	no
TLL2	ENSG00000095587	NotSignificant	-0.461544	-0.131681	0.198182	0.433969	2.94671	0.399915	0.1683	0	0	1	0.71559	0.145336	4	no
CYP26A1	ENSG00000095596	NotSignificant	-1.04341	-0.533234	-0.0230534	0.0405082	9.33353	0.00940266	0.260301	0.157966	78.5719	4.66676	0.178359	0.748705	3	yes
TDRD1	ENSG00000095627	NotSignificant	0.261366	0.4795	0.697634	1.64459e-05	1.48121	0.476824	0.111295	0	0	1	0.000392138	3.40656	3	no
SORBS1	ENSG00000095637	NotSignificant	-0.613816	-0.289242	0.0353324	0.0807056	0.26013	0.967344	0.165602	0	0	1	0.278753	0.55478	4	yes
CRTAC1	ENSG00000095713	NotSignificant	0.0867449	0.595203	1.10366	0.0217709	7.2424	0.06456	0.259422	0.14407	58.5773	2.41413	0.115854	0.936087	4	no
BAMBI	ENSG00000095739	NotSignificant	0.237263	0.461644	0.686025	5.51978e-05	0.103695	0.949474	0.114482	0	0	1	0.00107721	2.9677	3	no
IL11	ENSG00000095752	NotSignificant	-0.443419	-0.141293	0.160834	0.359354	0.138856	0.932927	0.154149	0	0	1	0.658671	0.181331	3	yes
MYO3A	ENSG00000095777	Up in females	0.342993	0.643553	0.944113	2.70909e-05	0.367443	0.946883	0.15335	0	0	1	0.000595242	3.22531	4	yes
WAC	ENSG00000095787	NotSignificant	-0.7929	-0.207846	0.377209	0.486244	0.144582	0.985997	0.298503	0	0	1	0.753558	0.122883	4	no
CREM	ENSG00000095794	NotSignificant	-1.15782	-0.416395	0.32503	0.271008	11.9784	0.00745755	0.378285	0.415952	74.9549	3.9928	0.566609	0.246717	4	yes
NUBP2	ENSG00000095906	NotSignificant	-0.281843	0.0303546	0.342552	0.848867	0.174791	0.916315	0.159287	0	0	1	0.946439	0.0239075	3	no
TPSD1	ENSG00000095917	NotSignificant	-0.185014	0.217065	0.619144	0.29001	0.254781	0.88039	0.205146	0	0	1	0.588429	0.230306	3	no
HIVEP1	ENSG00000095951	NotSignificant	-0.196997	0.194352	0.5857	0.330375	3.78498	0.285638	0.199671	0.0350762	20.7393	1.26166	0.631948	0.199318	4	no
KCNK16	ENSG00000095981	NotSignificant	-0.381659	0.010467	0.402592	0.958276	0.559077	0.756133	0.200068	0	0	1	0.987668	0.00538903	3	no
CRISP3	ENSG00000096006	NotSignificant	-0.162853	0.210683	0.584219	0.268957	0.735502	0.69229	0.190583	0	0	1	0.564882	0.248042	3	no
FKBP5	ENSG00000096060	NotSignificant	-0.849836	-0.36019	0.129457	0.149366	7.25515	0.064195	0.249824	0.139646	58.65	2.41838	0.405907	0.391574	4	yes
SRPK1	ENSG00000096063	NotSignificant	-0.778384	-0.215357	0.34767	0.453445	0.359137	0.948548	0.287264	0	0	1	0.73053	0.136362	4	no
BRPF3	ENSG00000096070	NotSignificant	-0.298911	0.00468783	0.308286	0.975857	0.129743	0.937188	0.1549	0	0	1	0.992789	0.00314323	3	no
MRPS18A	ENSG00000096080	NotSignificant	-0.521746	-0.0368425	0.448061	0.88162	0.160882	0.922709	0.247404	0	0	1	0.960355	0.017568	3	no
PGC	ENSG00000096088	NotSignificant	-0.501571	-0.253101	-0.00463087	0.0458803	0.0976693	0.952339	0.126773	0	0	1	0.193838	0.712561	3	yes
TMEM14A	ENSG00000096092	NotSignificant	-0.401619	-0.119861	0.161898	0.404409	0.466556	0.791933	0.143757	0	0	1	0.693815	0.158756	3	yes
EFHC1	ENSG00000096093	NotSignificant	-0.397452	-0.0203459	0.35676	0.915784	0.165669	0.982931	0.192405	0	0	1	0.972665	0.0120368	4	no
HSP90AB1	ENSG00000096384	NotSignificant	-0.538304	-0.194252	0.1498	0.268467	0.486895	0.783921	0.17554	0	0	1	0.564361	0.248443	3	yes
CDC5L	ENSG00000096401	NotSignificant	-0.435301	-0.100225	0.23485	0.557708	0.260657	0.877807	0.17096	0	0	1	0.799725	0.0970594	3	yes
ITPR3	ENSG00000096433	NotSignificant	0.148523	0.404308	0.660094	0.00194817	1.22836	0.541083	0.130505	0	0	1	0.0187192	1.72771	3	yes
ZNF184	ENSG00000096654	NotSignificant	-0.567569	-0.122269	0.323031	0.590465	0.347552	0.840485	0.227198	0	0	1	0.819888	0.0862455	3	yes
SIRT1	ENSG00000096717	NotSignificant	-0.170785	0.00494913	0.180684	0.955981	1.75809	0.41518	0.0896622	0	0	1	0.987043	0.00566393	3	yes
HNRNPH3	ENSG00000096746	NotSignificant	-0.0275977	0.220412	0.468421	0.081532	1.93421	0.380183	0.126538	0	0	1	0.280462	0.552127	3	no
IFT74	ENSG00000096872	NotSignificant	-0.203289	0.0449771	0.293244	0.722533	1.15828	0.763027	0.126669	0	0	1	0.891561	0.0498491	4	no
ABL1	ENSG00000097007	NotSignificant	-0.335356	0.0129791	0.361314	0.941783	0.818798	0.844966	0.177725	0	0	1	0.982537	0.00765126	4	no
ACOT7	ENSG00000097021	NotSignificant	-0.499433	-0.203484	0.0924653	0.177787	0.827437	0.842894	0.150997	0	0	1	0.451072	0.345754	4	yes
SH3GLB1	ENSG00000097033	NotSignificant	-0.513331	-0.211439	0.0904523	0.169839	0.419479	0.93619	0.154029	0	0	1	0.439544	0.356998	4	no
CDC7	ENSG00000097046	NotSignificant	-0.383299	-0.155151	0.0729971	0.182577	0.0827278	0.95948	0.116404	0	0	1	0.457617	0.339498	3	no
SYDE2	ENSG00000097096	Up in males	-0.855824	-0.511969	-0.168113	0.00352057	3.01817	0.388833	0.17544	0.00103485	0.601901	1.00606	0.029482	1.53044	4	no
PCSK5	ENSG00000099139	NotSignificant	-0.992279	-0.529155	-0.0660317	0.025129	2.11754	0.548373	0.236292	0	0	1	0.127801	0.893466	4	no
SCD	ENSG00000099194	Up in females	0.536039	0.816468	1.0969	1.15367e-08	1.8275	0.401018	0.143078	0	0	1	7.71241e-07	6.11281	3	yes
TMED1	ENSG00000099203	NotSignificant	-0.667984	-0.319751	0.0284823	0.0719148	1.83606	0.399304	0.177673	0	0	1	0.259522	0.585826	3	no
ABLIM1	ENSG00000099204	NotSignificant	-0.306807	-0.124962	0.0568825	0.178022	1.63653	0.651136	0.0927796	0	0	1	0.451418	0.345421	4	no
ERMP1	ENSG00000099219	NotSignificant	-0.619558	-0.107791	0.403976	0.67974	0.270129	0.965545	0.26111	0	0	1	0.868804	0.0610784	4	no
RAB18	ENSG00000099246	NotSignificant	-0.884076	-0.476477	-0.0688785	0.0219536	3.42244	0.330962	0.207962	0.0255891	12.3431	1.14081	0.11636	0.934197	4	yes
NRP1	ENSG00000099250	NotSignificant	-0.717773	0.103922	0.925618	0.804225	12.1536	0.00687503	0.41924	0.497437	75.316	4.05121	0.927226	0.0328146	4	yes
PRTFDC1	ENSG00000099256	NotSignificant	0.0200078	0.37651	0.733012	0.0384559	3.50572	0.320021	0.181892	0.0258228	14.4256	1.16857	0.1717	0.76523	4	no
PALMD	ENSG00000099260	NotSignificant	-0.00338507	0.323602	0.650589	0.0524193	0.655876	0.720408	0.166833	0	0	1	0.211617	0.674449	3	no
TSPAN15	ENSG00000099282	Up in females	0.277718	0.567909	0.858099	0.000125215	2.25168	0.521841	0.148059	0	0	1	0.00209491	2.67883	4	yes
MACROH2A2	ENSG00000099284	NotSignificant	0.012702	0.305787	0.598872	0.040864	1.64771	0.648621	0.149536	0	0	1	0.179272	0.746487	4	no
WASHC2A	ENSG00000099290	NotSignificant	-0.743068	-0.0969322	0.549203	0.768735	7.11557	0.0285019	0.329667	0.22852	71.8926	3.55779	0.914122	0.038996	3	no
MAST3	ENSG00000099308	NotSignificant	-0.313872	0.0281683	0.370209	0.87177	0.164244	0.983144	0.174514	0	0	1	0.95579	0.0196377	4	yes
MZF1	ENSG00000099326	NotSignificant	-1.38283	-0.246846	0.889136	0.670184	14.141	0.00271932	0.579594	1.04144	78.7852	4.71368	0.863745	0.0636143	4	no
OCEL1	ENSG00000099330	NotSignificant	-0.567428	0.00562139	0.578671	0.98466	3.43231	0.179756	0.292378	0.11049	41.7302	1.71616	0.995112	0.00212805	3	no
MYO9B	ENSG00000099331	NotSignificant	0.0487872	0.623321	1.19785	0.0334703	9.06473	0.0284426	0.293135	0.204922	66.9047	3.02158	0.156307	0.806021	4	yes
KCNK6	ENSG00000099337	NotSignificant	-0.265351	-0.0124526	0.240446	0.923118	0.348583	0.840052	0.129032	0	0	1	0.974936	0.0110238	3	no
CATSPERG	ENSG00000099338	NotSignificant	-0.0881219	0.164662	0.417445	0.201705	1.75919	0.41495	0.128974	0	0	1	0.485118	0.314153	3	no
PSMD8	ENSG00000099341	NotSignificant	-0.565845	-0.322325	-0.0788045	0.00948062	0.494628	0.780895	0.124247	0	0	1	0.0627647	1.20228	3	no
FBXL19	ENSG00000099364	NotSignificant	-0.243966	0.255125	0.754216	0.316395	1.73758	0.419459	0.254643	0	0	1	0.616615	0.209986	3	no
STX1B	ENSG00000099365	NotSignificant	-0.294306	0.093574	0.481454	0.636334	0.420031	0.810572	0.197902	0	0	1	0.845682	0.0727928	3	no
HSD3B7	ENSG00000099377	NotSignificant	-0.019124	0.284003	0.587129	0.0663116	1.1533	0.561776	0.154659	0	0	1	0.245871	0.609293	3	no
SETD1A	ENSG00000099381	NotSignificant	0.0427975	0.459591	0.876384	0.0306785	0.18401	0.9121	0.212654	0	0	1	0.147298	0.831804	3	yes
BCL7C	ENSG00000099385	Up in females	0.311166	0.524483	0.737801	1.44308e-06	0.965309	0.617143	0.108837	0	0	1	5.06735e-05	4.29522	3	no
CIRBP	ENSG00000099622	NotSignificant	0.0249131	0.489359	0.953806	0.0389138	0.139557	0.932601	0.236967	0	0	1	0.173379	0.761003	3	no
ATP5F1D	ENSG00000099624	NotSignificant	-0.138706	0.167203	0.473112	0.284048	0.62505	0.731597	0.156079	0	0	1	0.581722	0.235285	3	no
PCDH11Y	ENSG00000099715	NotSignificant	-1.35195	-0.579462	0.193021	0.1415	21.1164	9.95757e-05	0.394131	0.448812	85.793	7.0388	0.39304	0.405564	4	no
IGFALS	ENSG00000099769	NotSignificant	-0.359427	-0.121063	0.1173	0.319516	0.066699	0.9672	0.121616	0	0	1	0.619924	0.207661	3	no
HNRNPM	ENSG00000099783	NotSignificant	-0.265798	0.060646	0.38709	0.71577	0.369586	0.831276	0.166556	0	0	1	0.889102	0.0510483	3	no
MARCHF2	ENSG00000099785	NotSignificant	-0.305667	0.170469	0.646606	0.482855	0.593003	0.743414	0.242931	0	0	1	0.751351	0.124157	3	no
NDUFB7	ENSG00000099795	NotSignificant	-0.408771	-0.0267591	0.355252	0.890801	1.27025	0.529869	0.194907	0	0	1	0.963575	0.0161145	3	yes
TECR	ENSG00000099797	NotSignificant	-0.352816	0.0027774	0.358371	0.987786	0.27613	0.871042	0.181429	0	0	1	0.996134	0.00168237	3	no
TIMM13	ENSG00000099800	NotSignificant	-0.39541	-0.167009	0.0613926	0.151818	0.754998	0.685574	0.116533	0	0	1	0.410368	0.386827	3	no
CDC34	ENSG00000099804	NotSignificant	-0.306943	-0.0689295	0.169084	0.570298	0.149941	0.927771	0.121438	0	0	1	0.807741	0.0927279	3	no
MTAP	ENSG00000099810	NotSignificant	-0.688977	-0.182319	0.32434	0.480634	0.020253	0.989925	0.258504	0	0	1	0.749753	0.125082	3	no
MISP	ENSG00000099812	Up in males	-1.37122	-1.05191	-0.732604	1.06944e-10	4.37835	0.112009	0.162916	0.0432326	54.3207	2.18918	1.21746e-08	7.91455	3	no
CEP170B	ENSG00000099814	NotSignificant	-0.219015	0.189835	0.598685	0.362801	0.157047	0.92448	0.208601	0	0	1	0.662206	0.179007	3	no
POLR2E	ENSG00000099817	NotSignificant	-0.398489	-0.14549	0.107509	0.259701	0.648771	0.722971	0.129084	0	0	1	0.555467	0.255342	3	no
POLRMT	ENSG00000099821	NotSignificant	-0.271945	0.0836056	0.439157	0.64489	0.639675	0.726267	0.181407	0	0	1	0.850409	0.070372	3	no
HCN2	ENSG00000099822	Up in females	0.224678	0.549527	0.874376	0.000914641	0.865001	0.648884	0.165742	0	0	1	0.0104647	1.98027	3	yes
IZUMO4	ENSG00000099840	Up in females	0.300687	0.691043	1.0814	0.000521032	2.07614	0.354138	0.199165	0.00544307	3.66718	1.03807	0.00666023	2.17651	3	no
GADD45B	ENSG00000099860	NotSignificant	0.0389532	0.395462	0.75197	0.0296965	0.750995	0.686947	0.181895	0	0	1	0.143769	0.842334	3	yes
PALM	ENSG00000099864	NotSignificant	0.0567569	0.398079	0.739402	0.0222614	1.79512	0.407563	0.174147	0	0	1	0.117279	0.930778	3	no
MADCAM1	ENSG00000099866	NotSignificant	-0.424751	-0.178475	0.0677998	0.155496	0.222602	0.894669	0.125653	0	0	1	0.416938	0.379928	3	no
MKNK2	ENSG00000099875	NotSignificant	-0.533864	-0.271006	-0.00814803	0.0433089	0.0404529	0.979977	0.134114	0	0	1	0.186764	0.728706	3	no
ARVCF	ENSG00000099889	NotSignificant	-0.0156713	0.410255	0.836181	0.0590461	2.75266	0.252503	0.217313	0.0393868	27.3431	1.37633	0.22904	0.640088	3	yes
TRMT2A	ENSG00000099899	NotSignificant	-0.644843	0.0452766	0.735396	0.897684	0.116131	0.943588	0.352108	0	0	1	0.96547	0.0152612	3	yes
RANBP1	ENSG00000099901	NotSignificant	-0.301182	-0.0322998	0.236582	0.813865	0.167376	0.919718	0.137187	0	0	1	0.930937	0.0310798	3	yes
ZDHHC8	ENSG00000099904	NotSignificant	-0.236665	0.0302647	0.297195	0.824141	0.443375	0.801166	0.136191	0	0	1	0.93475	0.0293047	3	yes
KLHL22	ENSG00000099910	NotSignificant	-0.382337	-0.00739276	0.367551	0.969174	0.354805	0.949412	0.191301	0	0	1	0.990935	0.00395472	4	yes
MED15	ENSG00000099917	NotSignificant	-0.0328181	0.207284	0.447386	0.090633	0.327497	0.954777	0.122503	0	0	1	0.299631	0.523414	4	yes
SERPIND1	ENSG00000099937	NotSignificant	-0.391778	-0.0648113	0.262156	0.697644	2.5633	0.277579	0.166823	0.0199179	21.9755	1.28165	0.878978	0.0560218	3	yes
SNAP29	ENSG00000099940	NotSignificant	-0.320711	0.271089	0.86289	0.369286	7.76843	0.051048	0.301945	0.200083	61.3822	2.58948	0.667288	0.175687	4	yes
CRKL	ENSG00000099942	NotSignificant	-0.515483	-0.26717	-0.0188574	0.0349611	0.726269	0.695493	0.126692	0	0	1	0.16105	0.793039	3	no
LZTR1	ENSG00000099949	NotSignificant	-0.0512909	0.211354	0.473999	0.114747	1.01358	0.602425	0.134005	0	0	1	0.346269	0.460586	3	yes
CECR2	ENSG00000099954	NotSignificant	0.0242511	0.433204	0.842156	0.0378763	3.71871	0.293485	0.208653	0.0390884	19.3268	1.23957	0.170059	0.7694	4	no
P2RX6	ENSG00000099957	NotSignificant	-0.214492	0.143295	0.501082	0.43247	1.73573	0.419848	0.182548	0	0	1	0.714492	0.146003	3	no
SLC7A4	ENSG00000099960	NotSignificant	-0.377204	-0.0855513	0.206101	0.565344	0.717303	0.698618	0.148805	0	0	1	0.804284	0.0945908	3	yes
BCL2L13	ENSG00000099968	NotSignificant	-0.295858	-0.0038337	0.288191	0.979472	0.0338106	0.998363	0.148995	0	0	1	0.993442	0.00285752	4	no
OSM	ENSG00000099985	NotSignificant	-0.318654	0.0967392	0.512133	0.648068	0.629494	0.729974	0.211939	0	0	1	0.851551	0.0697892	3	no
TBC1D10A	ENSG00000099992	NotSignificant	0.0547319	0.666971	1.27921	0.0327465	9.83272	0.00732573	0.312373	0.229552	79.6598	4.91636	0.154213	0.811878	3	no
SUSD2	ENSG00000099994	NotSignificant	-0.286445	-0.111139	0.0641676	0.214031	2.27043	0.321353	0.0894437	0.0030832	11.9109	1.13521	0.500812	0.300325	3	no
GGT5	ENSG00000099998	NotSignificant	-0.0339388	0.323961	0.681862	0.0760457	0.506613	0.77623	0.182606	0	0	1	0.268467	0.571109	3	no
RNF215	ENSG00000099999	NotSignificant	0.17081	0.385712	0.600613	0.000435129	0.885432	0.64229	0.109645	0	0	1	0.00583764	2.23376	3	no
SEC14L2	ENSG00000100003	NotSignificant	-0.088789	0.234702	0.558192	0.155024	1.08325	0.781119	0.165049	0	0	1	0.416439	0.380449	4	no
SEC14L3	ENSG00000100012	NotSignificant	-0.547163	0.146362	0.839886	0.679144	8.08838	0.0175239	0.353846	0.258907	75.2732	4.04419	0.868626	0.0611671	3	no
SPECC1L	ENSG00000100014	NotSignificant	-0.40026	-0.143431	0.113398	0.273701	2.48462	0.288717	0.131038	0.0109812	19.5046	1.24231	0.569439	0.244553	3	yes
PPIL2	ENSG00000100023	NotSignificant	0.000557998	0.283208	0.565859	0.0495494	0.819405	0.663848	0.144212	0	0	1	0.203882	0.690621	3	no
UPB1	ENSG00000100024	NotSignificant	-0.915515	-0.511483	-0.107452	0.0130936	1.97823	0.371906	0.206142	0	0	1	0.0800389	1.0967	3	no
YPEL1	ENSG00000100027	NotSignificant	-0.326803	-0.0347588	0.257286	0.81555	1.74803	0.626309	0.149005	0	0	1	0.932006	0.0305812	4	no
SNRPD3	ENSG00000100028	NotSignificant	-0.319052	-0.0437545	0.231543	0.755415	0.266486	0.875252	0.14046	0	0	1	0.90808	0.0418758	3	no
PES1	ENSG00000100029	NotSignificant	-0.423272	-0.125154	0.172963	0.410609	0.213241	0.898867	0.152104	0	0	1	0.698198	0.156022	3	yes
GGT1	ENSG00000100031	NotSignificant	-0.133359	0.113911	0.361181	0.366578	2.45564	0.292931	0.12616	0.0102086	18.5548	1.22782	0.665465	0.176875	3	no
PRODH	ENSG00000100033	NotSignificant	-0.24018	0.262581	0.765342	0.306002	1.94289	0.378536	0.256515	0	0	1	0.605681	0.217756	3	yes
PPM1F	ENSG00000100034	NotSignificant	-0.269915	0.070687	0.411289	0.684183	0.484721	0.784773	0.17378	0	0	1	0.871116	0.0599241	3	yes
SLC35E4	ENSG00000100036	NotSignificant	-0.33809	0.216811	0.771711	0.443797	0.677333	0.71272	0.283118	0	0	1	0.723617	0.140491	3	yes
TOP3B	ENSG00000100038	NotSignificant	-0.312942	0.0341734	0.381289	0.846992	1.6387	0.440718	0.177103	0	0	1	0.94572	0.0242375	3	yes
CRYBB3	ENSG00000100053	NotSignificant	-0.731778	-0.334038	0.0637023	0.0997524	6.48491	0.039068	0.202932	0.0844562	69.1591	3.24245	0.318648	0.496689	3	no
CYTH4	ENSG00000100055	Up in females	0.378081	1.30498	2.23188	0.00579022	8.79566	0.012304	0.472916	0.510753	77.2615	4.39783	0.0428067	1.36849	3	yes
ESS2	ENSG00000100056	NotSignificant	-0.249979	0.0308761	0.311731	0.8294	0.304039	0.858971	0.143296	0	0	1	0.937228	0.0281548	3	yes
MFNG	ENSG00000100060	NotSignificant	-0.318739	0.249709	0.818156	0.389251	3.8505	0.145839	0.290029	0.128595	48.0587	1.92525	0.682111	0.166145	3	no
CARD10	ENSG00000100065	NotSignificant	-0.553052	-0.114284	0.324484	0.609698	0.0881132	0.9569	0.223865	0	0	1	0.83225	0.0797464	3	no
SLC25A1	ENSG00000100075	NotSignificant	-0.548026	-0.112464	0.323099	0.612808	0.00488782	0.997559	0.22223	0	0	1	0.833886	0.0788932	3	yes
PLA2G3	ENSG00000100078	NotSignificant	-0.517542	0.177433	0.872408	0.616797	20.0195	4.49586e-05	0.354586	0.33272	90.0098	10.0098	0.836344	0.0776148	3	no
LGALS2	ENSG00000100079	NotSignificant	-0.391079	-0.0460334	0.299012	0.79372	0.706712	0.702327	0.176047	0	0	1	0.923039	0.0347798	3	no
GGA1	ENSG00000100083	NotSignificant	-0.196571	0.243607	0.683786	0.278055	0.597653	0.741688	0.224585	0	0	1	0.574996	0.240335	3	yes
HIRA	ENSG00000100084	NotSignificant	-0.549337	-0.118308	0.312722	0.590601	0.915989	0.821568	0.219917	0	0	1	0.819931	0.0862226	4	no
SH3BP1	ENSG00000100092	NotSignificant	-0.0538574	0.340212	0.734282	0.0906276	1.6979	0.427864	0.20106	0	0	1	0.299631	0.523414	3	no
SEZ6L	ENSG00000100095	Up in males	-0.87439	-0.560273	-0.246157	0.000472488	0.717164	0.86916	0.160266	0	0	1	0.00617239	2.20955	4	yes
LGALS1	ENSG00000100097	NotSignificant	-0.509958	-0.12323	0.263498	0.532274	2.70704	0.258329	0.197314	0.0344174	26.1186	1.35352	0.783548	0.105934	3	yes
PIK3IP1	ENSG00000100100	NotSignificant	0.0521425	0.433081	0.814019	0.0258644	0.061492	0.969722	0.19436	0	0	1	0.13025	0.885222	3	no
SRRD	ENSG00000100104	NotSignificant	-0.503584	-0.128913	0.245757	0.500077	0.0526926	0.973998	0.191162	0	0	1	0.762888	0.117539	3	no
PATZ1	ENSG00000100105	NotSignificant	0.0347744	0.351615	0.668456	0.0296244	0.329398	0.848149	0.161657	0	0	1	0.143509	0.843122	3	no
TRIOBP	ENSG00000100106	NotSignificant	0.0407978	0.448064	0.855331	0.03106	0.398516	0.819338	0.207793	0	0	1	0.14854	0.828157	3	yes
TFIP11	ENSG00000100109	NotSignificant	-0.21439	0.0155942	0.245578	0.894275	0.983821	0.611457	0.117341	0	0	1	0.96451	0.0156931	3	no
GCAT	ENSG00000100116	NotSignificant	-0.696127	-0.308424	0.0792792	0.118953	0.168164	0.919356	0.197811	0	0	1	0.353195	0.451985	3	no
CRYBB1	ENSG00000100122	NotSignificant	0.00999274	0.420159	0.830325	0.0446737	0.662794	0.71792	0.209272	0	0	1	0.190739	0.719562	3	no
ANKRD54	ENSG00000100124	NotSignificant	-0.288317	0.154991	0.5983	0.493186	4.05392	0.255701	0.226182	0.0584742	25.9975	1.35131	0.758561	0.120009	4	no
EIF3L	ENSG00000100129	NotSignificant	-0.425912	-0.146876	0.13216	0.302228	0.352848	0.949801	0.142368	0	0	1	0.601362	0.220864	4	no
MICALL1	ENSG00000100139	NotSignificant	0.0944802	0.372195	0.649911	0.00862036	0.086964	0.95745	0.141694	0	0	1	0.0582227	1.23491	3	no
POLR2F	ENSG00000100142	Up in females	0.608256	0.774641	0.941026	7.1714e-20	0.355927	0.836973	0.0848919	0	0	1	4.69428e-17	16.3284	3	no
CCDC134	ENSG00000100147	NotSignificant	-0.155509	0.406882	0.969273	0.156189	8.5645	0.0138116	0.286939	0.186916	76.6478	4.28225	0.417605	0.379235	3	no
DEPDC5	ENSG00000100150	NotSignificant	0.0306936	0.251706	0.472718	0.0256045	1.05861	0.787075	0.112763	0	0	1	0.129381	0.888129	4	yes
PICK1	ENSG00000100151	NotSignificant	-0.202833	0.0406845	0.284202	0.743326	0.218955	0.896302	0.124246	0	0	1	0.901731	0.044923	3	yes
TTC28	ENSG00000100154	NotSignificant	-0.263382	-0.0762222	0.110938	0.424749	0.129443	0.988084	0.0954915	0	0	1	0.708968	0.149373	4	no
SLC16A8	ENSG00000100156	NotSignificant	-0.359002	0.0542763	0.467555	0.796867	0.444126	0.800865	0.21086	0	0	1	0.923827	0.0344095	3	no
CENPM	ENSG00000100162	NotSignificant	-0.376022	-0.133174	0.109675	0.28246	1.75863	0.415068	0.123905	0	0	1	0.579756	0.236755	3	yes
SEPTIN3	ENSG00000100167	NotSignificant	-0.283947	-0.0258719	0.232203	0.844231	0.0359635	0.982179	0.131673	0	0	1	0.944125	0.0249706	3	yes
SLC5A1	ENSG00000100170	NotSignificant	-0.285317	0.00665887	0.298634	0.964347	0.731878	0.693545	0.14897	0	0	1	0.989533	0.00456983	3	no
SLC5A4	ENSG00000100191	Up in females	0.75199	1.02143	1.29086	1.08456e-13	0.977614	0.613358	0.13747	0	0	1	2.18441e-11	10.6607	3	no
KDELR3	ENSG00000100196	NotSignificant	-0.486977	-0.142089	0.202799	0.41939	0.903803	0.636417	0.175966	0	0	1	0.705344	0.151599	3	no
DDX17	ENSG00000100201	NotSignificant	-0.334245	0.0120226	0.35829	0.945745	0.00654178	0.996734	0.17667	0	0	1	0.98367	0.00715037	3	yes
DMC1	ENSG00000100206	NotSignificant	-0.941505	-0.507118	-0.0727307	0.0221301	2.83614	0.242181	0.22163	0.0444032	29.4815	1.41807	0.116821	0.932479	3	no
HSCB	ENSG00000100209	NotSignificant	-0.268797	0.0344944	0.337786	0.823603	0.209535	0.900534	0.154744	0	0	1	0.934605	0.0293717	3	no
CBY1	ENSG00000100211	NotSignificant	-0.0430213	0.30128	0.64558	0.0863339	0.0100483	0.994988	0.175667	0	0	1	0.291507	0.535351	3	no
TOMM22	ENSG00000100216	NotSignificant	-0.573832	-0.268498	0.0368363	0.0847965	0.242636	0.885752	0.155786	0	0	1	0.287949	0.540685	3	no
XBP1	ENSG00000100219	NotSignificant	-0.468697	-0.191145	0.0864065	0.177082	0.703382	0.703498	0.141611	0	0	1	0.449864	0.346919	3	yes
RTCB	ENSG00000100220	NotSignificant	-0.325837	-0.0493927	0.227052	0.726196	0.313326	0.854992	0.141046	0	0	1	0.893903	0.0487096	3	no
JOSD1	ENSG00000100221	NotSignificant	-0.393761	-0.151619	0.0905238	0.219732	0.199182	0.905208	0.123544	0	0	1	0.508506	0.293704	3	no
FBXO7	ENSG00000100225	NotSignificant	-0.148723	0.0770806	0.302884	0.50346	0.171135	0.917991	0.115208	0	0	1	0.764558	0.116589	3	no
GTPBP1	ENSG00000100226	NotSignificant	0.109994	0.410174	0.710355	0.00740309	1.68867	0.429842	0.153156	0	0	1	0.0519672	1.28427	3	yes
POLDIP3	ENSG00000100227	NotSignificant	-0.291215	0.10767	0.506556	0.596772	0.166996	0.919893	0.203517	0	0	1	0.823295	0.0844443	3	no
RAB36	ENSG00000100228	NotSignificant	-0.0743314	0.177028	0.428387	0.167473	0.0171871	0.991443	0.128247	0	0	1	0.435021	0.36149	3	no
TIMP3	ENSG00000100234	NotSignificant	0.0818958	0.480804	0.879711	0.0181598	3.33294	0.188913	0.203528	0.0500746	39.9929	1.66647	0.101671	0.992801	3	yes
PPP6R2	ENSG00000100239	NotSignificant	0.232436	0.43144	0.630443	2.14532e-05	2.87598	0.411144	0.101534	0	0	1	0.000493454	3.30675	4	no
SBF1	ENSG00000100241	NotSignificant	-0.327243	0.293155	0.913552	0.354375	0.7553	0.68547	0.316535	0	0	1	0.654516	0.18408	3	no
SUN2	ENSG00000100242	NotSignificant	-0.262681	0.184251	0.631182	0.419085	2.93247	0.230792	0.22803	0.049875	31.7982	1.46624	0.704982	0.151822	3	yes
CYB5R3	ENSG00000100243	NotSignificant	0.126061	0.357599	0.589137	0.00246935	0.0163677	0.99185	0.118134	0	0	1	0.0224629	1.64853	3	no
DNAL4	ENSG00000100246	NotSignificant	-0.424733	-0.0778374	0.269058	0.660095	0.179447	0.914184	0.176991	0	0	1	0.85838	0.0663204	3	no
C22orf31	ENSG00000100249	NotSignificant	-0.324518	0.00829986	0.341118	0.961017	0.742144	0.689994	0.169808	0	0	1	0.988433	0.00505281	3	no
LMF2	ENSG00000100258	NotSignificant	-0.0405053	0.289135	0.618776	0.0855909	1.97441	0.372617	0.168187	0	0	1	0.289928	0.537711	3	no
RHBDD3	ENSG00000100263	NotSignificant	-0.404245	-0.0787028	0.246839	0.635615	0.693853	0.706857	0.166096	0	0	1	0.845441	0.0729167	3	no
PACSIN2	ENSG00000100266	NotSignificant	-0.252089	0.0926752	0.437439	0.598296	0.732668	0.865495	0.175903	0	0	1	0.823554	0.0843077	4	no
TTLL1	ENSG00000100271	NotSignificant	-0.0529516	0.167646	0.388244	0.136355	0.328608	0.954561	0.112552	0	0	1	0.384517	0.415084	4	no
RASL10A	ENSG00000100276	NotSignificant	-0.318095	0.406706	1.13151	0.271423	3.31966	0.190171	0.369803	0.163189	39.7529	1.65983	0.567025	0.246397	3	no
AP1B1	ENSG00000100280	NotSignificant	-0.0754715	0.167579	0.410629	0.17658	1.24913	0.535494	0.124007	0	0	1	0.449389	0.347378	3	no
HMGXB4	ENSG00000100281	NotSignificant	-0.011921	0.313258	0.638438	0.0590109	0.0793391	0.961107	0.165911	0	0	1	0.228961	0.640239	3	no
TOM1	ENSG00000100284	NotSignificant	-0.217097	0.048748	0.314593	0.719297	0.481018	0.786227	0.135638	0	0	1	0.890257	0.0504848	3	yes
NEFH	ENSG00000100285	NotSignificant	-0.329322	0.024753	0.378828	0.891016	1.56697	0.456811	0.180654	0	0	1	0.963575	0.0161145	3	yes
BIK	ENSG00000100290	NotSignificant	-0.201221	0.0601528	0.321527	0.651941	1.79399	0.407793	0.133356	0	0	1	0.853544	0.0687741	3	yes
HMOX1	ENSG00000100292	NotSignificant	-0.229862	0.108864	0.447591	0.528748	0.051823	0.974421	0.172823	0	0	1	0.781359	0.107149	3	yes
MCAT	ENSG00000100294	NotSignificant	-0.215305	-0.0150006	0.185303	0.883306	0.50502	0.776848	0.102198	0	0	1	0.961126	0.0172197	3	no
THOC5	ENSG00000100296	NotSignificant	-0.205169	0.0182747	0.241718	0.872646	0.335747	0.845461	0.114004	0	0	1	0.95624	0.0194331	3	no
MCM5	ENSG00000100297	Up in females	0.176069	0.546039	0.91601	0.00381932	0.0734539	0.963939	0.188764	0	0	1	0.031398	1.5031	3	no
APOBEC3H	ENSG00000100298	NotSignificant	-0.318299	0.0173746	0.353048	0.919194	0.499063	0.779166	0.171265	0	0	1	0.973673	0.0115869	3	no
ARSA	ENSG00000100299	NotSignificant	-0.145535	0.21819	0.581915	0.239701	0.604812	0.739038	0.185577	0	0	1	0.532969	0.273298	3	yes
TSPO	ENSG00000100300	NotSignificant	-0.296312	0.111286	0.518885	0.592561	4.65342	0.0976165	0.207962	0.0737293	57.0208	2.32671	0.820984	0.0856653	3	yes
RASD2	ENSG00000100302	NotSignificant	-0.264576	0.0398621	0.3443	0.797464	0.112275	0.945409	0.155328	0	0	1	0.924127	0.0342683	3	yes
TTLL12	ENSG00000100304	NotSignificant	-0.177313	0.0678852	0.313084	0.587383	0.346796	0.840803	0.125104	0	0	1	0.817894	0.0873031	3	no
CBX7	ENSG00000100307	NotSignificant	-0.108044	0.150136	0.408316	0.254389	3.71811	0.293556	0.131727	0.0138814	19.3139	1.23937	0.549719	0.259859	4	no
PDGFB	ENSG00000100311	NotSignificant	0.0759002	0.457901	0.839901	0.0188041	0.185295	0.911515	0.194902	0	0	1	0.104239	0.981971	3	yes
CABP7	ENSG00000100314	NotSignificant	-0.177811	0.365216	0.908243	0.187442	5.45726	0.0653086	0.27706	0.127709	63.3516	2.72863	0.463734	0.333731	3	no
RPL3	ENSG00000100316	NotSignificant	-0.415326	-0.0136774	0.387971	0.946786	3.46967	0.17643	0.204926	0.0529734	42.3576	1.73483	0.984287	0.00687813	3	no
ZMAT5	ENSG00000100319	NotSignificant	-0.249685	0.0982932	0.446272	0.579833	1.28139	0.526926	0.177543	0	0	1	0.812791	0.0900209	3	no
SYNGR1	ENSG00000100321	NotSignificant	-0.341397	-0.0374571	0.266483	0.809134	0.740973	0.863527	0.155074	0	0	1	0.92883	0.0320636	4	yes
TAB1	ENSG00000100324	NotSignificant	0.0553719	0.31143	0.567488	0.0171349	0.152423	0.92662	0.130644	0	0	1	0.0977447	1.00991	3	no
ASCC2	ENSG00000100325	NotSignificant	-0.0752655	0.304266	0.683798	0.116117	0.0490069	0.975794	0.193642	0	0	1	0.348463	0.457843	3	no
MTMR3	ENSG00000100330	NotSignificant	-0.463782	-0.186935	0.0899109	0.185693	1.54389	0.672179	0.141251	0	0	1	0.461773	0.335572	4	no
MIEF1	ENSG00000100335	NotSignificant	-0.518833	-0.117193	0.284447	0.567397	0.202068	0.903902	0.204922	0	0	1	0.805877	0.0937312	3	no
APOL4	ENSG00000100336	NotSignificant	-0.7157	-0.0274712	0.660757	0.937642	8.79272	0.0123221	0.351143	0.284288	77.2539	4.39636	0.981152	0.0082637	3	yes
PNPLA5	ENSG00000100341	NotSignificant	-0.178579	0.305406	0.789391	0.216167	1.42308	0.490887	0.246935	0	0	1	0.50378	0.297759	3	no
PNPLA3	ENSG00000100344	Up in females	0.358856	0.713483	1.06811	8.03688e-05	2.2791	0.319963	0.180936	0.0127506	12.2461	1.13955	0.00146134	2.83525	3	no
CACNA1I	ENSG00000100346	NotSignificant	-0.335861	-0.0929115	0.150038	0.453524	0.248579	0.96939	0.123956	0	0	1	0.73053	0.136362	4	yes
SAMM50	ENSG00000100347	NotSignificant	-0.257524	0.0350995	0.327723	0.814136	0.0464161	0.977059	0.1493	0	0	1	0.930937	0.0310798	3	no
TXN2	ENSG00000100348	NotSignificant	0.0775427	0.270491	0.46344	0.00600259	1.69081	0.429383	0.0984449	0	0	1	0.0441374	1.35519	3	no
FOXRED2	ENSG00000100350	NotSignificant	-0.158259	0.0795822	0.317423	0.511947	0.456292	0.928383	0.12135	0	0	1	0.771434	0.112701	4	no
GRAP2	ENSG00000100351	NotSignificant	-0.279095	0.236545	0.752185	0.368592	7.87937	0.0194543	0.263086	0.146457	74.6173	3.93969	0.66701	0.175868	3	no
EIF3D	ENSG00000100353	NotSignificant	-0.259405	0.0926306	0.444667	0.606049	0.970311	0.615601	0.179614	0	0	1	0.829575	0.0811446	3	yes
TNRC6B	ENSG00000100354	NotSignificant	-0.387831	-0.0913643	0.205102	0.545832	1.59624	0.660243	0.151261	0	0	1	0.792386	0.101063	4	no
SGSM3	ENSG00000100359	NotSignificant	-0.324308	-0.00220663	0.319894	0.989287	0.284615	0.867355	0.16434	0	0	1	0.996498	0.0015234	3	no
IFT27	ENSG00000100360	NotSignificant	-0.233276	0.292979	0.819235	0.275202	5.40296	0.144559	0.268503	0.124739	44.4749	1.80099	0.571202	0.24321	4	no
KIAA0930	ENSG00000100364	NotSignificant	-0.233602	-0.00517407	0.223254	0.96459	0.0878412	0.95703	0.116547	0	0	1	0.989533	0.00456983	3	no
[truncated: 13,366 more rows]
